# Supplementary material for: De novo assembled expressed gene catalog of a fast-growing Eucalyptus tree produced by Illumina mRNA-Seq
Source: BMC Genomics. 2010 Dec 1;11:681. doi: 10.1186/1471-2164-11-681 (PMC3053591; doi:10.1186/1471-2164-11-681)
Supplement: Additional file 2 — FASTA formatted sequences of all 18,894 assembled contigs. [file 1471-2164-11-681-S2.ZIP]

Archive with 1 entries (1 files):
- Additional file 2 - Contig sequences.fasta
