# Supplementary material for: De novo assembled expressed gene catalog of a fast-growing Eucalyptus tree produced by Illumina mRNA-Seq
Source: BMC Genomics. 2010 Dec 1;11:681. doi: 10.1186/1471-2164-11-681 (PMC3053591; doi:10.1186/1471-2164-11-681)
Supplement: Additional file 2 — FASTA formatted sequences of all 18,894 assembled contigs. [file 1471-2164-11-681-S2.ZIP › Additional file 2 - Contig sequences.fasta]

>contig_10000 
GTAGAACTGGATCGAAAGCAAACGCCTTCGCAAGATAGCTAGCTAGCCAGCTATCCATCG
AGCGAGCAAGCAAGCAAGCTCGCGATTCGAAGAGAGATTGCAGCGGCGAATCTTCTGCGC
AACCGAAATCCGATTCGGGAGCTGGGTTCGAGCTTCACGTTCGATCCTGAATCTCGAGGG
ATCGGGGAGTGGATGACGATGAGGATCCCGGGAAGTGGGCTGATGCCTTGGTTGCACGGC
AAGGTCGTCGAACCCCTTCTCCAGATCCTGCGCAAGGGTGCAGAACCAAGGCAGCTGGCA
TTTTCTGCGGCTCTTGGCATTACCCTCGGCGTGTTTCCCATTTGTGGTGTCACAGTGTTT
CTTTGTGGGGTGGCCATTGCCTTGCTTGGATCTCAATGTCATTCCCCAAGTGTGCTGCTG
TTTAATTTCTTGGCTACTCCTTTAGAATTGAGTCTGGTGGTTCCGTTTCTGCGCTTTGGT
GAGTTCATATCGGGTGGGCCTCATTTTCCACTAACATCTGATGCCTTGAAGAAGGTGTTA
ATGGGTCAAGCATCTCGTGACGTCTTACTGAGTATATGTCATGCGTTATTGGGATGGCTT
GTTGCAGCGCCTTTTATTTTCGCCTTCCTCTGTGTATTATCTCTACCATGTTTCAAGCTT
TTGGTAAGCAAGTTCAAATCTGGTTCATCAAGCCCTAAAAAGACCGTCCATTCGCCAAAA
GATGTCAAGATAAAGGTAAGAGATGTCTGACAGCTGATAACTCTTGCAACCCTTCTGTAT
ATAGGACCATTTTGAGCTTTGTATAATGCTCTGCCAGTCTCTTTTTTTTATCACCATGTG
GGTCGGAGAGCAACCTGTGAACGTTATGATCACAGTGAGAAATGGATCGAAGTCTCTGAC
TGAATTTGTCATCCACTCGAATGTGCAGTGGATTCAATGTAATTTGTTCTTTCATGGTTA
TATGAAATGCATCCTTCCACATTGGTGTCGGCAAAGCAGCAGCTAAGATCGCTTGGTTTA
GTATTTACGCTAATGTAAAAAAACAATAAACTCAAAGGAGC
>contig_10001 
TCCTCTTCTTCTCCACACGCACGAACCCGCGAACCTCAAAGGAAACCTAAAACCCTCCGT
TCGCCCTCTCCTCCTCCGCCTCCCGCGAAGCGCGGCAATCTCAATTGGGTCCCTCGCGCA
TTCGCTCCCGCCGCTCCTGCGCGGCGTTTCCGTTAATGGGTTGAAGAGAGGGGCGCCCAC
GAATCGGAAAGCTCGGAGCTTTGGGGCGGAGGGAACTACCCAGATAGATGGAGTGGGACA
GCAGCAGCAGCAATTCGGATTTGAGCGGGGACGAGGAGGAGCCGGGGTTCATGCTCAACG
ACGGCGGCCCGATCCCCTTCCCCGTCGAGAACCTGATACAGATTGCCTCCCCCTGCGGCT
TCGTCGTCACCGACGCCCTCGAGCCCGACCACCCCATCATTTACGTGAACGCCGTCTTCG
AGAAGATCACCGGGTACCGCGCCGAGGAGGTCCTCGGTCGCAACTGTCGGTTCTTGCAGT
GTAGAGGCCCATTTGCCAAGAGAAGGCATCCTTTGGTGGACTCAGCTGTAGTCGCAGAAA
TAAGGCGATGTCTGGATGAAGGGATTGAATTCCAAGGGGAGCTTTTGAACTTCCGAAAAG
ATGGATCTCCTTTGCTGAATAGACTGCGGCTAACTCCCATTTATGGAGATGACGAGGTAA
TCACGCATGTCATTGCGATACAATTCTTCACTGAAGCCAACATTGACCTTGGTCCAATAT
CTGGGAAGGACTCTGCAAAATCAACTGAACGATTTCGTACTGGTCTATCCTTTCTCCCTT
TCTTGTCAACGGGGGATCGAAATGTTGCACGTGGGATGTGTGGGATATTGCAATTGAGTG
ATGAGGTAATTTCACTTAAGATACTTTCAAGATTGACTCCAAGAGATATTGCAGCGGTTG
GCTCTGTCTCTAGACGATTCTACGCTCTTACAAAGAATGAAGACCTATGGAGAATGGTCT
GCCAGAACGCTTGGGGAAGTGAAACTACCCGTCTCTTGGAAATTGTGCCTGGTGCAAAGA
GACTAGGTTGGGGTCGGCTTGCAAGGGAGCTGACCACCCTCGAAGCTGCAGCTTGGAGGA
AGCTAACTGTTGGAGGTGCTGTTGAACCCTCACGATGCAACTTCAGTGCTTGTGCAGTTG
GCAATCGAGTTGTCCTATTCGGAGGCGAAGGAGTTAACATGCAACCAATGAATGATACTT
TTGTATTGGATCTGAATTCTAGCAATCCGGAGTGGCGACATGTCCAAGTCAGCTCTCCTC
CGCCAGGTCGTTGGGGTCATACACTTTCCTGTGTGAATGGGTCCCACTTGGTTGTATTTG
GAGGCTGTGGAAGGCAAGGCTTACTTAATGATGTTTTCCTGCTGGATTTGGATGCAAACC
CCCCAACATGGCGGGAGATATCTGGATTGGCTCCTCCTCTTCCGAGATCATGGCACAGTT
CTTGCACCCTTGATGGCAGCAAATTGATAGTTTCCGGTGGTTGTGCGGATTCTGGCGTCC
TTCTGAGTGATACTTTTCTGCTTGATCTCTCGATGGAGAAACCTGTCTGGAGAGAGATAC
CAGCAGCATGGACACCACCGTCCCGGTTAGGGCACACTTTGACGGTTTATGGTGGGAGAA
AGATACTGATGTTCGGTGGCTTGGCGAAAAGTGGGCCTCTTCGATTTCGTTCCAGTGATG
TCTTCACAATGGATCTAAGTGAGGAGGAACCTTGTTGGAGATGCGTAACAGGAAGCGGAA
TGCCTGGAGCTGGAAATCCTGGTGGCATAGCTCCTCCTCCAAGACTTGACCATGTGGCTG
TGAGCCTTCCCGGTGGCAGGATTCTCATCTTCGGTGGATCTGTTGCTGGTCTTCACTCTG
CCTCACAACTCTATTTGCTGGATCCTACCGATGAAAAGCCCACATGGAGGATACTAAATG
TTCCCGGGAGACCGCCGAGATTTGCTTGGGGTCACAGTACTTGTGTTGTTGGAGGGACGA
GAGCCATTGTCCTAGGGGGTCAAACTGGGGAGGAGTGGATGCTCACTGATCTCCACGAGC
TGTCGTTGGCAGGTTCCCTTATTTGATTGACACGTGCATTGAATCATGGCAACGTTTGCT
GCAATGCAAGATCCTGGATCAGTATGACGTACTCTTGATGCAAAATGGTGTTCCTGTCTC
TGAATTTCTGAGAAAGTTGTCGCTTTGGTCAGGACTGCATATTTGGTCATCGGCCCTGTT
TTTTCCTGTGTGATGTAGTTCTGGCTCGAGACAAGGATTTCAGCCAGTGACTTGGAACAG
TATCAGATTTTTGGGAGGCCGGTAGAAGAATCTCCCCCTTGGCACGAGTAGTGGATTAAG
TTTTGTTGGTAGATCGGTAGTATGTGGCCATAGTTTTAATTCAACCTCTG
>contig_10010 
AAAGAATTCATGCTGGTAAGGTGACCAAACCTAACCTATCTGAAATGGATGCTTCTAGTG
GGGGTAAGAGCCTCGAGCAAGCTGATGCCAGTGAGGCAACCATTCCTAGGCGGCATCCTC
ATGGAGTGCAAGGAAAATCTCATCATCGTGGTAGAGGAAGGTCAAGTACTCAAGATGCTG
ATGAGCGGTGGAAGAGATATAAGGAGCCTGACCAATTGGTTGTAACAGATGCATCTCTAG
AGATTTCTAACGTTCATGTGCCCCATCCTATGTCTGGGAAAGCTAATGACGTCAGTGCAC
CACTATACCAAGGAAAGGATGAGGGAGGAACTGTGTCCATTGCTTACGATCCCAGTGAGA
GTGGGGCAGAGCAAGCTAAGATGAGAGAGTTGGCAAAGCAACGGATAAAACAGCGGCAGA
TCGAGGAGGAAGAACGAGCTAGAGATCAGAAGGCAAAAGCACGCATGAAATTGGAAGAAC
TGAACAGACGCACACAAGCTATGGATGGTTCAATTGGAAAAGGGGAAAATGTGTCAACCA
GTGCTACTTTGAATAAGCAGCATGACTCGCAGCCCATTGTTGAAATGGCCAAAGCTTCTA
CTAGGTCTGTAGTGCTAAGCTCTGAGTCTGTTTCTAATACCATCACAGTTTCTGAAGTTA
GTGCTGTTATTGGAAGATCCACTGCTCCATCCAATCTTTCACAACCACCTGATGGTGCTT
GTGAGGAACATGCATTGGTTGGCAACCAGTCTGGGCCTTTAAAGCAGGACACCAAAACTG
GTGTTGGTTGTGCTTCTGACCCTCTTGAAGATGGTCGTACGTTTAAGCAGAAGCGTGTGG
GACCCAAACATAAATCACATATTTCATCAGAGAAAAACTTCAATGAGAAGGGCACTTTTG
AGCTGTCCAAAGTCCTTGCTGATGGGGCCGACGGTGTCACAAAATCTGCTGATGTTCCCT
ATGAGAGCACTCCAAGCTGTGAGGATAGGACTCCTGTGAATCCACATGGTATGGTTGAGT
CTATGGTTCAGCCAAGAAAAAAAGGCAGCAAGACTAGTAGGAACAAACACAAGGTGGATG
AGGCATCCACCTTATCTGCTTTACCTGTACTTGCACCTAAAGAAATTACTGTAGCGAACA
CTATAGAAGAAAGCGGTCAGCGAAAGTCTCCTGAGTCCAAATTGAATTCTACACAGGTTG
AGTCACCACCTGATCCTGGCGATGCCAAACAGTCTTCAGAGCGGCATCCATCTATTGCAG
GTGAAGAAGTCCATACTAGAGTAAATTATCCGTGGAAGTCACAGCATTCTCGCAGGATAC
CTAGAAATCAACAAGCCAACCGGTTTGCAGATAAGCTCCACAGTGGTGAATCTGTTGTAT
GGGCGCCTGTTCGATCACAGAACAAAATTGAGGTTTCTGATGAAGCTAGTGACAGGGCAC
TAGTTGAGGGTGTTAATTCAACTGTCAAGATCGACAATCCGGTCCAGAATAATCCAAAAA
ATAAGAGGGCAGAGATTGAGAGGTATGTTCCCAAGCCTGCTGCCAAAGAAATGGCTCAGC
AAGGAAGTATTCATCAACATACGGTTGCTTCAAGCAGTATAAATTCTGGAGATGCTAGTG
TTGAGGCGGCAGGAGGTTCAGGTCTACAAAGCATCGAAAATGCTCAACCTGCCAAACCAT
CATCTAGGAGTGGAGACAGTAGGTTAAATAAGCCAGGAAGAGTCCATGGATCATGGCGCC
AACGTGGGCCAAAGGAATCAACTTTGCATGATTTGGCGGATGGACAATCTTACATCTCAG
ACATAGGTAAAGACGTGCAAAAGTTGAGTGGGCATCACCAAGCTGAGGAACTTGAACTAA
GAGCTGTGGATGAGAAGCCAAAACGATCTGATGAGCTAGGTTCTGGTGATGGTTCAAACC
TTCCAAGTAATTCCAACTCTGCTGCAGAGGTCACAATTCATCCTGCCAGAGATCAAGGAG
TTGCAGGAAGAGGAAAGCGTCATGCTCCCCGGGCACATAAAGCCACCGGGGTTACTGTAA
ATCATGATCAGAAGAAGGGCATTGAGGAAATGGATGAAAGTGGGAACCAATCTTCGCCAC
CTGAGGTGATCCAAAGAAGTCCAGTTGTTCCCAAGGAAAACCATGCTGTGTCCGAACGTT
CAACTTCTCATTGGCAACCCAAATCCCATTCATCTTCTGCTCATATTTCTCGAGGAAGTA
GGGTGACTGGAGGCCAAAATATTCAGGCTGACAGTGGTGGAATTGATGCAGAGCTCCCTC
ATGGTGGTCCACCCGCATTAGCACAGCATGAAATGGAACATCGCGAAGCTTTGTCCACCA
ATGACAATCGAAAATATAATTCCCGAAAAGATAATGTGAATGAAGCAGGGCATGTAGAGG
GTAAGATAGAAAAGAAGGCTCTTGCAATTGGAGCTCGTACCCATTCTTCGACACATGGTT
NAGATAGAAAAGAAGGCTCTTGCAATTGGAGTTCGTACCCATTCTTCGACGCATGGTCCA
GTTAGGTCAACTGGTGATGTGCGTCATGAGTCCCAATTTCCTTCAGGGTTCCACAGGAAC
CAGGGTGGTCGAAATGCAAGAGGCAATGGATCTCATGGAGATTGGAACTCAAATGGGCAG
GAAAATATTCGACATCGTGAAAGACAGCGGCCGAACTCACACTTCAGATATCAGCCTGTG
GGGACATACAGCGATAACAGATCAAACCATGTCGAAGGATCAAAAGATGGTTCTCAAAGT
ACAGGCATGAAGTTTAAGGAGAAGAGTGGTCAAGGCACTTCCTCACGTGGTGGAGGGAAC
TATACGGACCGGCAAGTTGGCACTGGTCAAGTCGATACTGACTGTAATTAGTAGAGAGTA
GAGCCCTAGACGTGTTCTGTTGTAGACAGTTCCTCTGGTCTTGATTGGTAATACCCTTGT
GCCTTCAGGTCTTGATATTTGCTGATTACTGTGGATGAAGAAGGGGTGCTGCTGTACCAT
CTCAAAAGACGGGTTGTCATGTCAATGGTTGTCCAGGTGAGAGCATAGCAGATGCGTCTT
GGAAACATTCAGTTCATATGGGTTGGTTTTGACAATATGTGGTGGGC
>contig_10011 
AGATGAGTTCTGTTCAAGAGGAAAATTAGGGTTTCGAAGAGGGCGATAGCCTCCGCCTGC
TCCTCCGAGGAGGCTGCAACTGGTTTGGTGAATCCGTCGACTAGGTGACCCCCGAAGTCT
TGGCATATGCACACAACAGCTCCCTTGTGCTCATCCGGCCCTCTGCTCTCTCGAGAATCT
GAAGCAGCTGCGTTGTCTGGAGCAAAGGACGCATCAATGTTGATTGTTAGCAAGTCTGGA
GTCGGGGGTTGCCATCGGTTGGGTTGAGTCGTGTTGTGTGGCTCTCCTTTTGATTTTTGA
TGCCATTTAGTGTAGTTTTCTTGTAGAGCAATTGCCTTGAATACTATTTGCTGCAGTTGC
AGGGGACGGTGGCCGAATATGTATTGGTTTCGGTCCTTCTAGACGCTCCAAAGGGTAGCA
GCAATTTGGTCGAACTTGATGGGGATTTGATTTCCATATGTGGGGTGTCTAAGGGTAGAG
CAGAAGGGTGTGTTCCACGATTTCAACTTCCTATTTGCATAGAGGGCATACCGGGTCAGG
TGAATGCGCATCCTTTGCTTTCCAAGTCCATCAGAGAGCATTGGTGCAGAAAGTCTCTAA
AGGCTGTGAGACAGTATTTGGGTCTCAGGCACACTCTGACCTTCTTCATGTAGATTGTTC
TGTTTTCCATAGAAGATTTTCCTGTATGGACTTAGCTCCCGCACTTCTGCTCTTAACCAG
TGCCCAAATCTTCCTGAGCCCACATCAGCCTGCAGAAAAGGCAGATTCAAGCTCCTCCCG
CGCAAGGCCACCCTCGTAGCCCCGCCACTGCGCCATCACCTCTTCCGAACCAAGATGAAG
CTCAACATCGCCCACCCTACCACTGGCCGCCAGACGAGGTTCGAGATGGACGATGAACAG
AAATTGGAACCCTTGCTTCTGCNCGTAAAGAAGGGCGAGAGTGAGCTCCCTGGTCCACCG
ATACCGAGAAACCAAGGATGCGAGGTCCTAAAAGGGCTTTGAAGATTCACAAGTTCTTCA
ACCTTTCGAAGGAAGATGATGTCTGCAAATATGTCAACACTTACCGCAGNCGGAGCCGCC
TCTGCGCCGTCGCCTCCACCTCCCGGAGCCAAAAATGAAGTTCAACATCGCCAACCCCAC
CACTGGCTGCCAGAAGAAGCTCGAGATCGACGATGACCAGAAACTGCGAGCATTCTTTGA
CAAGAGGCTTTCACAGGAAGTCAGTGGAGATGCACTTGGAGAGGAGTTCAAGGGATATGT
TTTCAAGATCATGGGAGGATGTGACAAGCAAGGTTTCCCAATGAAGCAGGGTGTCCTGAC
TCCTGGCCGTGTCCGCCTCTTGCTTCATCGGGGGACCCCTTGCTTCCGTGGATACGGAAG
GAGGAATGGAGAGAGGAGGAGGAAGTCTGTGCGTGGATGCATTGTCAGCCCTGACCTTTC
TGTTCTGAATTTGGTTATTGTGAAGAAGGGAGAGAGTGAGCTCCCTGGTCTCACCGATAC
CGAAAAACCAAGGATGAGAGGTCCTAAAAGGGCTTCGAAGATCCGCAAGCTCTTCAACCT
TTCCAAGGAAGATGATGTCCGGAAGTATGTCAACACTTACCGCAGAACATTCACAACCAA
AGCCGGCAAGAAGGTGAGCAAGGCTCCCAAGATTCAGAGGCTGGTCACTCCATTGACTCT
GCAAAGGAAGCGTGCGAGGATTGCTGATAAGAAGAAGAGGATTGCCAAGGCCAAGTCTGA
AGCTGCTGATTACCAGAAGCTCCTTGCCACCAGATTGAAGGAGCAGAGAGAACGTCGCAG
TGAGAGTTTGGCCAAGAAAAGGTCCCGGCTTTCTGCTGCCTCTAAGCCATCAGTTGCTGC
TTAGACCCTCCTATTGTTTATGTCTGGAGTTTTGATTATGACTGCAGTTTACTTTTTAAG
ATTTTTGATGTTTGAAGTTCAATTTTGATGGTCGGGAGGTCATCTGGATTTACGACTCTT
AGATACTTTGAAGTTTCTTCATCGTTATGGTACCTTGTCTGGTAAGAATGCCATGAGTTT
CTCCCTATTTACTGATCTACATTTTATATTAGACGGATGATTATTTTTCATCTTCGAATC
ATGGAGACACCTCTTGCTGTTTCTTAAAAAAA
>contig_10017 
TTTTTTTTTTATTTCTTGGCATCCTGAAGAGGAATTCTCCATCGGAAAACAACGCTTGCG
ATCCCTGCGGGAAGAAGGAACCATGGACGACGAGCTGCTGGAGCTGCAGAGGCAATTCGA
GTTCGCGCAGCAGGCCAAATCCAGCGTCCGCCTCTCCGACCGCAACGTCGTCGAGCTGGT
CCAGAAGCTCCAGGAGCTCCGGATCATCGACTTCGATCTCCTCCACACCGTCTCCGGCAA
GGAATACATCACTCCTGATCAACTGAGGCATGAAATGCTGTTGGAGGTACAGAAATTGGG
GCGCATTTCTCTAATTGACCTTGCCGACACTACTGGGGTTGATTTGTACCATGTCGAGAA
GCAAGCTCGAGTTATGGTGGCTGGTAATCCAGGCCTTACGTTTATTCAAGGGGAAATCAT
ATCACAACATTACTGGGACTCGGTTGCTGAAGAGGTCAACGAGCGGCTTCAAGAATGTAG
TCAGATAGCTTTAGCAGAACTAGCTGCACAATTACATGTTGGCTCGGAGTTATTGACATC
AGTCCTGGAGCCTCGACTTGGGAGCACGGTGAAAGGAAGGCTTGAAGGTGGGCAGTTGTA
CACTCCAGCATATGTTGCTAGAGTTAGTGCTATGGTTCGTGGTGCTGCGAGAGGCATTTC
TGTCCCTACAAATCTGTCTGCATTGTGGAGTTCTCTACAGCAACTTCTGCAGGAAATGGA
TGGAGCTACTGGAGTGTCCGTCGAAGCATCATTCTTCCAGTCCCTATTCAATGAGCTATT
GAAGGGAGGAGAGATTCTGGGTTCACTCCGTGCAGGAGTGTACTGGACTCCAACTGTCTT
TGCCATTGCTCAGAAGGAATGTGTTGATTCTTTTTTCTCGCAGAATTCCTTCATTATATA
TGAAACGCTTAGCAGACTGGGAATATCGCAACCTGTTCAATTCTTACAGTCCAGGTATCC
TGATGGATTACCGTTGGCAAATGCTTTTGTGCACCCCTCCTTGACAGAAATGGTGGATAC
TGCTATTGAAGATGCTGTTGAACGTTCTAGCTGGATTGACTCATTATCTGTATTACCTGC
GTCCTTTGGTTCTCAAGATGCATCCACGATTTTATTAAATTGTCCGTCTGTTCAGTCTGC
TTTCAAGTCTAATAAAGCTCTAATCCTTGAGGAGTCCTTTGTCTTTAGCAATGCCTTTAT
CAAGGATGTATATGATCGCCTGGAGAAAGAGATGGCAGTAGCTAATCTCTCAGGATCTGG
TAGAGTTAATCTTTCTGATGATCGATCTTCAGCCAAGGATGCTAAAGGATCCGAGTTAAA
TGAAACTTCAAGTGAGAGTACGTCTGTTAAACATGCTGTTGATAAAGGGGGAAGGAAAAA
GAAGGGAAAATCTGCTGGAAATGCTAAATCTGGTGCAACTGAGAGTGGTCTGGACAATCA
GGATTTTGTGCCGGCAAAATCTAAGAAAAACCAGAAGAAGAGCAAAGATTTATCTTCTGT
ACATTCGTCAGAAGTGAAATCAAGCACTAAGAAAGATGCCAAATCCCAAGAAGAAAACCA
GGGTATTCCTTCAGGAGAATGGATTGTGCAAATGATCACTACATTGTTTCCTGATTTTGA
AGAGCAAGGTGTTGATGATCCATCCAGTATAATTAGGTCTCTAGCCAACCACTTGAGACC
TATGCTAATCAATTCATGGAAGGAAAAAAGAAAGGCAGTGTTTACAGAAAATGCAGAGAG
AATGAAACAGTTGCTTGATGATTTGCAAAAGAAAATAGATGAAGCTTTGTTAAATATACA
GCTATATGAAAAGGCATTAGATTTGTTTGAAGACGATCCATCCACTTCAGTGGTTTTGCA
CAGGCATCTCTTAAGAACAACAGCTGCTTCTATTGTAGATACGCTATTTGTTGATCTGGA
TGCCTACAACAAATTAAAGACTGGAGCTGAAACCGAAAATCCTGAAAATTCACAGTGTGT
CTCGTTTAGTTCTGCAGAAAGAACTGCTCTTGCAAAGACATTTCCTGGAAGCCTTTCAAA
GAAGGCTCTTGCAGTGGTTGACGCTTTGGAGGGAAAGAGTGTGGAAATTTTCATGACTGC
ACTGACAGATTTTGCAGAGGAGAGTGGATTGGTAGTGAAAAAGCTTGATAAGAAACTGGA
AAGGGCACTTCTGCATTCTTACCGCAAGGATTTGACCTCTCAAGTGTCTACAGAAGAGGA
TCCTATCTCTCTTCTGCCAAAAGTAGTGTCGCTACTGTATATTCAGGTTCACAGCAAGGC
TCTTCAAGCTCCTGGGAGGGCCATTTCTATTGCCATTACTAGATTGAAGGATAAGCTACA
GGACTCGGCTTACAAGATTTTGACAGATTATCAAGCCGCTACAGTCACCCTCCTTTCACT
GATTTCTGCCTCCACTGGTGACGAAGAGGATTGCGCTTCTGAGAGAATTTCCAGTAAGAG
GGAGCTTCTGGAGAATCTAATGCCAGCACTGAAGAGCGTGGTGCTCAGCAAGCCTCAAGC
CTGAGAATTAGCCAGAATTGTGCCATCTTACGGTTAGATCATAACTGACTTGGGGAATTT
ATGTTACGGCAATTTTTTAGACAATCAAATGATCTTGCGACGCTAGCAATTGTGCTGGTA
ATGGGGGAGTTATCTTGTGCAGGG
>contig_10018 
CGCAATAGAAATCGAAACCGAAATCGAAATCGAAAACCCCCTGCGCACTTCCTTCTCCAT
CGGGAGATTCTCACACCTCCTTTTCACATTCTCTGTTGCCGAAGCTCGAAGCAGGTGGTC
ACTTTCGATGGCGACGGCAGACGAGAGCCCATCCGGCGGCAAGCGGTGGCTTCCTCTCGA
AGCCAACCCCGATGTCATGAACCAGTTCTTGTGGGGCCTTGGTCTTCGGGAGGACGAGGT
CGAGTGCGTCGACGTCTTTGGGTTAGATGACGAACTCTTGGAGATGGTCCCAAAGCCTGT
ACTCGCTGTTTTGTTCCTCTATCCCATCACGGCGCAGTCGGAAGAAGAGAGAAAACAGCA
AGAAAGTTTGAAGAAGGAGTGTAGCAGTAAAGTTTATTTCATGAAACAAACTGTGGGCAA
TGCTTGTGGAACAGTTGGACTTCTGCATGCTGTTGGGAACATCACTTCAGAGATCAAGCT
TGTGGAGGGATCCTATTTTGATAAGTATTTCAAGTCCACTGCAAATATGGATCCTCATCA
GCGTGCTGTATTTCTGGAGAATGATAGAGACATGGAAGTCGCCCACTCAGTAGCTGCTAC
AGCGGGTGAAACAGAGGCATCAGAGATTGTTGATACACATTTTATCTGCTTTGCTTGTGT
AGATGGTGAACTGTTTGAGCTGGATGGAAGAAAGTCCAGTCCTATATCACATGGTCCATC
CTCACCAAGCAGCTTATTGCAGGATGCAGCTAAAGTCATCCAAGAAATGATCCAGAAAAA
TCCAGATTCACTCAATTTCAACGTCATAGCCCTTTCTAAGAAGGTTTGAGGCATATGATG
TCTATGNATTCACTCAATTTCAACGTCATAGCCCTTTATAAGAAGGTTTCAGGCATATAA
TGTCTATAATGGAGCTCGTCAAGTTACCCCTGCTGTGGACGTACTGATTGTCGCTTTCCC
AGAAGGATGTCAGTTCTTTCATAGTATCATGTTAAGCATCTTTAAGAATAACTTGCTACT
CACCAGAGGGCCTGTAATCCGTCACTTGTGGATCGTTCACTTTTAGGCCTATGAACGAAT
CTTTGGGTTTAGATGTTCCTGCTGTGTCCAAAAGTGGTGAAATGGATGTTATGCAGCTGA
AACTTTTAAGTTTATTGCTTTGCGNGAATCTTTGGGTTTAGATGTTCCTGCTGTGACCAA
AAGTGGTGAAATGGATGTTATGCTGCTGAAACTTGTAAGTTTATTGCTTTGCGTAGGAGA
CAGC
>contig_10019 
CTGCATTTCCTCTTCCAAGCTTGGATCTTTCCGAGGTTCTCACCAGCTTTTCTGGTCTTC
TTTCTGGGGACGAGTCTTGGATTTTGAGGGATTCTTTTTTTTGTTTTGTTTTGTTTTGTA
AGCTTGGATTGGGTTCAACTTAAAGTCTCGGTTTTGAGTGGTCGCGACTCTTCTTCGGAC
GAGGGCTTCGGGGGGGTCTTGTTTCGTGAGTATTGATAAAAGCAGGGTCGGCTTGAGTTT
TCTTTAAGGCTGGTGTGAAACAGAAGAGAGATTAAACAATCACTTCTTGTTAACTTCGTG
TTCGTTCCAGTCTCTCTTTCTTTCTAAGGGTTACACGTTACATTGCCAACGAAGAGTCTC
GAGGGAGACAGAGACGGGGAGAGAGATTTTATGTTCCTACGAAGTCGTAATTGTAGAAAG
GTCAAAAATAGGGAAATTATTTCTTTTGAGAGAGATTTCTGACTGTATGTGTATATAAAG
GGCAGGACCTATTCCGGTTATTTCTCTCTTCCTCCCACGGTCCTTTCTTTGTTCTCCTTG
GTCTCCTCCGTTTCCTCCAATTTCTCTCCGAGGTTCGGAGAGAGAATTCTGAAAAGAAAA
ACCTCTGTCTCTCTCTCTGTCTCTGAAATCATGGTCAATAATAAGGATGCAATGCGATTG
GGATCAAATCTTGATCGCTTCCTACATCAAATTTCGCCAGTAGTTCGATCCCAGTTTCTC
CCCCAGACTGAGATTAGGAAACTGAATAGCTTGTGGCATCCATGGGAGAGAGAAAAGGTT
GAGTATTTCACGTTGGAGGATCTGTGGCACTGTTATGATGAATGGAGTGCGTATGGGGCT
GGAGTCCCCATTGTCTTGAGCAGTGGGGAGACCTTAGTTCAGTACTACGTGCCGTATCTA
TCTGCGATTCAAATCTTCACCAGCAGTTCGTCTGTCAACCGCTTCAGGGACGATCTGGAA
TTGGGAGAATGTGAGACTAGGGATTCCTTCAGTGATTCATCTAGCGAGGAGAACGAGAGT
GAGAAGTTGTGGCAATGGGATGGGTGCTGCTCTGACGATGGAGGATCGGAGCAAGATAGC
CCATGGCATCTGAACGAGAGATTGGGTTACCTTTATGTGCAGTACTTCGAGAAAGATACT
CCTTATACAAGAGTTCCTCTCATGGATAAGATCACCGAATTAGCTCGAAGGTACCCGGGT
TTGAAGTCATTGAGAAGTGTAGATCTATCACCGGCTAGTTGGATGGCGGTCGCTTGGTAT
CCAATATATCACATCCCCATGGGAAGAACCATAAGGGACCTGTCAACATGCTTCCTAACT
TACCACACCCTCTCGTCTTCGTTTCAAGATATGGACATTGAAGATGACATAGAGTGTGCT
CAGAGGAAGAGAAAGGAAGGGGAAGACATCTCCCTGCCTCCATTCGGGCTAGCCACTTAC
AAGATGCAAGGAAACGTGTGGGCGTCGGGGAAGAGTGGTCGGGACCAAGAGAGGCTGGTG
TCGCTTTCGAGTGTGGCCGACTCATGGTTAAAGCAACTTAGGGTCCAGCACCCCGATTTC
AGCTTTTTCACGGGTTCTTGGCGTGGGTAAGATCCTTAGAACCCATCGATCCACATATCG
TACCGACGGTTGCTTCCTTAAGCGAGAGATCAAAAGCTGATTGTCAATTGCGTCCTGTCA
TTATTGGCCCTTTTGAGTGGGTTCTGCAGCGTTTCATAGTGCCTAGATATGGTGAGACGT
ACGAATCAGTGATTTCGACGAATGATGGAATATGTGCTTCTTACGATGTAACTGAGACTA
TAACCATGGAGTTGCGGTGGATCTGTGAGAGTTTACGTGTTGGGGAGGCAAATTGTGACG
TTCCTTTTCGAACTCCGACACGCATCGTGTGTATCATGTGATGCCGGACGAATAGTCTGA
CATTTTGTTGTGATCTATTTGCCGTGGGGAAGAGGCAGTCCTCTCCATGGTTATGTACCA
ATTTTTGTATAGATGTAAATTCTCTTTCTCGCATTGCATTGGCCTCCGTTTATG
>contig_10020 
GAAGAAGCTGCCCCATACTTGCAGGGTCGAAGCGACGATCCAGAGAATGGCGACAGACAA
AGTGAGCTTGAAGCTTCTGATCAACAAGAGCAACCGTACGGTGCTCTTTGCTGAAGCAGG
CAAAGATTTTGTCGACTTCCTCTTCCACATCCTTGCATTGCCGGTGGGAACTGTGATCCA
GCTTCTCACAAAATCTGGGATGGTGGGCAGTTTAGGCAATCTATACGGCAGCGTGGAGAA
GCTGAACGATGTGTACATCGAATCTTCCAAGAAAGAAATTCTCTTGAAACCCAAAGCGCC
CTCCTGTGTCTCTGAAATCCCTCTTATATTGCCCGAGACTTCTTCAGATTCAACGCCCAA
AACCTACTACAGGTGCTCTTACCGTTCGTATAGTAACTGTTCAAACTATGTGGCGGAGGA
CCGCTCTGCAAAATGTCCCCAGTGCAATAATTCCATGAACGAAACATTCACTCTTGTCAA
ACCACTGGATGGTAACCCGACGGCTGCTGCGGCATCAGCAGCTGAATCAAACAGCAAGGG
TGGTTTCGTGCATGGGGTGGTTACGTACATGGTGATGGACGATCTGGAGGTGAAGCCAAT
GTCGACTATTTCGAGCATTACTTTGCTTACCCAGTTCAACGTGAAGGAGATTGGGCATCT
TGAGGAGAAGGTGGTCAGCTTGGGAATGGACGAGGGTATAAAGCTATTGAGGACTTCATT
TCACTCCAAGAAGGTTCTCACTGATGTCTTTCTCGATGACGAATGAGAGAGATCGTGATC
AAGTGACTATATAAATGCGTGTGAGGGTGTGTGATATATGAAGTACGTGGAGTGATATGT
TATGATTTTGTGACAGTTTATGTAAGTCTTGCGGCCGCGGATTGACATTTTTAAGGTTTT
TCTTTCTTGTGTGGACATATTAACACGTTCATCGTATCTTTTTGCGAAA
>contig_10021 
TACGAGTATCCCTGTCACTTATGGTTGACCGGATGCGGGGGAGAAATGGGGGCCCAGTTG
CGGAGGATACCAGGATTTGATAAGTGGCTTGTCGAGAAGGAAGACCAATCCTATATCGAG
GCATTGCAGGATCAGAAGGAGAATTTGGTGTACCTGACAGCGGACTCGGAGAACGTGCTC
GACGTGCTCGATCAGAAGAAGGTTTACATCATTGGTGGGTTGGTGGATCGGAACAGGTGG
AAAGGGTTGACCATGAAGAAAGCAGAGGAGCAGGGGATACAGACTGCGAAATTGCCTATC
GGGAATTACTTGAAGATGTCGAGTTCTCAGGTTCTGACTGTGAACCAAGTAGTGGAGATA
CTCCTCAAGTTCTTGGAGACGAAGGATTGGAAGGAGTCCTTCTTTCACGTGATTCCTCAG
AGAAAACGGTGTGAAGCAGATTCGATCGAATCTCGAGGCGAAGCCGAGGAGGAAGAAAAT
GTAGAGGACAATCAGCCTGAGGGTAACAAGGNATTCTTTCACGTGATTCCTCAGAGAAAA
CGATGTGAAGCGGATTCGATCGAATCTCGAGGCAAAGCCGAGGAGGAAGAAAATCTAGAG
GACAATCAGCCTGAGGGTAACAAGGAGTGTGTTGAAGTTCCGTCTCCTAACTGAACTATA
GATCGCGGTAACCCGTTTTTGTTTAATTTCCTTACATCCC
>contig_10023 
GCCAGATGATGATGTGGATGAGGCTCAGCCAAAAGTTAATGAACTTGAAGATGTAATACC
GGCGACTCGGGTTTTGAAGAAAAGGAAGCTTAAAATCAATGTCAATAGGCCAGTGGGATC
TAGAGTTGTCTTCGATGATGAAGGCAATACCCTACCCCCACTTGCCAGGATAGCAGAGAT
GCTTAGTTCGGATGGTGCTCTTCTGCTTGACAAAGGCAAGAAAGACGAGTACTATAAGAG
GATGAGAGAGGAGATGAAGCTAGTGGATAAAGAAGACAAGCTCCTTGAGCGACAGCGCCG
CAGGGAAAGAAGACTCAAGCAAAAGATGAAACTGAAGGAAGGGAAAGGTAAAGATGATGA
TGATGAGGGTGAGAGTGAGCTTTCGGAGTCGGACGGTGAAGCTATGGAGAACAGGAAGCG
AAAGAAGTCGAAAATATATTTTGACAGTGACGATGACGGTGGCACACAAAAAGAAACCAA
CGATAAGATCAATCAGAAGTCCGACGCTATATCTTTGGCAGAGCAAGAGGCATTGGCTCT
TAAGCTGCTGAGTTCAATGCACTCATGAGTCATGATTTAACTTTATAATGATGAATCTAG
TTGTGAGATTATTTTCTTCCGACTGGCTTTACCAAGTTTTGTCCGTGTTACTTAACTCTT
GATCCGGCG
>contig_10024 
CTGGACTCTGGGAGCTTATGTTGTCCTGACGATGCAGGATGCTGTTGCACATGAATCCGA
TAACTTTGGGGAAATTGTTGGAAATGAGTCAGTCACCTACTTTTCATTATTTGCTGTACT
TTTGATAGTTGTACTTGCTGCATTTCTCATTTCGCAATGGCAAAAACCACAGTTAAAGAC
AATTTATGATCTGGAGAAGGGGCACTATATAGTAACACGTGTGCCTAGGTAACTAGTTAG
TCTTTTTTTATTTATTTCTTAAGCCTGTACATTCTTATGGAGGGATTGGTCAAGAGAGGA
CATAAGCAGAGCAGGGCGCAGCATTGAGCAATGCATGGGAAATTGCTTCCGG
>contig_10025 
TGTCATAAAGTGGTTGAGATCCAAGGCAGACTAAAATCGTCAGAGGCAACTTTGGATAGG
TTCCTTTTAAGTCTTTGGAGAAGTTACCAGGTCCGTCAAGCTTCAAGAAGTTAAAATCTT
CTAACATACACAAGCGTGAGAAGGTAGAAGATTTCTCTGGGTTCTGATGGTCAGTGGAGG
ACTTGAAGGAAGAAAGCAGTCTGATCTTGCGGAATCCAACTTGTC
>contig_10029 
ACGAACAACCGTCTTAAGTCTGAGATGAAAGCTGAGATGGATCGTTTTGCACGGGAAAGG
AAAGAACTATCAGAACAAGTCCGGGACGTAGAGAACCAGCTTGAGTGGCTTCGCTCTGAG
AGAGTGGAGGAAATTGCAAAGCTCTCTTCTGAGAAGAAGGCTCTTCAAGATCGTCTTCAT
GATGCAGAGTCGCAGATTTTGCAGCTGAAGCGCAAACGTGAAGAATTGAAGAAAGTGGTA
AAGGAAAAGAACGCCCTTGCTGAAAGGCTGAAGAGTGCGGAAGCTGGGAGGAAAAGATTT
GATGAAGAGCTGAAGCGGTATGCGACGGAAAATGTGACCAGAGAAGAGATTCGGCGA
>contig_10030 
GTCGGTCTAAGCTCCGTTTTCTTCTTCTTTTTCACGTAGGGAGGAGAAAGAAGAGCACGC
GGTCACCAAACTGATCCGAGGAAGAAGCGATGGCGTCGAAGTTGCTTCAATTGCAGAAGA
AGGCAGCTGAGGCGACTGGGTATGCGGCGAAGCATGGGAATGCCTACTACAAGCAGTTGA
TGGAGCAGAACAAGCAATACGTTCAGGAGCCGCCCACTGTGGAGAAGTGCCAACTGTTGT
CCAACCAGTTGCTTTACACTCGTCTCGCCAGCATCCCTGGTAGACGTGAGGCATTTTGGA
AGGAAGTGGATTACCTCAAGCAACTATGGAAGAACAAGGAGGAGCTGAACATTGAGAATG
CTGGCATAGCTGCTTTGTTTGGTCTTGAGTGTTTCGCCTGGTTCTGTGCCGGTGAGATTA
TTGGAAGGGGGTTTACTATCACAGGATATCATGTCTGAGAGATATTGCTTTGATAATAAA
GGATCTACTACTTTCAGTTTAGATTTCCATAAGTGGGTGAGTTAGGCACCGATAGGGTTT
CCAGTGCGAGATTTTTCTTTTATATACTTTGAGCTTTGGTATGGACGAATCTTTGCTGAG
GCACTAACCCATAACTTTAGTCTTATGTACCCATCTCAAATTGAG
>contig_10032 
TTGTTAGCGAGTTCTTGGCTTCTTGTGTTTGCCAAATTCCATGGGACTCTGTCATGGAAA
ACCCATCGAACTCCAGCAGGCTCAATCCCAACTCACTGGAAATTCCCTCCAACACGACCC
TTTCTCGGATGAAGCTCAGCAGATTCACCAATCTGGTCTCTCGGGAGTGTCTGAGAACAA
GCCCCCGAAGATCCCCAAGACACCCAAGTCGTCAAAGTTCCCATTCTACAGCCCTAGCCC
CCA
>contig_10033 
CTTTACAATACTCTCTAACTATAGAAATACTTTCCAGTTCGTCCTTTCTTTTGTCTTCTA
GATGAGCCATATAACCGTAGGAGTCCATTTTAAAATCCCATCACTCGCAAGTTTGAGACT
ACTATTGCAAAAGTGCCTTTACAATTTCCTGTAACTATTGCATTGATTGTTGCATCATCC
TACTCCATTATGGCGAAAACTTTCCCAGTTGCACTATGCTTTCGTTGGTTCCGTTGTGGC
ATACAAACTTTAAATCTGTCTAAATACTCCTTGAACCTTGTTCATCAAATCTGCAATGAC
TGCATTGTGCTGCAGCATCCTACTCCGTTATGGCAAAAGCTTTCCTAGTCGCACTCTGCT
TTTGTTGGTTCCCTTGTGGCATACAAACAGTGCGGACATTCCTCCATACGGAACAAGTGT
ATGGTATGTGTCCAAGCCAAATGATGAAGCTTCAAACATAGATATGAAACTGTTCTTCCT
ACCCTGCAATGCGTCCTTCCGTCTTGTGCCAAAGTAGTTACCTCTCACCTCTGCCAAATC
TAGTTTGAAAGAGTTCACCATATCAGTTTGCATCGTACCAACAGAGTCTTCCTGCGATCA
GTGACCAAACAATCACCACGGAGCCTTATAAAATTCTGCACTATTTGATCGTGTATATGC
TTCACGAGAGAGGTTTTATCCAGTTCCCCCTGTCCCGAAACGCCAGTACAGAGCATCTCT
TCCTTCATCAAGCAATCCCAAATCTCTTCCCTTCTTGTTTGAGAAGCTTGTCCCACTAGT
TCACCTGGTTGTAGTTCATAGGCTCAGGCCAGTTTCACATCCAACGTGAGACCGCTATAT
CTTCCCTTCTCGTGCAATATTTCCACTTCCAGCAGATGCGATTGTGTTCCTTTGTATTCG
AATCAGAAATCCTTTGAGCAGTTTGAATCTATTTCAGTGGAGCGTGTCATTAGGAAGTCC
AATAAAAGTGCCAACTGGGTTTTACTGGCAGCTACTGCTTGTAGAAAGATGTGTTCTCGG
AATCAGATCCGGGACCCCCACTTCGTTTAATGTCTCTTCTCCTCGATGATGTGAAAGCTT
TGCCCCATTAGCAGGATTGTTCTGGTCAAATCTTGCTGACGACCCTCCAATGGAAATAGC
GCAGCAAGAGATTAATTCAACAATGGAACCGAGAGACAACATAGGGAGAGTAAAG
>contig_10034 
CAGCACCGCACTCGAACTTCAACGCAGCGAGGGGAGCAGAACGAGGTCGCCGCCGTCTTT
AGCCTGCCAAAATAGAGTCCGCCGATCGCAAGAGGAAGAGACCGTCCTCCACAACCACCT
CATCGGCAGATCCAGCCGCCGCCAAGTCCGGCAGCCTCAGGGACAAGCACCGGGCGAAGG
CCAAGATGTCGTCGTCGGCGGCGGCGGGGGCGGGGGCGAGCCAGGTCCGCGCTTCGCACA
TCCTCATCAAGCACGAGGGCTCCCGGAGGAAGGCCTCGTGGAAGGATCCGGAGGGCAGGG
TCATCCGCAGCACCACCCGCGAGAGCGCCGTCTCGCAGCTCAAGGCCCTCAGGGAGGACA
TCGTCGCCGGCAAGGCCAAGTTCGAGGACCTCGCCTCGCGCTTCTCCGACTGCAGCTCCG
CCAAGCGCGGCGGCGATCTCGGTCCTTTTGGGCGAGGCCAGATGCAGAAACCTTTTGAGG
AAGCGACTTATGCTCTCAAGGTTGGCGAGATTAGTGACATCGTCGATACCGACAGTGGGG
TTCACATCATAATGAGGACCGGCTAAAACATAGTTGGAGTGCGGCTAAAACATAGCTGGA
GTGCAGAAAAGATCAAGTATACGATCAATGCTTTGCTTGAGATTCTGGTTATATTGTGTT
TGACTAATCGGACTATGTTACCATGATTTACCCGTTCCGTGCCTCCTCTATGTCATTGCA
ATTGCATAAATTGTTTCGAGGAAACATTCACCTGTCAAAAACTTTTGGATGCTTGTTGGG
ATGTTTCTCGCTAAGTTTCTTGAGCGG
>contig_10035 
CCGAGCGGTTGGAGCCAGAAGCTTCCGGAGACCTAGGGAGATCGCGTTGAACGGACCTCC
GTCGCCGCCGCCGCCGCCGCCGTCGTCGTCGCCGTCGCCGTTTCGGGGGTGGTCGCCGGG
CGCGTCCTGGTCGCCTGCGAGTCCTTGATCGGGGTCGATTCAGGCCGCATTCGCAGCGCA
GGTAGTACCCGTTTTTCCCGTTTTTCCCGTTCCTCGAGATCTGTTTCGGTTTCCGTCGGC
GGCGCGGGCAGTGAACGGTTCCGGTGGACAGGGCGGGGGATCGCCGAGATGGAGGGAGGA
GTTTCGGTGGAGGAGGAGGAGAAGAAGGAGTCGATGTCGTACAGGTATTGGGTGAGGGAG
GCCACGGGGGAGGCCGCGCCCGCTCCGGTCCCGCGGAAGCTCACGCCGCAGGACGTGGTC
TCCGATTCCCGGTCGCCGGCGACCCTCGGTTCCGTGTGGAATAAGGCCGGAACTTGGGAG
GAGAAGAACCTCAATAAATGGGCTTCAGATAGGATTCAGGAGCTGCTCACATCGATCGGC
TCACTGGAATTCAATGGTGGCTGTGCAGAGATATCAGAAGTGTCAAACTGCAGTGGTGAT
GCATTCCTGGTGACTGTGCGGAACAAGAAAAGGGTTGGTTACACTTATGAGCTGAAGTTA
AGAATCAAAGGAGAGTGGACTATCAAGGAGGAGAAAAAGAAAGTCAAAGGTCATTTGGAG
ATCCCTGAGTTTTCATTTGGTGAGCTAGATGACCTGCAGATGGATGTCGGACTAAGTGAG
GAAAAGGATCTTCTGCAACAAGATAAGCAGCAGATCTGTAAGGATTTGAAACAATTTTTG
CATCCAGTTCGGGAGAAACTGCGTCAATTCGAGGAGGAATTGAAAGATAGGTAGTCTTAT
GCTACTCACAATAAGATAGGTAGTGTCACGGTAATTCGACATTGTCTGGAAGCCTTTATT
TTGGCTGACAGTCAACTGCAAAACTGCTTCTCAGTATTTATGATAATTCGGATTTAATGT
CACCAACTCAATGCCTTTGGACGCATCCAGTGTGCGGAAGGCTCTTGTAATGCTTAAATG
TACTGTAATTGTTCA
>contig_10036 
CAGAATTTATTGGAAAATTAGCCTCTTCCGTAGATATTGCACAGTTACCTGGGCATTTAA
GGAGAGCTTGTATAGCACACAGAGGAAGACTCACTGCCCTGTATGAATATATACCGCGTA
TGCGAGAATCTGATACAGAGAGCATGCCGGTCAACCTTGCCAATATACCTGCATACAGGA
TGAGAAAATTCACAGAATTGGTTTCCCTGAGCGGCCATTTATTCGACAAATTCCTGATAA
ATGAGGCTTTGAACATCATTGAAGCGGCAGGCGGTTCCTTCCACTTGGTTAAATGTCAAG
TTGGCCAGAGTGCTGATGCTCCATCTTATTCAGAACTTGAAGTTGGTGCAGATGATAGGG
AAGTCTTGGATCAGATTATTGATTCTCTAAATTCTCTCGCTAATCGGAATGAAAATGGAC
CGCAGCCAGACAACAGAACAAATCCAACATCAAAGACAGTTGGTACAGTGGTGAATAATG
GCACTAAAAGCAGCTGTGATCCGGAATATACGAGTTCCGTTCTAATTCTTGGTGCTGGGA
GAGTCTGCCAACCAGCTGCTGAGCTCTTAGCATCTATTGGAAGTGCTTCATACCGCCAAA
GGCATGATTCACATTTGAAGGTCGACTCGGAAGAGCAGGGACATGTTCAAGTTGTTGTGG
CATCTCTCTACCTAAAGGATGCAGAAGAGACTATAGAAGGCATTCCAAATGCAACCGCAG
TCGAGCTCGATGTGACAGACCATGGTAGTCTCTCCAAGTGCATTTCTCAGGTGGATGTTG
TAATAAGTTTGCTTCCCGCTATTTTCCATGTTACTGTAGCAAATGCTTGCATCGAGCTCA
AAAAGCATCTTGTAACGGCTAGCTATGTTGATGATCAGACATCAAAGTTAGATGAGAAGG
CAAAAGATGCTGGCATTACAATTCTTGGAGAGATGGGGTTGGACCCTGGAATTGATCATA
TGATGGCAATGAAGATGATTGATCAAGCACATCAACGGAAAGGGAGAATAAGATCTTTCA
CTTCCTACTGTGGAGGCCTAGCATCGCCTGCAGCTGCAAATAATCCACTAGCGTATAAGT
TCAGTTGGAATCCTGCTGGAGCTATCCGAGTTGGGCATAATCCTGCCTTATACAAGTCTC
ATGGTGAAATTATAAATGTCGATGGAGACAAACTCTATGAATCTGCTACTAGATTCCGAA
TACCCGAACTCCCTGCCTTTGCACTGGAGTGTTTTGCAAATCGCAACTCTTTGATATATG
GGGACGTGTACAGAANACTCCCTGCCTTTGCACTGGAGTGTTTTGCGAATCGCAACTCTT
TGATATATGGGGACTTGTACAGAATAAGTAGAGAAGCTTCGACCATTTTCCGCGGAACCC
TCCGCTATGAAGGTTTCAGTGAAATAATGGGGACTCTTGCAAAAGTAGGCTTGTTCGATA
CTGAGGCCCAAATGATTCTTAAGAATAGCGAGCGACCCACATTCAGGACCTTCTTGCTCA
AGCTTCTCAAACTTGAGAAAGAAGATTCAGATAAGGCCTCGGTTGGGGAGAAAGAGATTG
CCCGACAATTGCTCATACTTGGACACTGCACTGAAGAAGGAACAGCCCTAAGGACCGCCA
AAACCATCATGTTCTTGGGTCTTCACGAGCAGATGCAAGTCGCTGCATCCTGCCAGAGTG
CCTTTGATGTAACCTGTCTTCGCATGGAAGAAAGAATGGCCTATTCTAGCACAGAACAGG
ATATGGTGCTTCTGCATCATGAGGTGGAGGTTGAGTACCCGGAGAGCCAGCATGAAGAAA
ACCACCGTGCCACTCTACTAGAGTTTGGGAGGATTGAGAATGGCAAAACCACCACTGCCA
TGGCTCTCACAGTCGGTATCCCGGCAGCCATTGGAGCACTGCTATTACTTGAGAACAAAA
TCAAGACAAGAGGTGTGTTGAGACCTATCGAACCTGAAGTATATGTGCCAGCACTGGATA
TCCTGCAAGCTCAAGGTATCCGGATAATGGAGAAGATTGAGTAACTTGGACTTTTGGGAA
TGTGCCCGATCCTATCATGCATGCAGATTGAAGGAATCAAAAAGAAGATGGAAAACTGAA
CAACATATGTTCTTGTATGGATGTAAAAATAAAAATCTCATTCAGCGTTCCTTGTACATA
ATTTGTCTGAATCACCATCTACTGCAACTATTAAAACTGGGGCGTCTTTTAACTGA
>contig_10037 
GTTTTATATGGTTACTTCTTGAAATCTGCTTCTTTGAGGCACCACCTTGAGTGTAGTCTA
GCTTTATCTCCCCAGGGACACCGCGTCTTCCACAGGAACTCTCTTCACTCTCCGAAAATT
TGGCCGTATGGGTGGAACAATCTTGTTTGTGGTCGTGTCATCAATGATAAACTCTCTTTA
GGCAAAGCATCAATTCAGGATGGAAACCATGGAAAGTTGAGATGTTATGTGATGGGATTT
GACCCCGAGACCTTGCAGAGATGTGCAAAAGTCAGATCCAGGGAAGCCATGGATCTAATT
GAGAAGCATAGCTGTGCTCTGTTTGGGGATGGGAAGATGGGTTTGATCACTAGTGATGAC
GTCATACTTACCTCATTTTCGAGCCTGAAGAGATTGGTTCTGGAGGCTATTGCATTCGGT
TCCTTCCTTTGGGATGTGGAAGAGCATGTCGATACTGTTTATAAGCTCAACGATAACTGA
CAGGAAGGGGCAGGGGTGCAGACCTAACTGGGGGGG
>contig_10039 
CAGCGAGCCGTGCGCCGCCGTGGACTCTTGGAAAGACCTAGAAGCGCTCGAAGCTCCAAA
AGGCCGATTCCTGTTCTCTTCCTCTTCGTGGCTTCTGCTGCATCCGAGCATTGGAGGCTT
CAAGTAATTGTGCAGGCGGCTGCGTGAGCTCCTCCGGGCTGAGTTGTTCGACCATTCATC
TTTTACATGGCGGACGAGGAACCTGTTGATCAGAAGAAGTATCTTGAAGAGCTGTGCAAG
CCAAAATGTGTGAAACCTTTGCTTGAATATAAGGCATGTGTCAAGAGGATAGAGGGCGAC
GAGAGCGGGCACAAGCACTGCACGGGACAATACTTCGATTATTGGCACTGCATTGACAAA
TGCGTGGCTCCGAAATTGTTTGAAAAGCTGAAGTAACGAAGAGAGGCAATTTATCAGTCG
AACTTCTTTTGTGATTTGTTCGAGCGGGATGAATGCATCCCATCGTCAGATTTTGTACCA
GTAACTGAAAAAGATGCTTGATATGGGTTGTTTCAGAAACTATAGCGATAAGGAGTGGAT
CAAATTATGAATAAAGATGAAAACGTTGTGGGGTTTTGCTTATTTTGGTTAACTTGATAA
ACCCATGTGCTTTGGGGCTAAAACATCATCTCATATACATTGAATTGGAAATTCTCCATG
CGTAATACAAGTTCTAGTCGAC
>contig_10043 
TCTTCTTCGTGAAAACCACTCCGCTCGCTCGCTCACCAACCCCATCTCCGATTCCCTCCC
CTCCCTGAATCGAAGGGGAACCACCACCAACACCGGCGGCGGCGGCGGCGGNNNNNNNNN
NNNNNNNNNNNNNNNNNNNNNNNNNNNNNNNNNNNNNNNNNNNNNNNNNNNNNNNNNNNN
NNNNNNNNNNNNNNNNNNNNNNNNNGTTCAGTGGGAATTTGCATCAAATGGCGAGGATAA
AACCCCAAACTCTACTTCTTCAGAGTAAAAAGAAGAAGGGCCCTTCTCGCGTCAGTGTTC
CTATGATGATTCTGTATGGCTTATTCATTGGGTTGGTCGTTTTTTCGTTGTTTGCAACAT
ATAGGCACTGGTCAAGAAGGTCTGTGGAACGGATGGGCACTGGCTTACCAAATTTCGAGG
ACACATATGTAGATTCGAAGAAGTACGATCTTCCCGGTTTCGCTATTTTGAATACATCAA
AAGGTGCTATCTTTGTGGAGCTCTTCAAGGATAATGCCCCTGAGATTGTGGATAAATTTC
TTGACTTGTGTCAAAAAGGGCACTTCAAAGGCATGCCTTTCCATCATGTGATTAAACATT
ATCTTATTCATGGTGGGGATTCTGAAGGACTTGGGGCTGCAGAAGATTGGATTTCCCGAG
GAAAGCTTCGGGGCAAGCTTGTGACGAGTCCTAAGCATGAGGCTTTTACGCTTGGTACTT
CAAAGAGTAAGCAAGACAGCAAGAAATTTGAGCTTTTCATCACAACTGCTCCCATACCAG
ATTTGAATGAGAAGCTTATTGTCTTTGGACGGGTAATCAAGGGACAAGATGTGGTACAGG
AAATTGAAGAGGTGGATACAGATGAACGATATCGGCCCAAGTCCAATATATTGATAAAAG
ATGTAATTCTCAAACGTGAAGTATGAAGCTTTAGCCAAACAGGTGCCGTGTGTTTTTAAC
ATGTGCTTCTCTGAGATTTTGCTAACCAGGATACATGTTTTCTGAGGCAGACCACATTCC
TCAGGACTGTTGTTTTATCTTTTCCGACAGGTGTATTACTTGCTTTGTTGTTTTCAGGGA
TCTTTTGGATTCGTAGCGCTTTTCTTTTTCTTCTTTTTGTTCCTTTCCGGGGTGGGCTTG
TGGTAGGATTAATTTCTCTTTTCAGTAAAAATTACATGGAGCTTTGATTTGTGGAGGGTG
CAGGAATGCAGAGTTAGGTTCAGTATTACACGC
>contig_10045 
TTCTTTTTCTTCTTCTTTCTTCTTGTCTTCGGTTTCGATTCCCGGAGTTGACTCAGCGGC
ATCGGGATGGCATCGACAGCGACAGCGGCGACCGCCTCTCCGTCCCAGCTCTCCTGCTTC
TCCGCGATCGATCGCAAGCTCCAGCTTCGCAAGCTCTCTGCTTTGTCCTTCCGAAGCCAT
CGATCCAAGTCATCAGTCGTCATGAGTCTTGAAGGACGTGGCCCAGAGACTACTTCCCCT
GGCAACACAAGTTCTTTGAGTTACACAGATGACGCTTCAAGATCAGAAATGAACGGGGCA
ACAAAGTCATATACATCCATGGAAGACCATCATGCTGAAAATAGGGGACTAACTGAGCCC
GAACAGGAACAGGGTGTTGCGACGCCAGTGAGGGCTGCTAAAATTCATGATTTTTGCCTT
GGAATTCCCTTTGGTGGTCTAGTTTTCAGTGGTGGACTTCTTGGTTTCATTTTCTCAAGA
AATCCAACTGCTCTGGGCAATGGTGTATTATTTGGAGGTGCTATACTAGCCCTTAGCACA
CTTAGCTTGAAGATCTGGAGAGAAGGAAAATCCAGCTTGCCTTTCATTTTAGGACAAATA
GTCCTCTCTGCTGTCATCTTCTGGAAGAACTTTCAGACTTACTCTCTGACGAAGAAAGTA
TTTCCGACCGGGCTTAACTTACTTATCAGTGCTGCGATGCTGTGCTTCTATTCGTACGTA
ATCTTGTCGGGAGGAAATCCGCCACCAAAGAAGTTGAAATCTTCTGCATATGTCTCGTAG
TTACATGGTTGCAAATGTTTGAATGAGATAGAGAGGTTGGAATCTTTTTCTTCCTTTTTG
ACTATAATACAGAGTTGCATGGTGAACTGAACAAAATTCTTGGGTGGATGGGTGAAGCCT
GTAATTTCATGTTGATCTGTGTCTGTTTACTTACATAGCTCCTAGTTATATGCTTTTAGA
GTTCAGAAGGACGGTTTGCTAGTATGAAGTTATTTTGAGGAGGAGGACGCCATTTAGACT
GACTCTTTCTGAGCCTTGTCAAAGAGTGAAGATTTGGGGGTATAGAAACCTCATGCAGTG
TTCTTTACGTAAGCATCTTTGGTGCAGCGCGCCACCATGGGTAATAAGAGAGAATTTTTC
TTTACGGTAGTTAACTTCTCAGTCCTTCATTTGCTTGTATCTTGACGCTCTATGTATTAA
ACTAGAATAAGAAAATGAGG
>contig_10046 
GTTTTATGGTTGGCGTCATCGAGGGGGATTGGTTTCCAAATTGATGGCATTGGGCGATTT
GATGGCGTCCCGGTTCTCTCAGTCGTCGGTGTCCGTGGGGTCGAATCACCTGGACCACTA
CGTCCCTTCCTCCAGCAACGAAGATGGCGATTTCGGCACCAGCAACCTCTCCTACTTGCC
GCAGAATGTCGTCTTCTGCGAGCTCCGGCACGAGGCCTTCGAGGCCTGCGTGCCCTGCGG
CCCCTCCGAGAGCGGCTTGGTCTCGAAATGGCGGCCCAAGGACCGGATGAAAACCGGATG
TGTAGCTATTGTCTTATGTTTAAACATAAGTGTTGATCCACCTGATGTAATAAAGATATC
TCCTTGTGCCAGAATGGAATGCTGGATAGATCCATTTTCCATGCAACCTCGAAAAGCTAT
TGAATCAATTGGAGAAGCTTTGAAAAAACAGTATGAAAGGTGGCAGCCAAAGGCTTCATA
TAAGGAGAAACTTGATCCTACCGTTGATGAAGTAAAGAAACTCTGTACGACGTGTCGCAG
ATATGCCAAGTCCGAGAGAGTTTTGTTTCATTACAATGGTCACGGTGTGCCAAAGCCAAC
TACAAATGGTGAAATCTGGGTCTTCAACAAGAGTTATACACAGTATATCCCCCTGCCGAT
CAGTGAACTCGATTCTTGGTTGAAGACACCATCGATATATGTCTTCGATTGCTCTGCTGC
TGGTTTGATTGTCAATGCATTTATAGAGCTTAATGACTGGGGTGCTGCTAGCACCAGTGG
ATCCACAAGGGATTGCATTATTCTGGCGGCCTGTGAAGCGCATGAGACCCTCCCTCAGAG
TTCTGATTTTCCTGCTGATGTCTTTACATCTTGCCTCACCACACCCATTAAGATGGCTTT
AAGATGGTTCTGTACTAGATCACTATTACGGGAGTCCCTTGATCATTCTCTGATTGATAA
AATTCCTGGGCGCCCAAACGATCGCAAGACGCCTCTGGGAGAACTGAATTGGATATTTAC
TGCAGTGACTGACACTATTGCTTGGAATGTCCTCCCTCATGATCTGTTTCAAAGATTGTT
CAGACAAGACCTTTTGGTAGCCAGCTTGTTTCGAAATTTTTTACTTGCTGAAAGAATTAT
GCGTTCAGCAAACTGTTCACCAATATCTCACCCAGCACTGCCACCAACGCATCAGCATCA
TATGTGGGATGCATGGGACATGGCTGCCGAAATCTGTCTATCGCAGCTTCCATCTTTGGT
GGAGGATTCTGGTCCAGAATTCCAGCCAAGTCCTTTTTTCACCGAACAGCTAACAGCATT
TGAGGTATGGCTTGATCATGGGTCTGAAAATAAAAAACCACCAGAGCAGCTGCCTATTGT
TCTTCAGGTTCTGCTCAGCCAGAGTCATCGATTTCGGGCACTTGTTCTCCTTGGAAGGTT
CCTTGACATGGGACCTTGGGCTGTGGATCTGGCCTTGTCAGTTGGAATATTTCCATATGT
CCTAAAGCTGTTGCAGACCACAACTCCAGAACTGCGGCAGATTCTTGTATTTATTTGGAC
AAAAATTCTTGCCCTTGACAAGTCATGTCAGGTGGATTTAGTAAAGGATGGAGGGCACGC
ATACTTTATCAGGTTTCTTGACGGTATGGAAGCGTATCCTGAGCAGCGTGCAATGGCTGC
CTTTGTTTTGGCTGTCATTGTGGATGGCCATCGAAGGGGTCAAGAAGCATGTATCGAAGC
AGGTCTTATCCATGTCTGCTTGAGGCACCTACAGGGTCCAAATGCAAATGACACGCAGAC
TGATCCGTTGTTCCTTCAGTGGCTCTCTCTTTGTCTGGGAAAGGTTTGGGAGGATTTTAC
CGAGGCCCAAATGGTTGGATTGGAGGCAAATGCCCCTGCTATATTTGATCCTCTATTGTC
CGAGCCCCAACCTGAGGTCAGGGCTTCTGCTGTTTTTGCACTGGGCACCTTGCTTGATGT
TGGGTTTGACTCAAATACAGAGAGTGTTATTGGAGATGACGAGTATGATGATGATGAAAA
GACTAGGACTGAGATTAGCATTGTCAAAAGCCTCTTGAGTGTTGTTTCAGATGGCAGCCC
ACTGGTGAGGGCAGAGGTCGCTGTAGCCCTGGGACGGTTTGCTTTTGGTCACAACAAGCA
CCTTAAGGCAATTGCTGCTGCCTGCTGGAAACCTCAGTCTAATTCTTTGCTGACTTCTTT
TCCTTCACTGGCACAAATAAAAGGCACGGGTAGTGGATGTAATACCCCAAACCAGCTTGG
AAGTATTGTTTCATCTCAAATTGGTCCCATACTTAGAGTTGGCAATGATAACACAACGGT
TCGGGATGGTAGGGTCTCATCTAGCAGCCCTCTTGTTGCATCTGGAGTTATGCATGGATC
TCCATTATCGGATGATTCATCTCAGCATTCTGATTCTGCAATAGCCCCTGATGGTGTGAG
CAATGGTGTTGCCCACAGTTTCATGCCAAAACCACTTGATAATGCTATGTATTCCCAGTG
CGTAGTGGCTATGTGCACTTTGGCAAAGGATCCATCACCACGGATAGCAAGTGTTGGCAG
ACGTGTGCTTTCTATTATTGGTATTGAGCAAGTGGTAGCAAAATCTTTAAAAACCTCTGG
CAATAGTGTGCGGCCTGGTGAAACTATAGCAGGAGCCTCTAGTCTTGCTGGTCTTGCGCG
GTCCTCCTCATTTTTCGAGATGCACACGACAGGTCAGTTGCCATTAACATTCAGAACTCC
TCCTGTTAGCCCTCCTCGGCCAAGTTATTTAGCAGGAATGCGAAGAGTTTACTCTTTGGA
GTTCAGGCCATATTTGATGAGTTCTCCGGAATCTGGCTTAGCTGATGCTGTTTTAGCTTC
TGGAGGAACTACAGGGCCTCCAGAACGCAGTTTCCTTCCGCAATCGACTATCTATAATTG
GAGTTGTGGCCATTTCTCCAAGCCAATTCTTACTGCAGCTGATGATTGTGAAGAAATATC
AGCTAGAAGGGAGGAGAGGGAGAAATTGGCACTTGAGCACATCGCTAAATGCCAACACTC
TTCTGTCTGTAAGTTCAATAGCCAAATTGCCAGCTGGGACACCAGATTTGAGACAGGGAC
AAAAGCAGCCTTGTTGCAACCATTTTCTCCTGTTGTGATTGCTGCAGATGAGAATGAATG
CATTAGGATATGGAATTATGAGGATGCCGCGCTTCTAAACAGCTTTGATAATCACGACTT
CCCGGATAAGGGCATATCTAAGCTGTGCCTTCTGAATGAGCTCGATGACAGTTTGCTCCT
TGTCGCTTCAAGTGATGGAAATATTCGAATATGGAGAGATTATTCTTTGAAAGGCAAGCA
AAGGCTTGTCACAGCATTCTCTTCTATTCAAGGACATAAACCAGGCGTTCGGAGTTTGAA
TGCAGTGGTGGACTGGCAACAGCAGTCTGGATATCTGTATGCTTCGGGTGAGATATCCTC
CATCATGGTCTGGGATCTTGATAAGGAGCAGCTTGTCCATTCTATTGCAACCGCTTCAGA
ATGTAGTGTCTCGGCATTGTCTGCCTCCCAAGTGCGTGGGGATCTTCATGCTGCAGGATT
TGTGGATGGATCAGTCAGACTTTATGATGTACGGGCACCTGAAATGCTTGTTTCTGCTAT
GCGACCGCACACTAAGGAAGTAGAGAGGGTTGTGGGAATTGGCTTTCAACCAGGACTTGA
CTCAACGAAGATTGTCAGTGCCTCACAGGCTGGAGAGATTCAGTTCCTTGATGTCAGATG
CACTGGGGAACCCTACCTAACTATAAATGCTCACAGAGGATGTCTTACTGCCTTAGCTGT
CCATAGGCATGCTCCAATCATTGCTAGTGGCTCAGCTGAACAGCGCATTAAAGTCTTTAG
CCTTGATGGTCAACCCCTTGGCACTATTCGTTACCACCCCACTTTCATGGCCCAGAAAAT
TGGTTCAGTTAGCTGCCTGACTTTCCATCCCTACCAAGTGCTACTTGCTGCTGGAGCTGC
TGATGCTTGCGTATCATTGTATGCCAATGAAAATGCACAAGGAAGATAAATGCACATTCT
TTCTATTTTGGGTGGCACTACAGGTGCTTGACTTTGGTGGATGTGTCACTGATGCTGCTG
CTCTTTCGGTGCAAATTGATGATCAAACAGTCACATCTCTGTACAGAGAGTCTCCCCGAG
GTTCACTTTGAAAATCCCGACTTATCTCGGTTCTCATGTAGACTCGTCGGGTGTGGAGTC
ACGTGCTACGTATTCTTTAGCCTCATGGAGTGTCAAAGATGGTCAGCGTCCTGCATATGA
TGGGGGCTTTGGCAAATAATCTGTTATACCAGTAAATCCCTGTAAATATTCCTCTCTTCT
TTTTCATCTTTTCCTCCTTGTGTGTCCATTTTTTCCTCTTATTAATCTTCTCCTCTTTAA
TCTGTAAAAGCAATGAAATGTGATGATTCTAATTTAGTTGCTGCAAAATGAAATGGGG
>contig_10048 
CCTCCGCCTCCGCCTCCGCCTCCGCCTCCGTCCCCTCTTCTCCTCCGACAGATATCCTGA
GAGTGAAATCTAGGAGATCGGTTTGGACCATAAGGACGCAAGCAGCGACAACAATGGCGA
GTGATCAAGAAAACATTGGCAATGTGAGGAAACAGCTGGCAAAGCTGTTTGAGACATCTC
TTAGGACAACTGTCCCTGAGGAATCAGATGTTGAGCCCTTGGTTGCTGCTTGCACTGCCA
AGTTTGGCGATTACCAATGCAACAATGCTATGAGCCTATGGCCAAGGATCAAAGGTAAAA
AGACAGAATTCAGGGGTCCCCCGGCAGTAGGACAGGCACTTATGAAGAACCTTCCTTCAT
CTGAAATGGTAGAGGCGTGCTCTGTTGCTGGACCTGGATTTGTGAACGTCACGTTATCGA
AGAATTGGATTGCCAAGAACATTCAGAAGATGCTGATTGATGGAATTGAAACATGCGCGC
CAGGGCTCTCAGTTAAAAGGGTGGTGGTTGATTTTTCTTCTCCTAACATTGCAAAAGAAA
TGCATGTCGGACATTTGAGATCTACTATAATTGGAGATACACTGGCCCGCATGCTGGAGT
TTTCAAACGTTGAAGTTCTTCGTAGAAACCATGTTGGTGATTGGGGTACACAGTTTGGCA
TGTTAATTGAGTTCCTTTTCGAGAAGTTCCCAGATTGGGAAAATGCTGGTGACACTGCCA
TTGGAGACCTGCAGGCATTTTATAAGGCATCAAAACAGAAATTTGATGAGGATCCTGTTT
TTAAGGAGAGGGCACAGAAGGCTGTGGTTCGCCTCCAGGGTGGGGAACCAAGGTACCGCA
GTGCATGGACGCAAATCTGTGATATTAGCCGAAGGGAGTTTGATGGGGTTTATCAGCGCC
TTGGGGTTTCATTGGAGGAGAAGGGAGAAAGCTTCTACAACCCATATATTCCTAGTGTAC
TGGAGAAGCTGAGCGAATTAGGGCTAGTAGAAGAAAGTGAAGGAGCTCGTGTGATATTTG
TTGAAGGTTTTGAGAGACCTGTTATCGTGGTGAAGAAAGACGGCGGTTACAACTATGCAT
CAACTGATCTCGCTGCTCTTTGGTATCGCCTGAACATAGAAAAGGCTGAGTGGATTATTT
ATGTCACCGATGTTGGTCAGTCTGAGCACTTTCAAATGTTTTTCAAGGCTGCTAAGCGTG
CAGGTTGGCTTCCTGATGATGATAAAGCATACCCTAGGACCAACCATGTTGGCTTTGGTC
TTGTTCTTGGTGAAGATGGTAAGCGTTTTCGAACTCGCAGTACTGAAGTCGTTAGACTTG
CGGATTTACTGGATGAAGCCAAAGCTCGCAGTAAAGCAGCACTTATTGAACGTGGCAAGG
ATAAGGAATGGAGCGAGGAGGATCTTGACAAAATTGCAGAGGCAGTGGGTTATGGAGCTG
TGAAGTATGCTGACTTGAAGAACAATAGGACCACCAACTACACCTTCAACTTTGATCAAA
TGCTTAATGATAAGGGGAATACTGCTGTCTATCTGTTGTATGCCCATGCTAGGATGTGCT
CAATTATCAGAAAATCTGGTAAAGATATAGAGGAACTCAAGAAAACCGGAAGCATAGCAT
TGAATCATCCAGATGAACGGGCATTGGGGCTTCATTTGCTCCAATTCGGTGAGACTGTGG
AGGAGGCTTGCACTAATCTGTTGCCCAATGTGTTGTGTGAATACCTGTACAATTTGTCAG
AGAATTTTACCAAATTCTATTCGAACTGCCAGGTGGTTGGATCAGCAGAGGAGACCAGCA
GGTTGCTGCTGTGCGAAGCAACCGCAGTTGTCATGAGGAAATGCTTCCATCTCCTTGGGA
TAGTGCCCGTCCACAAGTTATAAATACATTTAAAAGAGAATACGTTTTTCCAAATTTTGT
GGGTTTTACCACACTGATTCACCCAAAGATTGGGTTATTTATAGGAAACAAGATATGAAA
GTGGAAATTTTTCGTGTTTAGCTTGGAATGCATGCCNNNNNNNNNNNNNNNNNNNNNNNN
NNNNNNNNNNNNNNNNNNNNNNNNNNNNNNNNNNNNNGTTGGGATGGCCTCAAATCTTCT
CTTTGTTTTCCATGTATTGCGTTGCACGGCATTTGTTGTATACCAGAGAACACCGGCATG
CTATCACGGGTGG
>contig_10049 
TTCTCTTGCTGCACTCGGATTCCGTCCAAGCCACAGGCCACAAGGTTGCTGTCAATGGCG
ATTTGGTGGTCATTGCCATTTGCAATATTGCGACTTTGCGCCGTTGGGTGAATATTGGAG
AACGGTAGTCAGATGGCTCGGTCTGCGCTTGATGAGATGTCCGATTCTGGTGCTTTTCTC
AGAACGGCTTCAACATTTCGTAATTTTATTTCGAGGGATCCTAGTTCACAGTTTCCAGCA
GAATCTGGACGTTATCATCTTTATATATCATATGCCTGTCCGTGGGCGTCCCGGTGTCTT
GCATACTTGAAGATCAAAGGACTCGACAAGGCCATCAGTTTCACGTCAGTCAAACCTCGG
TGGGAGAGAACAAAGGAAAGTGATGAGCATATGGGGTGGGTTTTCCCTTCTTCAGATACT
GAGGAACCTGGAGCTGAACCAGATTCTCTTAATGGTGCAAAAAGTATAAGAGAGCTTTAT
GAGTTAGCTAGTACCAATTACTCTGGGAAGTTCACAGTCCCTGTTCTATGGGATAAGAAA
CTCAAAACAATTGTTAGCAATGAAAGCTCTGAGATCATTCGCATGGTCAACACTGAGTTC
AATAACATAGCAGAGAATGCTGCTTTGGACCTATATCCTCCTCACTTGCAAACTCTTATT
GATGAAACCAATGAATGGATATATGATGCCATTAATAATGGTGTGTACAAGTGTGGCTTT
GCCAGGAAGCAGGGGCCATATGATGAGGCCGTGAAGAAATTGTTTGATGCTCTTGACAAG
TGTGAAGAAATACTTGGCAAGCAAAGATATATGTGTGGGAACACACTCTCTGAAACGGAT
ATTCGGTTATTTGTCACCCTGATAAGATTTGATGAGGTTTATGTGGTTCATTTCAAGTGC
AACAAAAAACAGCTTCATCAATACCCGAATCTGTTCAATTACACCAAAGACATTTTCCAA
GTGCCTGGCATGAGTAGCACTGTCAATATGGAGCACATCAAGCGACATTATTACGGAAGC
CATCCGAGTATCAATCCATTTGGTATCATCCCTCTTGGCCCCAACATCGACTACTCTTCA
CCTCACGACAGAGAGAGATTTTCCTAATCAACAACCCCCC
>contig_10050 
GGCTTCGATTCGATCCGATCGGCTTCCGTCAACGCCGAGATCGCTGGAAGAACGCCGCGT
CCGGCGATCGAGGCATCCGGGCGATTCGCCGCTTGGGAACGCGCGTTCCGGATTCGCAAA
TCCCGGGGCCGACGAGCGGTTCTGGTGACCCCTTGACCATTCGTGGATATCTGGAAATGT
CATCAAGAGGAAGGACAAATAATGGAACCGAGCAGCACATAGACCCGCAGCTGCCAATCC
TTGATGTGGCACCTCTCAATAGCGTGCCATATTTTGGTCCACCTATATCACATAGCAATG
TTGCCCCTTCACAGCTGGAGATGGAGACAGAAGCTGGGGAAAGTGTTGGGCCCTCCATCA
TGTATTTCCCTTCTCATTCTACAGAAGAGTGGGACAAACTGCTTGCCACTGCTAAATCTG
GGGTTGGACTGGTTGGCAGTGCAGCTATGGGAAGGATGGGACCAATTGTCGGAGCAGTAG
ACATTGGAGAATGCGAGGACTCATACCTGTTTAGGGTCTCCCTTCCAGGAGTCTCAAGGG
ATGAAAAGGATTTCAGATGTGATGTGGAGCCCGATGGAAAAATATTTATAAAAGGAGTAA
CAACTACTGGTGAGAAGACGGTCGTAAAGGATTCCCAAATTTTCAAGATGACGCAAAACT
TATGCCCACCTGGACACTTCTCAATCTCATTTCAGCTACCAGGTCCTGTTAATCATCAAC
AGCTAACTGGTTTTTTTGGTACTAATGGGATTTTAGAAGGTATTGTGAAGAAGAGGCGCT
ACTAGAGCTTTCTGTAAGAGCACAGGCAAGAGCATCATACTGTTTTAGCTGTCAATCATG
ATGCAGATGTAGGCTTTATTGATTTGGCAAGCGGGGTAGAAAAGAAGAATGCTGCAACGT
TTAGAATTTCCTCAAGAGCATGAGGAGAAATGAGGATTG
>contig_10052 
AGGAGCAACTCAGATGTTGGCAGAGGTTTGCAGGGAGTTGCTGGAGTTCCACAAAGGAGC
AACTCAGATGTTGGCAGAGGTTTGACATCACTAAGAAGTGGTACAGAACTTGGCAGTGGG
AGTAAATCTGCTATTGTGACGAACACTACAGTCGAGATCGTTGTACCTGAAAATGTCATC
CACTGTGTGTATGGGGAGAACGGTAGCAATTTGAGTAGACTGAGACAGATCTCTGGTGCA
AAGGTTACGGTGCATGAACCTCGTCTGGGGAAAAGTGAGAGTACCGTTGTCATCTCTGGC
ACACCGGATGAGGCTCAGGCTGCGCAAAGTCTTCTTCATGCGTTTATTCTCACCGGTTCA
TGACTACACATTCACTAACGAAACCATCGGC
>contig_10055 
CAGACATTGCCCAAGGAGGCTGTGCGGCCCTAGAAGATGGCATCGTCTTAGCAAGATGCC
TGGGTGAAGCCTTGAGAGACAGGCAAGTCATGAGAAGTGAAGGGAAGGGTATAGAAGAGG
AGGACGAGCACAAGAGGATTGAGAGGGGTCTGCAGAACTATGCCAAAGAGCGAAGATGGA
GAGCATTTCAGCTCATAACTACAGCTTATATGGTGGGATACATGGCACAAAGCGATGGCA
AGATATTGAACTTCTTGAGTAATACAGTGCTGGCCGGGTTCTTGGCTGGGCGGCTGCCAA
GGATAGCGAGCTACAATTGCGGGATGCTAAGAACTTCTTGAATTCAGAGCTTAGTCCCAT
ATGTTGCTGTTTGCCTTTGCAGGTTACAT
>contig_10056 
ATTATGAGCAGGGTCACAATTTCGAGCCTAAACCCTTTCGGTACTTTGGTGAAGGAGTTA
GATCTGGTGTCATCCCTTGCAATGACAAGTCTATTTATTGGTTCTTCACTTTTTCTTCTT
CCAGCCAGAATGAAGAGATGGAAGAGAGTCCGGCCAAGATGAAGCAATTTGTGCTGGGCA
AGCTTGGAAAAATACCGGACAACATGAGAGCTGCTATCGAGAAAACAGAACTGGATGACT
TTATCCTGTCGCCGCTGAGATTTCGACCCCCGTGGGAGATTCTGCTGGGAAACATAAGCA
AAAATAATGTCTGTGTAGCCGGAGATGCATTCCACCCCATGACACCAGACATTGGCCAGG
GAGGCTGTGCGGCTCTGGAAGATGGCATCGTCCTAGCGAGATGCCTGGGGGAAGCCTTGA
GGGACAAGCAAGGCATGAGCAGTGAAGAAGAGTACAAGAGGATTGAGATGGGCTTGAAGA
GTTA
>contig_10058 
CTCCTCGGCTGCGTGCTCGCCTTCGTGTACCCTCACGGCCTCTTCGCCGCCGCCCCTACC
CGCGCCCGGATCGCCGCCGCGGCGTCGGCGTCGGATCTCCTCCAGTCTGGGTCATCCCCT
TGTGAATCTTCGGAAAAGGTCGTCTCGCTGAAATCTGACATTGCATCGTTATCTGAGAAG
AACACGGCACTCAAGAACCAGATCAGAGTATTGAATGAGAGACTAAGGTCAGCAGAACAA
GGAAAATATCATGCACAGAATCAGTTCTCAGCATTGGGCGATCAGCACAAAGCTGGAGCA
TTTGGAACTGTCAAGGGCTTGCGGACCAATCCGACTGTCATGCCTGATGAATCGGTGAAC
CCGAGATTGGCCAAGCTGTTGGATGAAGTTGCCATAGGAAAAGAGCTTATAGTGGCACTT
GCTAATTCTAATGTGAGAGAAATGTTGGAGGTCTGGTTCACTAGCATTAAGAGAGTTGGT
ATACCTAACTACCTAGTCGTAGCTTTAGATGATGAGATTGAAAAATTGTGCAAGTTAAAT
GATGTTCCCGTGTACAAGAGGGACCCTGATCAAGATGTCGATGCAGTTGGGAAGATTGGA
GGCAACCATGCTGTCTCTGGTTTGAAATTCCGCATTCTGAGGGAGTTTCTGCAGCTGGGT
TACAGTGTCCTACTCTCAGATGTCGATATTGTCTACTTACAAAATCCTTTTGATTATCTT
TACCGGGATTCTGATGTTGAATCCATGAGTGATGGTCACAATAATTATACGGCTTACGGG
TATAATGATGTTTTTGATGAACCTGCCATGGGTTGGGCTCGATATGCACATACAATGAGA
ATATGGGTTTACAACTCTGGTTTTTTCTACATGAGACCCACGATTCCTTCAATTGAGCTT
TTAGACCGCGTGGCAGGTCGGCTTTCCAGGGAGAAGGCATGGGACCAGGCAGTTTTCAAC
GAGGAGCTCTTTTTCCCATCGCATCCGGGGTATGATGGTCTTCATGCTGCAAAGAGAACT
ATGGACTTCTACCTTTTCATGAACAGTAAGGTGCTCTTTAAGACGGTAAGGAAAGATGTG
AAACTGAGTCAGTTGAAGCCTGTCATTGTCCATGTCAATTATCACCCTGATAAACTTCCT
CGAATGAAAGCAATCATTGAGTTCTACATCAATGGTAAGAAAAATGCACTGCAACCTTTC
CCTGATGGTTCTGAATGGTAGGAAGACAAGGGGATCTGGTCCTTATCTAATCTCCAAACT
CGACTCGGCTTCTCTTTTCCTAGCTTTTGATGTACCGGATAAATGTGGGTTTTGATCCGA
TGCCTTTCTAAAGCAACGAAATGTTAGTCTGTAACTTTATCCATTTTGTTTCAATGTATT
TGTTTTAAAATAGCTGTATGACTTTCATTCTTACTTTATTTAAGTCACAGTGTGTCTGCT
CAAAAGACTACACGAACACTCTCAAGAATGTCCTTTTATACCTGAATCACTCCTTTGTAT
TTGTAATGTTAATGGCAAC
>contig_10059 
CTCTCTCTCGTCTCTTTCGTCTCTCTCTGCGTAGCTCTCTCTCTCCCTCTCTCTGACCGG
CCGACAATGGGCGCGTCTCTGCCTCAGAAGGAGGCCAACCTCTTCAAGCTCATCGTCAAA
TCGTATGAAACTAAGCAGTATAAGAAGGGATTAAAGGCAGCAGATTCCATTTTGAAGAAG
TTCCCAGAACATGGAGAAACCCTATCAATGAAGGGCTTAACCTTGAACTGCATGGATCGT
AAAGGCGAAGCATATGAACTTGTACGACAAGGTCTAAAGAATGACCTGAAAAGCCATGTC
TGCTGGCATGTGTATGGTCTCCTATACCGTTCGGACAGAGAATACAGGGAAGCAATCAAA
TGCTATCGAAATGCATTGAGAATAGACCCAGACAATATTGAGATATTGCGTGACCTCTCA
CTCTTACAGGCACAAATGCGTGATTTGACGGGCTTTGTCGAAACCAGGCAGCAGCTACTG
ACTCTGAAACCCAATCACCGAATGAATTGGATAGGCTTTGCAGTTTCTCAACATTTAAAC
TCAAACCCCTCAAAGGCAATTGATATTTTGGAAGCATATGAAGGGACACTGGAAGATGAT
TATCCTCCTGAAAATGAGCGGTGTGAACATGGGGAAATGCTCTTATACAAGATTTCTTTG
ATGGAAGAATGTGAATTTCTAGAGAAAGCACTTGATGAATTGTACAAGAAAGAGCATAAA
ATCCTTGACAGAATTGCATGTAGAGAGCAAGAAGTTTCTCTCTTGGTGAAGCTTGCTCGC
CTTGAAGAAGGTGGTAAATTGTATAGGCTGTTGCTTTCGATGAATCCAGATAATTACAGC
TATTATGAGGGTCTACAGAAATGTGCTGGGTTATATCGAGCAGATGGTCAGTACTCTTCT
GATGAAATTGTTCAGTTGATCTCCCTGTATGGATCCCTTGCAGAGCAATTTGCTTGGTCT
TCTGCTGTCAAGAGGATACCTCTCGATTTTCTACAAGGTGACAAGTTGCGGGAAGCTGCG
ATTAACTACATAAAGCCTCTCTTAACTAAGGGTGTTCCTTCATTATTTTCTGATCTCTCC
CCATTGTATGATCACCCTGGAAAGGCAGACATTTTGGAGCAATTATTTCTTGAGCTGGAG
CATTCAATTGGGACCACCAAGGGATATCCAGGAAGGGAAGAGAAAGAGCCACCTTCAACT
CTTATGTGGACTTTGTTTCTTCTGGCACAGCATTATGATAGAAGGGGCCAGTTTGATGTT
GCTCTGTCAAAAATTGATGAGGCTATTAAACATACTCCAACTGTGATTGATCTGTACTTG
GTCAAGAGTAGAATATTGAAGCATGCTGGCGATTTGGCAGCTGCAGCTGCTTTAGCAGAT
GAAGCTAGGTGCATGGATCTTGCTGATCGCTACATCAACAGTGAATGTGTCAAGCGTATG
CTGCAAGCTGACCAGGTGAGTTTGGCCGAAAAAACTGCTGTCTTGTTCACAAAAGATGGT
GATCAGCACAATAACCTTCATGATATGCAGTGCATGTGGTATGAACTTGCTTCTGGTGAA
AGTTACTTCCGCCAAGGTGATCTTGGACGAGCTTTGAAGAAATTTTTAGCTGTGGAGAAG
CACTATGCAGATATCACAGAAGACCAATTTGATTTCCATTCATATTGCTTAAGAAAAATG
ACTCTTCGGACATATGTGGAAATGTTGAAATTTCAAGACCGTTTGCATTCGTATCCATAT
TTCCATAAAGCAGCAGCTGGAGCTATCAGATGCTATCTTAAGCTGTTTGATTCTCCTCCC
AAGTCAGCCACTGAAGAAGATGATGAAATGTCGAAGTTGCTTCCATCTCAGAAAAAGAAG
CTGAGACAAAAACAGAGAAAGGCAGAAGCACGGGCTAAGAAAGAAGCAGAAGTTAAAATT
GAAGAATCAAGCAGTACTGGTGTCTCAAAGTCTGGGAAAAAGCCTGTCAAGCCTGTTGAT
CCTGATCCTTATGGGGAGAAGTTATCGCAGGTCGAGGATCCACTATCAGAGGCAACAAAG
TACTTGAAGCGGCTTCAAAGGAGCTCACCTGATTNTGAGAGCACGCTTGACGCCGTCTGC
AATTTGCTGCCGATGTGGTCAGCGGTANNNNNNNNNNNNNNNNNNNNNNNNNNNNNNNNN
NNNNNNNNNNNNNNNNNNNNNNNNNNAGAAAGCGGAAAACTTTGCTTGCCTTTCAAGTAA
TTTTGCCTGGGGTTACTTTGCTTCTTCTTCTTTTTTGTCCAGTGACTTTCTTACTCTTGA
AACTTCTTGAAACATATTGTTCGGAGTAACTTAATGACGAGCTGATAAATGTTCTGTTTC
TTTTTCCTATATACGTGCTGCTTGCAATTTAATTTTCTACTTAACTCCATTTTAATATAT
GCATCTTTATATGATNCTTTGGAAACACACATTCTTTCGTTTGAAGTAAATATGAGAAAG
CGGAGAACTTTGCTTGCTTTTCAGGCAGTGAAGCAGCTGCTCCGGTTGGACGCAGAAAGC
CCTGACACACATAGGTGCCTNAGAAAGCGGAAAACTTTGCTTGCCTTTCAAACAGTGAAG
CAACTGCTCTGGTTGGACGCGGAAAGCCCTGACACACATAGGTGCCTGGTTAGTTTCTCT
CTAGTTTGCACTCGAGATATTTTATCATTCTCATATGTCCTCTTAACTCCTTGGGTTGAG
CTGTTGATATATTTGTCGCACGTTTTGGGTGTCTATAAATTTTGATGCAAGTCATAGTAT
GTTGATCTGTGTTGCTGCTGCTTTTTCCTCAACTCTTTTCAGTGGTGGTCTATATTGTTT
CCCCGGTTGCTAGACTTTGACGGCTCGGTGTTGTTCCTGATGGGTGCTTTTTGCTGCAGT
TAAAGTTTTTCCACGTAGTTAGTTCCATGGCTGCCCCAGCTACTGACTCTGAGAAACTTA
TTTGGACTGTATTAGAAGCTGAACGACCAGAAATCAGTCATTTGCATGGGAAGTCTCTTT
TAGAGGCAAATGAGTCATTCCTTGATAAGCATAAAGATTCCTTGATGCACAGGGCAGCTG
CTGCAGAAATGCTGTATCTTTTGGAACCCAGCAATAAGGGCAAGGCTGTGAAATTAATTG
AGGATTCAAGCAACAACTTGGTGCAAAGAAATGGAGCGCTGGGATCAGTTAAGGAATGGA
AACTCAAGGATTGTATTGCGGTTCACAAGCTACTCTCCTCAGTAGTAGTTGATATGGATG
CTGCGTCAAGATGGAAATTACGTTGTGCCGAATTCTTCCCGCACTCCACGTATTTTGAAG
GAAGTCGCAGTTCTGCAGTTCTAAAGTCCTCGTACAACCAGATTTCTAGTAATCCTGAAA
ATGGAGTCAACCATCCTGCGGGTGGCATAAGCNGTTCTAAAGTCCTCGTACAACCAGATT
TCTCATAATCCTGAAAATGGACTCAACCCTCCTGCGGGTGGCATAAGCATATGGATTCTC
TTGCGTCAAATGGAAAACTGGAAGCTTTTAAGGACCTCTCTATCTAACAAGTGGAGTTGA
AAGCTCATTTTGGGCAATGTAATTGTACATTCATTGGTATGCATGAGAGTTAGTTCACAG
CTGCTTGGGAGATAGTTCGTTCAACCACTGGGGAAGTATCATTCATANAACAAGTGGAGT
TGAAAGCTCATTTTGGGCGATGTAATTCTACATTCATCAGTATGCATGAGAGTTAGTTCA
CAGCAATAGCCGCGGCTTGGGAGATAGTGCGTTCAGCCACTGGGGAAGTATCATTCATGG
GGCCTTTTCCAGTTCATGGCCATTCTGTCGCTTTATTGGATTGGCATTTGCTTCTGTTCT
TTTTGGCCTCCCTCTCCCTCTCATCTTGGAATTTGTTTTGCTAATTGTGTATAATCTTCC
TCCACTTTCATTTCCGGTCAGATTCATAGCCTTGTGTGTCTGTGGGCATGAATGAGAAAA
GGTGGCAGGCTCCATGGGAATATGCATTAAACTAAGGTTTCCCTTTTTGCATTGTTAGTT
TTACAATCTATAGGAGATCCCTGAGGTGGAGCCACAGGAGAAATTTTCGAGAACGGATGG
NATGGGAATATGCATTAAACTAAGGTTTCCCATTTTGCATTGTTAGTCTTACAATCTATA
GGAGATCCCGAGGTGGAGCGACAAGAGAAATTTTCGACAACTGATGCTTCGTCAGCCTTA
AGAACAAGTGGCCTCTG
>contig_1005 
AGTTCCCAGACACCCTGAGCCCTGAGCAATGCAAGGCCCTGGAAACAATTCTGCCACCAA
GGTCATCAGCGCAGCTCACCGATATGGAATTGGATGAGTGCGAGGAAACGACCCTTCACG
ATGTTAACATCGAGGAGGAGATGCGGCGGAAGCAGGCGCAGGCCCAGGAGGCATACGAGG
AGGACGAGGACATGCACGGTGGTGCCCAGAGGGTGCAGTGCGCCCAACAATAATGGATGT
GCTGATCGAATGAAATAACGTTAGACGCGGCGATGGATTGGCTAGCATCTGAACGTTGTG
GTTATGCAACCCTGTGGAGACCGACGTATCTTTGAAATTGTGTTTCCGTTGTTCTAGCAC
CTAGATTGTAGTCTCCTTTTTGAGAGTTTGCATTGATATTGAAAGAACGTGATGAAGAAT
TTAGTATGTGGACCTGCACGA
>contig_10060 
CCTACACGACGCTCTTCCGATCTCCACACTCTCTCTCGCTCTCAAATCCTCCCTCCTCCT
CCTCAAATCTCCGGCAGTTTCCTCGCCTCGCCGGCGGCGGCGGACGCGGGGGAGAGACAA
GATCCTTCCGGTCGGGGGGTTTCCTCGTCGCTCCGCCGGGACGGGACGGAAGGGAAGGGA
AGGGGACGGAAGGCATGTCGTCGCAGGCCGGGAAATTGACGCCGAATCTGGACCAGAACA
GCACCAAGGTGCTCAACCTCACCGTCCTCCAGCGCGTCGATCCCAGCATCGAGGAGATCC
TCATCACCTCCACCCACGTCACGCTCTACGAATTCAACATCGACAGCAACCAATGGAGTC
GCAAGGATGTCGAAGGATCTCTGTTTGTTGTCAAGAGGAATACTCAGCCGCGGTTTCAGT
TCATCGTGCTGAATAGGCGAAGCGCAGATAATTTGGTAGAGAATCTGCTTGGAGATTTTG
AGTATGAAGTCCAGGTTCCATACTTGTTGTATCGTAATGCGGCGCAAGAAGTTAATGGCA
TTTGGTTCTACAATCCACACGAATGCGAGGAGGTTGCAAATCTCTTTACTAGGATACTCA
GCGCGTATTCAAAGGTGCCCTCAAAGCCAAAGCCTTCAACCAAAAGTGAATTTGAGGAAC
TTGAAGGAGCTTCAAGCTTGTCTGTCATGGAAACACTGCTAGAGCCATCCCCAACAGCTC
CTGCAATTGACTCTCCTGAAGACTCAACAGCATTTATGAACTTCTTCAATATGGCTTTGA
ATATTGGAAAGCATGCTGACCCGGTGAAGTCTATGCNNNNNNNNNNNNNNCAGCACAACC
ATTCTGCTGCAACTGTGCCTTTATCTCCCCTTGTACCCACTGTTGCTTCATCTCCTGCAC
CAAATCCTGACATGCTAAATCTCTCTCTTTCGTCTCCCTATTATCCAATACCTCGGAATG
ATTCTTCTGATCTTTCCAATGGCAGCGACCAATTTAGCCGTCTAATCAAGCCTTCTTCCT
TTTTATCAACCCCATCTTCCTCGTCTGCACTGTTGCTGCCTCCAATCTCATCTTCAAATC
CTACTGCTGCTTCCCTTCGTCCTCCCCTGAATTTGCAACACCCACATGGAACTCCTCTGC
TTAATCCATTCCCTCCTCCCACTCCATCGGCATCTCTTACTCCTATTCCTACTCCTCTGG
CTGACAGACCCTTAATCAACAGAGAGAGAGTTCGTGATGCACTTGTTATGCTCGTTCAGG
ATGATCAGTTTGTTGACATGTTCTACCAGACATTGCTGAAGGTACAGTTCAAGTGAGTAA
AACGAAAAAGCTGATTTCCTTCTCAGATTGATGGAAGTAGGAGCGCACATGTGCATAGCT
CGCTTTCGTGTCATCTATGAAAACAATATCCGGCAGACTGTTGTCAATATGTAAATGCTC
TTGCTTTCTTTCAATCTTGACCCGTTCCTTTGCTCACTATAGACGATGTAGGATCAGAAG
GAGAGATGGAAAATGTTTTACCGTGAGATCTTCTAATGGCTATTGTGAATATCGAGTTTG
TCTGGGGAACGAGATGGCCGGTCCTTGCCTTCTTACAGTTTCCTTTTTGG
>contig_10063 
ATCCTGATTAAAGAGGCAGCAAGAAACGGCCATTAAGCATACATGGTTTTCCTGTTCCTT
ACAGAGTAGAAAAACTGCAGATCCCGCTAGAAGGTGAAGCTATTTTATAAACCTGTACAA
TGTAAAATTCCTTTGCAAGCAACCACCTGGCCCAAAATGATGCAGTTGTATGTGACGTCT
GGATCATCACCTATTCCTCCGTTCAGTGTGCAATAATACAGAGCCACATGAAATCGTGTA
TCGGCCTGCTAGTTTGGAAAAATCACACTATGAACCTCTTTTCAACTGCTGGCCGACCAC
GTTTTCGTCTCGGATTCGAGCTGATCATGCACGAGAAGGCATTCACAAGGTCAGCATCCT
CTTCATTTGCCAGAATTCTCACTGCAGATGGGTTAGAAAGGAGAAGCTTCGACACAAGAT
ACCCTGCAATCGACCATGTTTGAAAGAGGTGAGCCTGTTTTCCAATAAACCTAGCACGCT
TGGTGTCATAATATTCAGGCCACTTGTCCTGGGATATGCGTCTCTCAGCCATCCTTACGG
CATTTTCAGCAATCTCTGGTCTGTTCATCTTTATGCAGGCCACAGTGAGCTGCCACAACA
AAGTTGGCCAGGAACCTCCATTGTGATAGGACCATGGAGTATTCTTGGGATCACTGCCTG
TGACAATTCGCCATTCCTGGCCTTCAAGAGCTGGATAACATATTTTGAAAGGCATGTCAG
CCACAAGGTCTGCCCATTTTGCTTCAATAAGATCTAGTATCGCGTGGGACTGATCCACTG
TAGCAAGACTGCTTACAATAGACCATAAGTTCCCAAGTGAGAAGAAACGGAAATCCATGT
GAGCTGGCTGGAGGTTTCCTATTAGGTAACCACCCTTATTGGGCATCCAACCCGCCAGCC
ATGGGGGAATCTGATCTGGATAAATATTAAACTTGTTAACTGCATCATAGGAATATTCCT
C
>contig_10064 
CGGCGTCGTCGGCGGCGGCCGGTGGCGGAATGCGAGCTCCGGCGGAGCGGGCCCTCCTCC
ACTTCCTCCGGCGGCGATTGGTTTTGCGGGCGCGGCGGGCGATGGAGTGATGGCGTTCGA
CGCTGGAATTCCGATGCCCCGGGGGTCCGTTGCCGACGGTCCCTCTCTCTCTCCGTCAGA
TGCGATGTGGCAAATGACTTTACGATCCAACGAAACCATGGAATCGGGGCCCTACCCTGA
GCGTCCAGGGGAGCCAGACTGTTCTTATTACATTAGAACAGGCCTTTGTAGATTTGGTGC
TACATGTCGATTTAATCATCCATCTGACAGGAAGCTGGCTATAGCTAATGCAAGAATGAA
GGGAGAGTACCCAGAGAGAGTCGGGCAGCCAGAATGTCAGTACTATCTGAAGACAGGGAC
TTGCAAATTTGGAGCCACATGCAAGTTTCATCATCCTAGAGACAAGGCTGGGATTGCAGG
AAAAGTTGCTTTAAATATCTTAGGCTACCCATTTCGTCCGAATGAGATGGAGTGTGCATA
CTATTTAAGAACTGGACAATGTAAGTTTGGAAGCACTTGCAAGTTCCACCATCCTCAGCC
TACTAATATGATGGTTTCACTGCGTGGTTCTCCTGTGTACCCTTCTGTTCAGTCTCCTAC
TACTCCGACTCAACAGTCATATCCAGGAGTTACAAGTTGGTCTAGAGCATCTTTTATCCC
TAGTCCTCGTTGGCAAGGTCCTTCAAGTTACACTCCCTTGATTGTTCCTCAGGGCATGGT
ATCAATTCCTGGCTGGAATGCCTACAGTGGTCAATTGGGGTCAGTTTCATCTTCAGATAG
CCAGCTTATAATGATGGGACAAAGTCAGATTTTTGGAAGTTCTGGCCAGAGTGATTCAGT
CAATACTGGATCTCCAGGGGCATTCTCATCATACCAATCTGGCTCTATGCCTGTTGGTTT
CTATGCGTTGCAGAGAGATAACATATTTCCAGAGAGACCTGGGCAGCCCGAGTGCCAGTT
TTACATGAAGACAGGAGACTGCAAGTTTGGTGCAGTTTGCAGGTTTCATCACCCGAGAGA
GAGATTACTTCCTGCTCCAGATTGTCTTTTGAGCCCCATAGGCCTTCCATTACGTCCGGG
AGAACCGCTGTGCATATTCTATTCCCGTTATGGTATCTGCAAGTTTGGACCAAGTTGCAA
GTTTGACCACCCTATGGGTATCTTAAATAATCTATCTGCGTCATCTCCATCTGGTGCTCC
TGTTCGACGTATGTTAGCATCTTCATCTGGAACTGCTGCATTGGTTTTATCTGAATCAGG
CCCAGGGAACCCTAGAAGACTTTCATTGTCAGAAACAAGACAGATACCTTCTGATGACAA
CATCGACTCAGACGAATAAAGATTCCTTGAAGAAGAGAGCCTCTGTCCATTTGTACAATC
TCTCGGAGATGGAGAGAGAGTTGTCTGTAAATCATTGCTTACGGATTGAGATGTACAGGG
TTTATATATGTTGCTTCTGTTCTCCTGAAATGCACTTCAGTCAACCAAAAACTACTCCGA
GTATCCATTTTGTTGCACTCTGTAAATCTGAAAATATGTCACATTTGGCAAAACCAGTGT
GAACATTTCATCTGTTCAAAAGTCAACCTGGTACACCTGATTTATCTTTCACCCTATGTC
GCAC
>contig_10065 
CAAAGTCTCCCTCCTGCTCCCTCTCCCTTTCTCTCTCGTCTTCTCTCTCCTCTGCTCCGC
TCCGAGCGAGCTCGAATCGTCCGTCGCGTTCCAGAGAGAGAAAATGCGGTTTCGAGAATT
GAGATTCCTTTGACTGCCTCCGGGCGCCGCGCTTCCTCGTCTCCTGCTGACCTCCCCTTT
CTTTCCTTTCTCTCTCCGCCGCGATAATCCGAGCTTCGCGTCCCTTGTAAATTCAGGCGC
TCGAATTCCGCCCCTCGTTCTCCGGATTCGGCGACCGGGAAGAAGCGGGGGCTCCAGTCG
TGCAGCAGAAGCTGATTGCATAATATCATTGTCAAGAGAGGAATCATCTGAGTTTTTTAG
TTGGTGCTTCATAATGGGGAACAATGAAGAGACGAAGTCATCCAAATCCGATAAATCGTC
TTCACCAGTACCTCCGCAGGATCAGACGGGTGTTCATGTTTATCATCCTGATTGGGCTGC
TATGCATGCATACTATGGTCCAAGAGTTGCTCTTCCGCCTTATTATAATTCTGCTGTATC
ATCTGGTCATGGTCCTCATCCCTACATGTGGGGGCCACCACAGCCTATGATGCCACCATA
TGGGCCACCTTATGCTGCAATATACTCACATGGAGGTGTTTATGGACATCCTGCAATTCC
TCTTACTCCGACTCCCTTGGCTGCGGAAACTCCTAAAAAGTCATCTGCTAATTCTGATAA
TGGACTGGTGAAGAAGTTGAAAAGTTTTGAAGGGCTTGCAATGTCAATAGGCAGTGGGGG
GGATGCAGACAGTGCTGACGATGGGACTGATAAAAGGTCATCACAGAGTGCAGACTCGGG
AGACTCAAGTGATGAGGATCAATCAGGGGCAGATAAAGCCAGGAGGAAAAGAAGCCGTGA
AGGAACTTCATCCAATGGCGATGGAAAATCTGAAGTGCAAGGAAAGGTTGCTGGGGAGGT
GGATGCTGCTTCTGAGAATGTGTCCGGTGGAGCCATCGAACGTCCCAGAGCCACGGGAAA
ATTGGCTGCGCCTGTAAACTCGCCCAGCATGTCCTCATCATTGGACCTGAAGAATTCTTG
CATGGATGCAAATGCCAACCCTGTGAGCATTTTGCAACCTGGTGTAGTGCCACCTGAAGC
CTGGTTACAGGTAATGTCACTCTGTGGTAGGTTACTTAAAATATTTCCCTGGAAGGCCAG
TACTTCTGTTCTTTCTGCTGTTTCTTCAAGTTGCTCTCTACAATATCATCGACTTTGTTT
CTCAAAATTCGCTTTGTGTAGAATGAAAGAGAACTGAAAAGGGAGAGGAGGAAACAGTCG
AACCGTGAATCTGCTAGAAGATCAAGACTGAGGAAGCAGGCTGAGACTGAAGAACTTGGC
AAAAAGGTGGATTCTCTGAGTGCCGAGAATAGGGCTCTTAAATCTGAAATTAGTCAACTA
ACCGAGAACTCGGATAAATTGAGGCTAGAAAATGCCACATTGATGGAAAGACTGGAAAAT
GCACAGGGAGTGGAAAAGGCGGTTGAATCACTGGGTAAATTCAACGACAATGGGCTTCTC
TCGGACAAAACAGAGAACTTACTTTCAAGGGTAAACAACTCTGGTGCCGTTGATCGAAGA
AGTGAAGATGAGGGAGAAATTTATGAAAGGAAGTCGAATTCCGGTGCCAAGCTTCACCAA
CTTTTGGATTCAAAACCCAGAACCGATGCGGTGGCTGCTGGCTAACAGCTCTTTCTAATT
TATGTTATATAGTTTGCCTTACTTATTGAGCTTCGGAAAATTTCGAAATCAATGTCACAG
CTAACAGGAGAAGGATGGGATAGCTGGGTAGAGCTAGCATCCAAGAATATGAGGACTCTA
ATTTTATTTGTAGTATAGTTCTCTCATGGCAGAACTGATGGCTTTTTTTATCATGTTCGG
AATGCCGTGATGGTCCCAGAGGCTATGTACATTTGGATTTGGTTCGTAATTCGGTGTTTT
TACGGTTATTACTGTGGACTAATGTCATGTAATTAGATCGTGCCACTTGTGAGTAAGCTT
GTTCTCTACTTCATTTTGAAGCCAACTTGAC
>contig_10068 
GGCCAAGATACAGGACAAGGAAGGCATCCCTCCCGACCAGCAGCGTCTGATCTTCGCCGG
CAAGCAGCTCGAGGACGGCCGCACCCTCGCCGATTACAACATTCAGAAGGAGTCGACGCT
CNNNNNNNNNNNNNTTCGTCATCTCTCTCGAAAATCTCTCTTGCTTCATCATCGTCATCA
TCAAGCTCTGAAAAGATGCAGATCTTCGTCAAGACCCTGACCGGGAAGACCATCACGCTC
GAGGTGGAAAGCTCTGATACAATAGACAACGTCAAGGCCAAAATCCAAGACAAGGAAGGT
ATCCCGCCGGACCAGCAGCGTCTGATCTTCGCTGGAAAGCAGCTCGAAGACGGTCGCACC
CTCGCTGATTACAACATTCAGAAGGAGTCGACGCTCNTACAGGACAAGGAGGGCATCCCT
CCCGACCAGCAGCGCCTCATCTTCGCCGGCAAGCAGCTCGAGGACGGCAGGACCCTCGCC
GACTACAACATCCAGAAGGAGTCGACGCTCCACCTCGTGCTCAGGCTCCGCGGAGGCATG
CAGATCTTCGTGAAGACCCTGNGGTCGCACGCTCGCCGATTACAATATCCAGAAAGAGTC
GACCCTTCATCTCGTGCTGCGCTTGAGGGGAGGTATGCAGATCTTCGTGAAGACCCTGAC
CGGGAAGACGATCACGCTGGAGGTGGAGAGCTCGGACACGATCGACAACGTGAAGGCGAA
GATTCAGGACAAGGAGGGCATCCCACCGGATCAGCAGCGGCTCATCTTCGCCGGGAAGCA
GCTGGAGGACNCATCTTGTGCTGCGGTTGAGGGGAGGAATGCAGATCTTCGTGAAGACCC
TGACCGGGNNNNNNNNNNNNNNNNGAGTCGACCCTCCATCTCGTGCTGCGGTTGAGGGGA
GGCATGCAGATCTTCGTGAAGACCCTGACCGGGAAGACGATCACGCTGGAGGTGGAGAGC
TCGGACACGATCGACAACGTGAAGGCAAAGATTCAGGATAAGGAGGGCATCCCGCCGGAT
CAGCAGCGACTCATCTTCGCCGGGAAGCAGCTGGAGGAC
>contig_10069 
CTCTCTCCTGGCTCGCTCGCTCGCTCTTCGCTGATTTCGCTGGGCAGGTCTGGTCCTCAT
CACAGTAGGCCATTAGCCAATTGTTCAGCATAGCAACTAGAAGTGCCTGGGGCTCATCAT
CGCTACAAGATCTTGTTGGGGGTAGTATGGCTATGGCTACAAATGAAAACCTTCCTCCAA
ATGTTATAAAGCAACTTGCAAAGGAACTGAAGAGCCTTGATGAATCCCCTCCGGAGGGCA
TAAAAGTTGGAGTAAATGATGATGATTTTTCCACCATATTTGCTGATATTGAAGGCCCAG
CTGGGACTCCATACGAGAATGGTGTTTTTCGGATGAAGTTGTTATTGTCTCGTGACTTTC
CACATTCTCCTCCCAAAGGTTTTTTTCTTACCAAGATTTTCCACCCAAATATTGCTACCA
ATGGCGAAATTTGTGTCAACACATTGAAGAAGGACTGGAATCCTAGTTTGGGACTACGTC
ATGTTCTTATTGTCGTTAGGTGCTTACTCATCGAACCGTTTCCCGAGTCAGCTCTGAATG
AACAGGCTGGCAAGATGCTGCTTGAAAATTATGAAGAGTATGCCAGACATGCCAGACTTT
ACACGGGAATACATGCCCTCAAGCCAAAACCCAAGTTTAAGTCAGGAGCCATTTCTGAAT
CGACCACCGTACTCAACGTCGACCAGAGTAATGCTTCGCTTCTTAAGGTTGACCAGAAGA
ATCAAGCAACAGCAGCAGCGGTGCCTTTGCCTTCGAATGCAGCAGCACCCAAGGGAGTGA
ATAGCCAGGAGCATTTGACGAGTGCGGCTCCATTACCCGAGACCGGAGTGAGCGGGTCTG
CAGTCAGTGCGGCTCAAAAGAAGGAACTTGGGTCGGTGAAAGTCCAGCCAGACAAAAAGA
AGATGGACGCGAGGAAGAAAAGCTTGAAAAGATTGTAACATTTGAAATTCATTCGTATTC
CCGGTTCACCTCTCTTGGCTTATGTACAACGACTTCCTCCATTGATGAGAGTGGATCAAT
TGAGCTGATCTTACTGTTTGCATTTGCGCAATAAATTTTTGCTTTCGTGGATATTCT
>contig_10070 
GGAAGCGTCCGGCCGGCCTCTCTCTTCAGTCCTCTCCCCGCGCATTCACCGGCCAGCCTC
TGGCCTTTTCAACTTCACCGGAGCCATCCATGGCGGCTTCCGTCTGCGGCGCGACGACGC
TCCTCTGCGACCCTCTCCGACACGGCCGAACCGCTGACCGGACTCCCGTTCTTTCGTTCC
CTCGGCGGTCCGAGAATCGCCGCTCCCTCCGGGCCGGCCGCGATCTCCAGAGCTCGAGGG
AACGTCTCGGGCTGTCGTGGCGGAGGAGCCGCGTCGCCGTCTCCGCCGTTTCTGGCCCTG
CCGGCGCGGAATCGTCGGCGGTTGGTGGAGATACGGTAGATTCATTGGATAATGTAAAGG
TGTTTGATTTGAGCGGTAACGCCGTTCCGATATCTGATCTGTGGAAAGACAGGAAGGCGG
TGATCGCATTCGCTCGCCATTTCGGGTGCGTGCTCTGCCGGAAACGCGCCGATTATCTAG
CCGCTAAGAAGGATATAATGGATGCATCTGGCGTGGCACTGGTGCTGATTGGACCAGGAA
AAGTTGAGCAGGCAAAGGCTTTCTCTGAGCAAACAAAATTTCAAGGAGAAGTGTATGCAG
ACCCTAATCAGTCGTCATACGAGGCATTAAGATTTGTCTCCGGGTTCACAACAACCTTTA
CTCCTGGGGCTGGTCTCAAGATAATCCAGTCATACATGGAAGGTTATCGACAAGACTGGA
AGCTTTCTTCTGAAAAGGATACTGTGTCTAGAGGAGGCTGGCAACAAGGTGGAATTATCG
TTGCAGGTCCTGGGAAAAACAACATCTCTTATATCCACAAGGATAAAGAGGCAGGGGACG
ATCCACCCATTCAAGAAATCATGAGAGCATGTTGCTCCTAAACAGAAAGGCGCGTTCTTG
CTGTAAATGATGTCTCTCTGACCTCGAGGCATCTACCCGCTTATATCTAAAGCCATACCA
ATCTGCTTCAAGCTTCCAGAAATAGTAATTCTCTGCCTTCAAAATCGAATAGCAGCATGA
GGGTATATTTTAGTATATCCCGACGTGAATCCAAGCATTCTCTCTTAGAAGGAAATTCGA
CATATACCCAATGTCATCTTATATTACTAGGAGCTTTCTTTCTCTCTACTGTACGAATGC
CAACATATTCTACATCTTGGAGGAATAAAGGGAGTTAGGAACCATCGCGTTGTTGAAACT
TGCAATGATACAGGAAAATCTTGAATGGCTTTCAGCTTAGATTAATTGTAGCTCCCTGAT
ATACTCTCGAATACTTGTCAAGCATTGTACTTTTACTAAACAGG
>contig_10072 
GCACGGATCAAGCTAAGAGATGCTGGAAACAAAGTTGAGCACAACCAGAAAAACAAGGAA
ACAGGGGCTGTGAATTGAGTTTAGCTATTAGAAACTGGAGCCATCGCTATGAGGTATCCA
GAGAGACTTTAGCCATCCAGTTAAACTGCTGCTGTGCGAATGCAGCAGAACTCATACAAA
TCATTCCGCAGTTAAAAACCGGACACGGCTCGTCGGCAAACAAGTGCACCGGGCTCAAAG
TTTTAAGCTTTTTTCCCAATTCGCGGGGGGAAGTCGCCTTGCAGAGTCCCGCAGTCTCGT
CAGTGGACTTGCTCCGACTGTGAATCCATCTTCCAAATCACACGCTCCCTTGGCACATGG
ACCCTCCAATTCTCTGCTCATAGCAATTCATCGTAGCGACAAATCGACCGAGGACGGCTT
CGTCGAGCCGCGAGAACGGAGGAAGCGACGCGAGCAGTTGCAGGCGCGAGGAAATGGATA
GGAATTGGAGAGCGAGAAGAGGAAAAGCTCG
>contig_10073 
GAGAGAGAGAGAGAGAGAGAGAGAGAGAGACTTTTCGGATAGAGGAGACTTTTTGGAGAG
AGAGGGAGAGAGAGAAGAGGAGCTGTGTTGAGTTTGAAGTGATCTGAAGGGGGGAGAGAG
AGATCTGGAGAAGAAGCTAAAGCAGCATCCTTTTTGCCTGCCCACACCAAAGAAGGCTAT
GAACTTTTACATCTACTGGTGAATCAGAGTAAATGTCGTTCCGCAGTATTGTTCGGGATG
TAAGGGATGGGTTTGGAAGCCTTTCGAGAAGGAGCTTCGATGTGAGGTTGCTTGGTCATA
ACAGAGGAAAATCACAGGGTTCAGTTCATGAATTGCATGATCAACCTTTGCTTGTACAGA
GCAGCCGGTGGGCCAGTCTCCCACCTGAGCTTCTACATGACGTGATTAGGAGATTAGAAG
CGAGCGAGAGCACCTGGCCTGCTCGCAAGCATGTTGTTTCATGTGCTGCTGTTTGCAGGT
CTTGGAGAGAAATGTGCAAAGAAATCGTTAAGAGTCCTGAGCTCTCTGGGAAGATCACCT
TCCCAGTCTCACTGAAACAGCCAGGGCCTCGTGATGGAACGATTCAGTGCTTCATTAAAA
GGGACAAATCAAATTTGACTTATCACCTCTTCCTCTGCCTTAGCCCAGCTTTGCTCGTTG
AGAATGGGAAATTCCTTCTTTCTGCTAAGCGGACAAGGAGAACAACCTGCACAGAATATG
TAATCTCTATGGATGCAGATAATATATCGAGATCAAGTAGTACATATATTGGAAAACTAA
GGTCAAACTTCTTAGGCACTAAGTTCATAATTTATGACACCCAACCTCCATACAACAACG
CACAGTTATCTCCACCGGGCCGTAGCCGTAGATTTTACTCCAAGAAAGTTTCTCCGAAAG
TTCCCACAGGTAGCTACAACATTGCTCAGGTCGCATATGAGCTGAATGTGCTGGGCACCA
GGGGGCCACGGAGGATGCACTGTGCCATGCATTCAATACCTGCCGCGGCCCTTGAGCCAG
GTGGTACTGTCCCTGGCCAGGCCGAGCTTCTTCCTCGCTCTCTTGAAGACTCGTTCCGGA
GCATCTCCTTCTCTAAATCAATAGATACTTCCACGGAGTTTAGCAGCTCACGGTTTTCTG
ATATCATCGGGCCCCGGGACGAAGAGGATGACGGAAAGGACAGGTATCTGGTTCTCAAAA
ACAAGGCTCCGAGGTGGCATGAGCAGCTGCAGTGCTGGTGCCTCAACTTCCGCGGAAGGG
TGACTGTAGCTTCAGTCAAGAATTTCCAACTGATAGCTGCCAATCAACCGTCTGCCGGCG
CGCCAACACCGTCGCAGCCCGCTCAGTCCGATCATGACAAGATCATCCTCCAGTTCGGTA
AGGTCGGAAAGGACATGTTCACCATGGACTACCGGTATCCTTTGTCGGCATTCCAGGCAT
TCGCCATTTGTCTGAGCAGCTTCGATACCAAACTGGCATGTGAATAGACGGCGAAGGGGG
TGAGGAAAAGAGGAAGTCTCCTGCGAAAATGATTTGCGTCGCGAATGATAACGTCGAGAT
TGAGAGTTACCGCCAGGGATTGTGTGCAACCATTGTACAATCCATGATAGTGAACTCTTA
TTTTAAAGTGCACAAGTTTGCATAATGCTTAGGGAGGGGTCTTCTATTTCTTTTCTCTTT
TCTCATCCTCAATTCCCTTCTTCTTTCTTCTTCTTTCTTTTCTAATCTTTTCCAGCGTAG
TTTTCATTCTAAGTGGGTCGCGTTTCATCTGTTCCTTACTGTTATTGTTGTACCTGTAAC
TGTTCCTTTAAC
>contig_10074 
TTCGCTTTCCTTCCCCCCGTCGTCTCTTTTCTGTGAACTGGCGATGATCCAGACGGGGGC
AAAAGCACGCCGCGGTCTAGAATTTCGAGTGTGAAAGGCCGAAACTTTGCGGCTGGGAAT
TCGTGTTTGCTCTTTTTTCCCCCGAGCTCTCCGCTTCTCGTGGGCAGTAGCTTTTGAAGA
TGGGTTTTGCTGCTGTCTACCAATGCCTACAGGAACTATTCCCACAGCTTGATGCACGCT
TGCTGAAAGCTGTTGCTATTGAACATCCTAAAGATGCTGATGCAGCTGTGGAAGTTGTTC
TTTCTGAAGTTCTTCCTCATATGCTGCAAAAGGAAAAAATTGCTGATTCTTGCTCTGAGA
ATACGAGTTCACTTGGCCAATCAGTTGGAGAAGTTGAATCTGACGAGCAAACTTCATTAT
CACGCCGCCGACGTAAGTCTAAGAGGGAAGCTGTTGGTTCTTCGGTGACAAAAGAGGCGT
TTAGTGGAGGTGGTGATGCTTCTAACACTNTCTGTTGGTTCTTCGCCGACACCAGATGCA
TTTAGTGGAGGTGGTGATGCTTCTAACACTGCAGGCAATTCTGTGAATGCTGATTCAACA
CTTGGTGATGAGGGTCCTTTCTATGATGCAAATGATGGGAACGATCATCCATTTAGAGCT
GTTGATAATGAAGCCATGATTGTATCTGAAAATAGTCAAGAAACAACTGTCGTTCAAGCA
GATAAAAATTCTGAAGTCTGGAAACATTCTGGTTTGCATCCATGTGATGCTATTGATGAC
AATGTGGTACATGGAAATGTGGATGGGGAAGAGTTAATTTTGTTAGGGATGGAGAAAGCT
CAGGAGCCTATGCCAGTGTCTGAGAAAGTTCAGGAGCCTGGCCCTTTTCATGGTACCACT
TCAAGTTCTCATCTGGTGCTCACTTCAAACCGTGAAAATGGCAGTTTGGGCGGCAGTTTG
CATATTGGTTTGAAAGGTTCTAGTTATTCTGATGCTGGTGTTGGTGTTGGTGAAAAGAGC
TCAATCTTGGACACACCTTTGTCTGAGGATGAGAATGCTGATGTTGAACTGGCGCTGTTG
TCTCCTCAAGAGCATTCCTCGGAGGCTCCAAGCTGTGCATCTGAAGTTGGTACTCACGCT
CATGAGAATAAGTATGCTGANTTGTTGTCTCCTAAAGAGCATTCCTCAGAGGCTCCAAGC
TGTGCATCTGAAGTTGATACTCACGCTCATGAGAATAAGTATGCTGATGGGAATGTAGAA
TTAGAATCTAGTGCTCTTGCTCAGGAACTGGACCTCAATAGCACTGGCACTGTTGATGTG
GATGATGATCCTCCACTGGACATGACTCGCTCTGGACAGATTTGCAGCGTTGAACTTCTT
GAAGAGATCATCGAGGATGCAAAGAATAATAAGAAAACTTTGTTTTCAGCAGTGGAATCA
GTTATGGACATGATGAAGGAAGTTGAAGAGCAAGAGAAAGCTGCAGAAGTAGCCAAAGAG
GAGGCTGCTAGGGGAGGTCTTGATATTTTTAACAGGGTTGAAGAACTGAAACAGATGCTG
GCACATGCCAAGGAAGCTAACGATATGCATGCTGGAGAAGTGTATGGGGAGAAGGCAGTT
TTAGCAACTGAAGTTGGGGAGCTACAGTCTCGTTTGCGTGGCTTGTCAGATGAAAGAGAT
AAGTCTCTTGCTATTCTTGACGAGATGCATGAAGCTCTTGAATCTAGACTTGCTGCTGCA
GAGGAGGTGATGAAAGCTGCTGAGAATGAAAAACTGGAAAAAGAAGAAGTGGCACGCAGT
GCTCTAGCTGAACAAGAAGCCATAATGGAGAAGGTGGTTCGAGAATCAAAAGTACTACAA
GAAGAGGCAGAGGAGAATTCTAACCTAAGGGAGTTTCTTATGGAGAAGGGGCGAATTGTT
GATATATTGCAAGGCGAAATATCGGTTATATGTCTGGACGTGAAGTTCCTTAAGGAGAAG
TTTGATGAGCGGGTGCCTCTGAGTAAGTCTCTTTCCTCTAGTCAAACTAGTTGCCTTTTG
GCCTCATCAAGCTCTTCTCGGAAAAGCACATCGAACAACCCAATTCTCAATGAAGCTGAA
ACATGCGGGACACCAAAAAAGATTGCTGAGACAGCCATGATCGAGGACATATTTCCTGAG
ACAACTTTCGAAGAGGAAAAAAGCAGAGTCGATCTGAAAGAGCTTACAGATTTAGGGTGG
GAGTTCTTCGATGAGGACACTCTATTCAGCAATGGGAATCTGAGCCCCGCTGCTAACAGA
GAATTTAGGGGCTCTGAACCCGACATCCTTGGTGGCCATTGATGAACACGGGGAGCTTTT
TATGTTGTTTATTTTTCGGGCCCTTTTGCTGAGTAATTGGAGAATCTGGTTGTTTTCGAT
ATCCTGGTAGAAATCTTAGCAGTTAGCACCCTGCGAGAAACCATGTTTTGGACTTTTTAG
GTGCATCTCTTTTCCTCTGTGTATAGCTTAAATAAGGAGGAATAATACTTTGAATATTGC
TGTACAGCATTCCTATAGTTACTTTTCACCATCTTAGCACGACTTGAACTTTTGG
>contig_10076 
GAGGAGGAAGAGCAGACCGCCGGGGAAGATTTTTCCGCCGCCGCCGCCACCGCCGGCTCC
GTCCCGAGGCAGTATCGGATCGCGATCTCCCCAATTGGATTGCGGTTTTCTCCTGTATAG
CGAGGGGGTGGAGTTGGATTGGATTAGAGAATGGGGGTCGTGTCGAGGCGGGTCGTGCCC
GTCTGCGGGAACCTCTGTTTCATGTGCCCGTCCATGCGTGCGAGGTCTAGGCAGCCGGTC
AAACGGTACAAGAAGTTGCTCGCCAACATCTTCCCCAAAAATCAGGAAGCTGAACCTAAT
GACAGAAAAATTGGGAAGCTGTGTGAGTATGCTTTGAAGAATCCGTTAAGAATTCCTAAG
ATCACCAATTACTTAGAGGAACGGTGTTACAAGGATCTTCGGAATGAGAATTATGGATCT
GTTAAAGTCGTCTTGTGCATTTNNNNNNNNNNNNNNNNNNNNNNNNNNNNNNNNNNNNNG
TAAGGAGCAAATGTCATTGTTTGCTGGTAGCTTACTAGGAATTGTTCGAACATTGCTGGA
ACAAACGCAGCAGGACGAACTGCGGATTTTAGGTTGCATGACTCTTGTTGAATTTATGAA
CAACCAAGTTGACGGTACGCACATGTTCAACTTAGAGGGTCTTATCCCAAAGCTTTGTCA
AATGGCTGAAGAAGTAGGGGACGATGAAAGAATTCTCCCTTTACGCTCTTCTGGGATGCA
GGCTTTGGCATGCATGGTGTTGTTCATGGGAAAACATTCCCATATCTCTATGGACTTTGA
CAAGATTATGTCAGTGATGCTGGAAAACTATGCATATCTACAAATGAACTTGGAGTATGC
CAAGGAAAAGCCAGATTCTCTACCTCAGCAACAATGGCTTCAAGAAGAGCTTAAAGCAGA
TCGGGGCTCGTCAATTCAAGATATAAGTGACAAGGTTATTTCCTTACCAATCTGCTTGAC
CAATCATGACATGGACAAGACAATAGATATCTCCAAGAGCCCATCTTACTGGTCAAGGGT
TTGCTTACAGAATATAGCCAGCTTGACA
>contig_10077 
CCTCTCTTCTCTATTCTGAGGAGTTTGATTGGTGGTCCAACCTTTTTCTAGTCTTTTTTC
CTTAGGGTTCTGATTTCCTCAAGTCCCAGTTGGTGATTGAGAAGGCTTCAGATTTCTGGA
CAAAATGGTGAAGATTTGTTGCATCGGAGCTGGCTATGTCGGGGGTCCTACCATGGCAGT
CATTGCTCTCAAGTGCCCCTCGGTTGAGGTAGCTGTGGTTGACATCTCGGAGGCCCGGAT
CAAAGCCTGGAACAGTGACCAGCTCCCAATATATGAGCCTGGCCTTGAAGAAGTGGTGAA
GCAGTGCCGAGGAAAGAATCTCTTCTTCAGCTCGTCCGTGGAGAAACATGTCTCTGAGGC
CGACATAATCTTTGTTTCTGTCAACACCCCAACCAAAACTCGGGGCCTTGGAGCTGGCAA
AGCTGCGGATTTGACATACTGGGAGAGCGCAGCGAGGATGATTGCTGATGTGTCAAAGTC
TGATAAGATTGTTGTGGAAAAGTCGACCGTCCCAGTCAAAACAGCCGAGGCCATTGAGAA
AATTCTAACCCACAATAGCAAGGGGATCAGCTTTCAGATTTTGTCAAACCCGGAATTTCT
CGCTGAAGGGACAGCCATTCAGGATCTCCTCAGCCCGGACCGAGTCCTCATCGGAGGGAG
GGAAACCCCTGGAGGCAGCAAGGCTATAAAAGCACTGAAAGATGTTTATGCTCAGTGGGT
TCCTGAAGACAGGATCATAACGGCCAATCTGTGGTCGGCTGAACTCTCAAAGTTAGCTGC
CAATGCCTTCTTGGCCCAGAGGATCTCATCTGTTAATGCCATGTCGGCTCTTTGTGAGGC
CACAGGAGCTGATGTTTCACAAGTTTCCCATGCTATCGGAAAGGATACGAGGATCGGTCC
TAAATTTCTTAATTCAAGTGTTGGTTTTGGAGGGTCTTGCTTCCAGAAGGACATTCTTAA
TTTGGTCTATATCTGTGAATGCAATGGCCTGATTGAAGTTGCAAACTATTGGAAACAAGT
CGTTAAGGTGAATGACTACCAAAAGAGCAGATTTGTCAATAGGGTTGTCTCATCCATGTT
CAATACGGTTTCTGGGAAGAAAATTGCGATTCTGGGGTTCGCCTTCAAGAAGGATACTGG
TGACACAAGGGAAACTCCGGCCATCGATGTGTGCAAGGGGCTTTTGGGCGATAAGGCAAA
GCTGAGCATTTATGATCCCCAGGTCACCAAGGATCAGATCGAGCGGGATCTCTCGATGAG
CAAGTTCGAATGGGACCACCCGGTTCAGCTTCAGCCGACAGTCCCTGCCGCCGGTGAGCA
GATCTGGGATGTCTCTGCAGATGCTTATGAGGCAGTCAAGGATGCACATGGGCTTTGCAT
TCTTACTGAATGGGATGAGTTCAGGAAGCTTGATTATCAGAAGATCTTTAACAGTATGCA
GAAACCGGCATTTGTATTTGATGGCCGTAACGTCGTGGATGCTGCGAAGTTGAGAGAAAT
CGGGTTTATTGTGTACGCAATTGGGAAGCCGCTGGATCCATGGCTTAAGGACATGCCTGC
TGTTGTCGCATGAGTCTTGGAGCATTTTAAGGCTGCCATTCGATTCTTTTAATGTTTTCC
TGGAGAATTTCATGTTCTTTATGTTCGATCATATAGGCCGAAGAAAAATCATTTTGATTT
CTAGTTAATTCACCATACTTGTAATGCTTTTGCTGCTTTCAATTTGAATAAATGGGAGAA
ATTTGACGACCAAA
>contig_10078 
CGCCGCAGCACCACCCGCCGGCGCCGTCGTCGACCCCGCCGCCGCCGCTCCTCTCGGATC
CGAAGATGAAGGGGATCTTCAAGAACAAGCCCCGCACCCCGGCGGACGTCGTCCGGCAGG
CGCGGGAGCTCCTCGTCTACGTCGATCGCGGCGCCGCCGCCGCCGAGCCCCGCGAGACCA
AGCGCGACGAGAAGATGGATGAGTTGTACAGAAATTTAAGGGAGATGAAGTCGATTCTTT
ATGGAGATAGTGAATCCGAGCCAGTCGCAGAAGCATGTGCCCAGTTGACACAAGAGTTCT
TCAGAGAAGACACACTGAGGCTAGTGATTCTTTGCCTTCCGAAGCTAAAGTTGGAGGCTC
GAAAAGATGCCACTCAGATTGTTGCAAATCTTCAAAGGCAGCAAGTTCAGTCACGATTGA
TTGCATCTGATTATTTGGAAGCAAACTTCGATCTTTTAGATATCCTGGTAGCAGGTTATG
ATGACACAGAAATGGCTCTGCACTATGGTGCAATGCTGAGGGAGTGCATTCGTCACCAGA
CTGTTGCAAGGTACGTGTTAGAATCTGAGCATGTGAAGAAGTTTTTCGACTATATACAGC
TTCCAAATTTCGATATTGCCGCAGACGCTGCTGCAACGTTCAAGGAACTGTTGACCAGGC
ATAAATCTACTGTAGCTGAATTTCTGACCAAAAATTATGACTGGTTTTTTGCTGATTATA
ACTCCAAGCTATTGCAATCTTCCAATTACATTACCAGAAGACAAGCTATCAAGCTTCTAG
GGGATATTTTGCTGGATCGTTCTAACTCAGCTGTCATGTCACGTTATGTGAGCTCGAAGG
ATAATTTGATGATTCTCATGAATCTTCTCAGGGAGACGAGCAAAAGCATACAGATGGAAG
CATTTCACGTCTTCAAGCTCTTTGCTGCTAACCAAAACAAGCCTCCTGGAATTGTCAGCA
TACTTGTCGCAAACCGAAGTAAGCTTCTTCGGTTATTTGCGGATTTCAAGTTTGACAAAG
AAAATGAACAGTTCGAGGCGGACAAAGCTCAAGTCGTGAGAGAAATTGCTGCCCTCGAGC
CGCAGACATGAGATCAGATCCATCCTTGTTTTCTCCTTACATCCGGGTCAGGTCTTCATG
TTTTGTGGTCACGGTCCTTGGCCTTCTCTCCTGTATTTGCTTGCCAAGCTTTCCCATGAT
GTGAAATCACGCACACTTGATTGTAAATTATCTCCCCCCACAAAAATAAAATCCTATGAA
AAGAAGGGGGGTTTTCCTAAGATCTCCA
>contig_10082 
GGGAGAGGGAGAGGGAGAGGGAGAGAGAGAATTTCCATCCGATCGACCCTTCCTCTTTCT
CTTCTCCGATCTCTCGTTCCCGTGGATCCTCGCCAATGAACGAGAAGGCCAACGTCTCCA
AGGAGCTCAATGCCAAGCACCGAAAGATCCTGGAAGGTCTATTGAAATTGCCAGAGAATA
AGGAATGCGCCGACTGTAAAGCTAAAGGTCCAAGATGGGCTAGTGTGAATTTAGGAATCT
TTGTCTGCATGCAGTGTTCTGGAATCCATCGAAGTCTGGGGGTACACATATCAAAGGTGC
GATCTGCAACCCTGGACACATGGCTGCCAGAGCAGGTTGCATTTATACAAACCATGGGTA
ACGAGAAGGCAAATAGCTATTGGGAAGCAGAGCTGCCTCCAAATTATGACAGAGTAGGAA
TTGAGAACTTCATCCGTGCAAAATATGAAGAAAAAAGATGGGTCGCGAGGGAGGGAAAGC
AAAAATCACCTTCCCAACTGCAGGAAGAGAAGCCTTCATCCTACTTCCATGGAGCTGGGG
AAATAAGTGGACATTCACATGTGAGCAGTTCAGAAAATTTATTTGAGGAAAAGGAGAAAC
CTCAAGCTTCCAAAGACAAGGACAGTCTTCCTAGTATTAAGATTAGTATTCCACTTCCTC
CTAAAGGATCTGAGAAGGTGACTCCTGTTTCAAGGCTCCATCCTATTGCTCCAACGACAG
AACCAGATTTGGAAGTGAAAGTGCAGGATGTAGATGCTGCTCCCTCTGTTTCTCCCCCTA
AGGTCGATTTTTCCACCGACCTTTTTGACATGCTATCCATGGATGGTACCAGTGAGAATA
ATTCAGAGGCTCCTGTTGTTGACGATTGGGCTGGTTTCCAGACTGCTGAAGTAGCCTCAA
CAGCTGAAAAAGAAAAGTCTAGTCCAACGGAGGCTATTGACAATCGCTCTAACACAACAC
CAGGTGTGGAGGATCTATTTAAAGAATTAGTTCCAGAGGGCTCAGGACCACAAAAGCCTC
AGAAAGATGTGAAAAATGATATCATGAGCCTTTTTGAAAAGTCCAACATGGTGTCGCCAT
TCTCGATGCATCAACAGCAAGTGGCAATGCTGGCGCAGCACCAAACCCTTCTCATGGCTG
CTGCAGCTAAATCTCTTGGTGGAGATCAGAAATCGAGTGGCAGTGCACAACAACCTGGTC
TGCAAGGTACCAATATATCTGTCCCAAATTGGCCACACAGTGGCTACCAAATTCCAGGAA
CGATGCCACTAGGCCAAGATGAGCTACTGAAGCTTATGCAGGGAAGCAACATTGGACCGT
CGCATCCAGTGGGAAACTCTGTGCCATATCCAACAGCTAGCTTGCAGACAGCAGGGCAGG
CTACCTCATCTAATGGTTTGGCAAGTGCCGGAGTGAGTAAACCTCAATCATCCTCTCCCG
TTTCATCTGCTTCTCCATCACAACCTGGGAAGGATTATGATTTCTCCTCATTAACACAAG
GGATGTTCTCTAAACATTGAGGAGATCAAACACTGTCATTCCAACTAAATTTATGAGGAA
AAAAAAGAAACCGAAGAGCTTACAGTAGCTTCTTCCTCCACTTGGGATTGTACACTACTT
TGTAGAGGCAGGTCAGGTTTTCCTTTCACATCAGGTGGTATAGTATGAGTAGGCCTTGAG
GGCAATAAAAGTAAATTTAGCTGTGATTTGGAACATCCTTTTACCTGCTATATTGAATTT
TGTTCATATTTGATTCAACTCTTATACAGAGAAAGGGAATAACTTAGTTCCATGATTCAA
ATAATATAAATTCACACTGCACACATTTACTCGG
>contig_10084 
GTTGGATCACCCAGCCGATCTCTATGATTTTCATGTCTACACTTCTGCGAGCAACATGTT
CTCAATGGCTCGTAAGTTCGATCAGGTGTCTCGAAGTGGTCCGAAGGCTTTTGTCAGCGA
ATATTCCGTTACAGGAAAAGACGCAGGCAAAGGAAGTCTCTTGGCAGCCCTAGCTGAAGC
TGCATTCCTTCTTGGGCTAGAAAAGAACAGTGATGCTGTTGCAATGGCAAGTTATGCGCC
ACTACTCGTGAATGAAAACGACAGAAGGGCTACTCCAGACACGATCGTGTTCAACTCTTC
GCAGCTGTATGGAACTCCCAGCTACTGGATGCAAACTCTTTTCACAGAGTCAAGTGGAGC
AACCCTTCTTAACACAACATTGAAGTCAACCTCGACATTACTTGTTACATCTGCTATCTT
ATGGAAAGATTCTGCTAATGAGAAGAATTACATAAGAATAAAGGCTGTGAACTTCGGAAA
CAGCTCGATTAATCTCAACATATCTGTTGGAGGATTTGATACAAATTCTATTCAATTGTC
CGGCTCTTCAAAAACTGTCCTAACTTCAGGAAAATTGATGGACGAGAATTCCTTTCAACA
GCCGAAAAAGGTGGCTCCAAAACAAATTCCACTTAAAAGTGCAGGAAAGGACATGCAAGT
CACACTCTCCCAATATTCTTTCACTTCATTTGATTTGTTAGAAGAATATACCGGCTCAGC
TCATCTTCAAGATCCAG
>contig_10087 
GAGAGAGAGAGAGAGAGAGAGAGAGGGGGAATGTCCCCTTCTTCGATTACGTGCTCCAGA
TTCGCCATAATCGCCGCAGCTGCACTTCTCCTGCAGTCCCTCGGCCTCTCCCTCTTCATC
TTCGGCTTCTTCCCCACCAAGCTTGCTCTCTCTGGCGTCAGTGGACCGGAGAGCTTCCGT
GCGCCGTGGCCCAACGGCGTTGGAAATGATTCGGCGGCGGCATTGCCTCCTGAAGAGCTC
AAGCGGTTGTATCAGGAATTATCTGAGATCAGCCCTCCGTTCGATCGGCTAATTCTAATG
GTTGTTGATGGTCTTCCAGCAGAATTTGTGCTCAGAAGGGACGACAAGCCTCCAAGAGAT
GCTTTTGTGGAAGCCATGCCTTATACTCAGTCGTTACTAGCGAATGGATCTGCAGTTGGG
TACCATGCAAAGGCTGCACCTCCTACTGTTACGATGCCGTGCTTGAAGGCTATGGTTTCT
GGGGCAATTGGAGGATTTCTGGACGTGGCACTCAACTTTAATACACAAGCTTTGCAAGAT
GATAATATTATTGGTTAAAGATACTGTTCAAGTAGACCAAAAT
>contig_10088 
GAAAGATTCTCTGCGTCTCGCAGCATGGACGCCGCACTTAATGGTTCAGAAACCTCCGCT
GCAGCCGCAGCCACCGCCACACCTTCTGCGGAAACCTGCGATCCTCAACATCCAACGCCC
GAAACCCCTGCATCCGCTGCCCAATTAGCCGTTGCAGCCGTCGCGGCACCTCCTGAACGT
TCCGATGATTCTGCGGAAACCTCTGCCCATTCGTCTGCAGCTACCCAGTTAGGTTCGGTA
ACGCCTGCCCCAGCGAACGCTGCCGCGTCCACCGAATCAAATCAAGTTGGGGGGGACAAG
GTATTCTTGTTAAGCATGATCACTTTCTTGGTTACGATGATGTCCTTGGTTTTGGGGTTA
TATTCCTCATATAAAGATCGCAGCGCTACCGTTCGCGATTTAGCGCTTGTGGTCGTTTCA
ATTCTATTGGTGACTGTATTGCAGTTGATTATGGGATTCGGCTGCAATAATCCGCGGCTC
ATTGTCACGGGGTACGTGATGGCAGGCATCGATCTCCTATTTATGATGGGCTTGATCTTT
TTAGCTATTATTCGAAGATGGTTTTCAGCGTGACACTTATTACGAAATTGGTATTAGAAT
TGTTTCAGTACTAAATCTTTACCGGAAATACCAGATTGAATGCTTTTTTTTTTTTTATCT
TTATCCCGA
>contig_10090 
GAGGTTCTCAGAGGAAAATACTCAACATATGGGTTATATTCACATTTGTAGCATTGTGGC
ATGACCTCGAATGGAAACTTCTATCGTGGGCGTGGTTGACTTGTTTGTTCTATGTTCCAG
AACTGGTACTTAAGTCAGTGGCAAATGCATTTCAGGTTGAAAACACTATTGGAGAGTTAT
ACTTTCGAGAAGTCAGTGCAACTGCGGGTGCTGTCACAATCACTTGCCTCATGGTTGCAA
ATCTCGTTGGCTTTGTGATTGGACCATCTGGTATCAGTTGGTTAATTGCTCGATTCCTTC
ATAAAGAAGGATGGCCTGTCCTTGTTGGCATGTTCTTGACATTCTATGTGGGGACCAAGC
TCATGTTTCATATCCAGGATGCCAAACGGAAAGGACGGTGAATCAGACACCATGATTTGA
AAGGGTTGTACTCAATTGCACCACTGCACAGTAGGATTATTTAGCAATCGACCACGGAGA
AGAGCATTGATGAAATTTCTGGACATACTGACCTTGGCATCAGAAGTAACCTGGAAAGGC
ATTCCATTACTCCTCCCGGCACTCGGTGGTAGAGTCAGATTTGTTAGCCTTGTATGGACT
GGTAACTCTTCAGTGCTCGTGAAAGGTGGTGCTGCTGAGAACTATTTTTGTATAACGTTG
TTTTGTCCTAGTCAATTAGTTGTGATGTAACATATG
>contig_10091 
GTGGTGGTGGGGATCCCGGGAGGGGCGCGTCGCCGTTAGGGTTTGCCGATTCGCCCGATC
TGAGATTCGCCCGGATTCGAGGGGGGAGCGCCGGCGCGGGTTTCCGAGTCCGTCTCGGTT
CGCGATTTCCAAGATGTTCTGGCGTATGGCGGGGCTGTCCACGGCGTCTCCGGTGGAGAC
TATTCTGGACAAAGATAATTATACTTTGGAGGAGCTTCTTGATGAGGACGAAATTATTCA
AGAATGCAAAGCACTTAACAACCGTCTCATTAATTTTTTGCGGGAAAAACCTCAGGTGGA
ACAGCTTTTGCGGTACATCGTGGAAGAAGCTGATTCTGATGTTGACAAGAAGCAAACAAT
CAAGTTTCCTTTCATCGCTTGTGAGATCTTCACTTGTGAAGTCGATATAATACTGAGGAC
TTTGGTCGATGACCAGGAGTTGATGGACTTATTGTTTTCTTTCCTTGAGCCTGATCGTAA
CCATAGTACACAGCTGGCTGGGTACTTTAGTAAGGTTGTCATTTGTCTGCTGCTGCGGAA
AACAACGCCTTTTATGAATTACATTCAAGATCATTTGGGACTTGTTAGGCAATTAATCGA
CCTCATTGGGATCACATCAATTATGGAGGTTTTGATAAGACTCATTGGCGCGGAGGAGCA
TTTGTACACAAACTATACAGATGCAATGAACTGGTTAGAAGATATAGATGTCCTGGAGAT
GATTGTGGATAAGTTCAGCTCTTCAGACTGTCCAGAAGTACATGCCAATGCTGCGGAGAC
ACTGTGTGCTATAACTAGATGTGCTCCTCCCAGTCTTGCCACTAAAATCTCTAGTCCTGG
CTTTATTGGAAGATTGTTTCGGCATGCATTGGAAGATTCTCGGCCAAAGTCAGTTTTGGT
TAATTCCTTGTCTGTATGTATATCTTTGTTGGACCCTAAGAGGTTAACGCTTGGTCCGTA
CAACACATATAACCGCCAACTTACTCATGGATCTACTGTAATGGCTCATCCTGAGACGGT
TGAAGGCATGCTGGAGAGCTTAGGTGATCTCCTTAAACTTTTGGACGTATCATCTACTGA
GAAGACATTGCCAACCACCTATGGCAAGCTGCAGCCACCTCTTGGAAAACACCGTTTGAA
GATTGTAGAGTTTATTGCGGTTTTACTGACAGTTGGAAGTGAAGCTGCTGAGAAGGAACT
GATTCGTCTTGGAGTAGTTCAGAGAATTCTGGACTTGTTCTTTGAGTACCCTTACAATAA
CTTTTTACATCATCAAGTTGAAAATATTGTTTTATCATGCTTGGAAAACAAGGACCATTC
TCTTGTTGAGCATGTTCTTCAAGGTTGTAATCTCATAGAAAGAATCCTTGAAACGGAAAA
GAATTCCTCTTTAACAGCTAACCCGGATAAGCCGACAGTTCCTGCTGAGGGCAGATCACC
TCCCAAGATAGGCAACATTGGACACTTAACACGAATATCGAATAAGCTTGTTCAGCTGGG
GACTAACAACACTGAAATTCAGAAATACCTGCAGGAAAATGGTGATTGGATTGATTGGCA
AACAAATATTTTGTCAAAGAGCAATGCAGTTGAAAATGTATATCAGTGGGCCTGTGGGAG
GCCTACGGCATTACAGGACCGGACAAGGGATAGTGATGATGATGATTATCAAGACAGAGA
TTATGATGTGGCAGCCCTAGCAAATAATCTGAGCCAGGCCTTCCGTTATGGCATTTATAA
CAATGATGATATTGATGAGGCTCGTGGTTCACTTGAACGGGATGATGAGGACGTTTACTT
TGATGATGAATCCGCCGAGGTGGTCATATCTTCTTTGCGTCTTGGAGATGACCAGGAAAG
CGGTTCGCTTTTCACAAATTCAAACTGGTTTGCTTTTGATGACCGTAGAGTTGCCACTGA
CAACTCGACTGACATGCTTGCTTCCTCATCCCTTGACAATGATGGCATTGGGCACACCAC
CAGCAGTGGCAATGATGGGGAAACTGTTGATGATGGCACTGACTTAGTCCCTGATGCAAC
ATCCCGTCAAGAACCCGCTGCAAAACTAGAGGATACTGTGCTCGGCGATGCATGTGAAGA
CGTAAAAGATGTAAAAGAAGTTGGTGTTAGCGAAACTGAAAGGCAGCCTGAATGGGTAGA
CTGGGGTGAAGTGTCTGACATCATTGATCAAACTGACACTGATAAACCACCAATTGTTCC
CAATGGTGAAGTGGAGCCAGAGAATCCAGGCAATCATGGTTCTGAGCCAGAGAATCCAGG
CAATCATGGTTCTGAGCCAGAGAATAGTGGTGACCATAGTGACTCTGATGCGGCTGAACC
TTCTCCATCTAAAGATTCATCTGTGGATAATGAGAGAAGTGCCGGAGAAGATCAACAGCC
TGCAAGTGAGACTCCTGGCTCCAATCCTGCTGAGTCAGTATCTGGTCATGTTGATCCAGG
TTCGAGCCAAACTGATGCAGAGATGTCGGCTAAAACAGAAGTCACTTCTGAAGTTAGTAA
AGCAGATGAATCAGGAGTTGGGGAATCTGGGAATGAGATCTCCGAGGTTGATAAAGACAA
AGCGGCAGGAGTTGAGAAAACTGAGAATTAAAGCCGCTACTGGTTCATTATCATCAGGCT
CACCCAGATTCTTTGTTCAACTGGAGCAATCGGAATATCTGATTCGAGACGCGCCACTTG
GTATTAGATGCGGCTATCTTTGA
>contig_10096 
ACTGCCATCCCCATCCCTCCCCCTCCTCCCCGTACCTCCCCTGCAGCAGATGCCGGTTCG
TACGACAGGGACGACGCCGCGACTCGCCGAGCACGGGACGCCGAGCATGGACTCCACTCG
CGCCTTCATCGGGGACGTCAAGCGCCTCGTCATCAAGGTTGGCACTGCGGTCGTTACCCG
ATCTGATGGGCGATTGGCGCTTGGAAGGCTAGGGGCGCTGTGCGAACAGATTAAAGAACT
GAACTTGCAAGGATTCGAGGTTATTCTGGTCACCTCCGGTGCTGTCGGCCTTGGCCGCCA
GAGGCTTAGGTACCGTAAGCTAGTGAATAGCAGCTTCGCTGATCTCCAGAAGCCACAGAA
TGAACTTGATGGGAAGGCTTGTGCAGCTGTTGGGCAGAGTAGTCTTATGGCCTTGTATGA
TACCTTATTCAGCCAGTTGGATGTTACATCAGCTCAGCTTCTCGTCACAGATCATGACTT
CAAGAGTATCGAATTCAGGAAGCAACTGAGTGAGACCGTGCAATCGCTGTTGTCCCTGAC
AGTTGTTCCTATATTTAATGAAAATGATGCAGTCAGTACGAGGAAAGCTCCATATGAGGA
TTCGTCTGGCATTTTCTGGGACAATGACAGCTTGGCAGCACTGCTTGCGTTGGAGCTCAA
AGCCGATCTTCTTATATTACTAAGTGATGTCGAGGGTCTTTATAGTGGCCCACCTAGTGA
TCCGAAGTCCAGATTAATTCGCACGTACATAGAAAAGCATCAAGGTGAAATCACCTTTGG
AGATAAATCTCGTGTAGGGAGAGGTGGTATGACTGCGAAAGTTAATGCTGCTTTTAACGC
AGCAAAAGCTGGCATCCCTGTGGTCATTACCAGTGGGTATGCTCCTGAAAATATCCTTAA
GGTTCTTCAAGGAGAGGATATTGGTACTCTCTTTCATCGGGATGCACATTTGTGGGCACG
AAGCAGAGATGTCACTGCAAGGGAAATGGCTGTTGCAGCCAGGGAGAGTTCACGGAACCT
TCAGGCCTTGTCATCTGAGGATAGGAGTAAAATCCTGCTTGACATAGCCGATGCGCTCGA
AGCAAATCAGGAACAGATAATGAAGGAGAATGAAGCTGATGTTGCTGCTGCAGAACGGGC
AGGATATGAAAGATCTTTGCTTGCTCGGTTGGCTCTGAAGCCTGGAAAGATAACAAATCT
TGCCAATTCTATTCGTGTACTTGCAAAAATGGAAGAACCAATTGGGCGTGTTTTGAAGAG
AACGGAGCTGGCTGATGGGCTTATCCTAGAGAAAACATCATCTCCTTTGGGCGTCCTGCT
GATTGTTTTTGAGTCTCGACCTGATGCTCTAGTTCAGATAGCTTCATTAGCTGTTCGAAG
TGGGAATGGGCTACTCTTGAAAGGGGGTAAAGAGGCCAAGCGATCAAATGCCATTTTGCA
CAAGTTAGGGAAATCAAGTCTCTGAGGAATTATTGTGTATCAGCTTGATGATGTTATTGA
TCTCGTAATACNGTCATTACCGATGCTATTCCAGACAGCATTGGTGGGAGACTAATTGGA
CTTGTAACTTCGAGAGATGAGATACCAGATTTGCTTAAGCTTGATGATGTTATTGATCTC
GTAATACCAAGGGGGAGTAACAGGCTGGTTTCCCAAATCAAGGAATCAACTAAAATACCT
GTCCTTGGACATTCCGATGGAATATGCCACGTTTATGTTGACAAGTCTGCGAACATGGAA
ATGGCAAACCGCATCATTATTGATGCAAAGGTGGATTATCCAGCAGCCTGCAATGCAATG
GAAACACTTCTCCTTCATAAAGATTTGGTGCCAGCTGATGGACTTAACGCAATCGTGTTT
GCACTTCGGAACAAAGGTGTTACTTTATACGGTGGACCAAAAGTGAGCTCCTTGCTGAAT
ATCCCACAGGCAGAGTCCTTTCATCATGAGTACACTTCAATGGCATGCACCATCGAAATT
GTAGATGATGTTCAAGAAGCCATTGATCACATTCATCAACATGGAAGTGCACACACTGAT
TGCATCATAGCAGAAGACGACGAAGTTGTGGAAACCTTCCTACAACAAATCGACAGTGCT
GCCGTTTTTCACAATGCCAGCACGAGATTCTGTGACGGAGCACGATTTGGACTGGGTGCA
GAGGTTGGGATAAGTACGAGTAGAATCCATGCTCGGGGTCCAGTTGGAGTTGAAGGATTG
CTAACCACAAGATGGATTCTCAGAGGGCATGGACAAGTGGTGGATGGCGATAAGGGGGTC
AGTTACACCCACAGAGACCTCCCCATCCAGTCATAAACTGCTTCCAGTGGGGTGCAGCTG
TTGCTGCTGCTTCTTATAATTTATTCACCCCCATGAAAGGGGGCAGGCAAGTGCAGCTGG
TTTGTAGATGCCGCTGTCGTTGTAGAGTGTAGTTCAGAGTTACACTTGGTAACCAAGCTA
TCGAGAGAAGAAGAATTGTTTCTCCTCTGTCGATTCTAGAGTTCTCTTGTTTACCAAGCT
ATCCAGAGAAGAAGAATTGTTCTGCCTCTGTCGATTCTGGTCTTGGCAGTTGCAGCATTT
TTATTTACCATATGTTACTGCAAGTATTCTGGAGTCTTATTATGGATGATTTTTTCTTCC
TCGAGATTTGTGGTTAGTTATTGCGGTTGTACTTCCCCTTCTTCTCTAATCGCAG
>contig_100 
CTGCAACTCCTCCTCCATCTTCACCTTCCTCATCATCTTCTCGGAAGGCGTCTTGATAAA
CGCCTTTCTCCCCGTTCCTCCCTGCATCCCCATCCTCCGCTCGGAACCTTCTCGAAGCTT
CCGATCCTCGGCCCCGGTACCCGTCTCCGGCCCGCGAGAGAAAATGAGGGAGTGCATCTC
GATTCACATCGGTCAGGCCGGCATCCAGGTCGGCAACGCGTGCTGGGAGCTCTACTGTCT
CGAGCACGGCATTCAGCCTGATGGCCAGATGCCGGGCGACAAAACTGTAGGCGGAGGTGA
TGATGCCTTCAATACCTTCTTCAGCGAGACTGGTGCTGGAAAGCATGTCCCGCGTGCTGT
GTTTGTCGATCTCGAGCCCACCGTCATTGACGAAGTGAGGACCGGAACATATCGCCAGCT
GTTCCACCCGGAGCAGTTGATCAGCGGCAAGGAAGATGCTGCCAACAACTTTGCCCGTGG
TCACTACACAATTGGGAAAGAGATTGTGGATCTCTGCTTGGACAGAATCCGCAAGCTCGC
GGACAACTGCACTGGCCTGCAGGGATTCCTTGTGTTCAACTCTGTTGGAGGGGGTACCGG
TTCTGGTCTGGGGTCACTTCTCTTGGAGCGACTCTCCGTTGACTACGGCAAGAAGTCGAA
GCTCAGCTTCACTGTCTATCCCTCGCCTCAAGTTTCTACCTCTGTTGTGGAGCCCTACAA
CAGCGTCCTTTCGACCCATTCCCTCCTCGAGCACACCGATGTTGCAGTGCTTCTTGATAA
TGAAGCCATCTATGACATCTGCAGGCGCTCCCTTGACATTGAGCGCCCCACTTACACCAA
CTTGAACCGCCTTGTTTCTCAGGTTATCTCATCCCTCACTGCCTCACTGAGGTTTGATGG
TGCCCTGAACGTGGATGTGACCGAGTTCCAGACCAACCTGGTGCCTTACCCTAGGATCCA
CTTTATGCTGTCCTCTTATGCTCCTGTTATCTCGGCTGAGAAAGCCTACCATGAGCAGCT
GTCCGTGGCTGAAATCACTAACAGTGCCTTTGAACCGTCTTCCATGATGGCTAAGTGCGA
TCCTCGCCATGGCAAGTACATGGCCTGCTGCCTCATGTACCGTGGTGACGTTGTGCCCAA
GGATGTCAATGCTGCTGTGGCCACTATCAAGACCAAGCGCACCATTCAATTTGTGGACTG
GTGCCCTACTGGGTTCAAGTGCGGTATCAACTACCAGCCGCCTACTGTGGTTCCCGGTGG
TGACCTTGCCAAGGTGCAGAGAGCTGTGTGCATGATTTCCAACTCGACCAGTGTGGCCGA
GGTCTTCTCTCGGATCGACCACAAGTTTGATCTCATGTATGCCAAGCGTGCATTTGTGCA
CTGGTATGTCGGTGAGGGTATGGAGGAAGGAGAGTTCTCTGAGGCCCGTGAGGATCTGGC
TGCTCTCGAGAAGGATTATGAAGGGGTGGGTGCTGAGTCTGCCGAAGGGGAGGATGGTGA
TGAGGGAGAAGAGTATTGATTTTGGTCTTCATGAATATTTTCTCTCAGCAAAATGCTGTG
ATGGTCTATGAAATCCTTCCTTTTTAGTTTTTTTGGCTTCCTGTACTGTAATGTGCTGTT
TGGCTGTTGCATTTGGTGCTTTCAGGATTATGTCTAATAATCATTTCTTGTGTTTCGACT
GCGTTTGGGAAGGACTTTTGCAAAGTCCCTTGGACCTCCAAAGCTCATTGGGCAAATGTG
TTTGTGTTTGGCAATTATATTTGGAAGCTCATTTGTAAAGGCCTCAGCTCAAGGCACCCT
CTCCCTTGCTTTGGCTTTCTCGGCATTCAACAGTGAAGGGCTAAAAAAAATTTTCTTCCC
AAAT
>contig_10105 
CCTCTCTCTATTTTTTCCCTCGGAGAATCGCTGGAGAAATCGGATTGACTTGCCTTTGAA
TTCCTCCTCCTCCGGGGAAAATTCCACACCGAACTTCCGCTTTGGGGGGGCCGCCGGAAA
TCTAGGGCTCCGCTCCGCCGTCCTCCTCCGTCGTCCGCAGGTCCATCTCGGTTTCAAATG
CTGTTATATTTTTGATCCAACATATTGTCGGAGAGCAATAGAATCTGGCGTTATGCAGCC
AAAATCTAAAATTTCAAACGGGGTAGATGCTCATCCACATAGCATCCAGACTAGTGCAGT
ATTCACTGAACCCTGGTGGCGTGGCTATAATACTATTTCCCCAGCTGACCCAGGAAGAAA
CGAAACCCATGCGCCTTTAGGATGCATAAATGGTGGTTCAGAGTCCAATGGTGGTCAATC
ACAGTCAAATGAGGAAAGGGTTGAGGAAGATGATGATGACGATAATGTCAAAGGATCAGG
GAACCCTGCATGTTCAGGAGCAGTTGGAAATCAAGGACAAGGGCCTCAAAACGGGCATGG
TGCTCCCACTATTATTACAATGCGTGATGATGGCCTTGCACAACCTCCCCAGCTAGAGCT
TGTTGGTCACACAATCGCATGTGCATCTAATCCTTATCAAGATCCATATTATGGGGGGTT
GATGGCACAATATGGGCATCAGTCAATGGCTTATCCTTTTGTCGGTATTCCTCATGCTAG
GATGCCTCTGCCCCTTGACCTGGCACAAGAGCCTGTTTATGTAAATGCTAAACAGTTTCA
GGGGATTTTGAGACGAAGACAAGCTCGTGCTAAAGCTGAGCTTGAAAAGAAGCTGATCAA
AGTTAGAAAGCCGTATCTTCATGAGTCACGGCACCAGCATGCCATGAGAAGAGCCAGGGG
AACTGGAGGGCGCTTTGCTAAGAAAAGTGAAACCGATGCTTCGAATGATGCAGCTGAAGA
GAAGGGCACAAACTCTGGTCCGGCTCTGTCCTCCCAATCTGCCAGTTCATCGGGCTCTGA
GCCTTTGGCACCTGACTCCTCTGAAACCTGGAATTCATCTAGTAATCACGTGGCAGGAAG
GTCGCAAGTGCATGGAACTCACAGAGGTCATGACTACGTGAATGGGAACAGCCAGTACAA
AAATCACGGCCACTTCCAGGCCTCAGCATATTCAAATGAAAGGGAGAGAGATCGCTTTGG
CCAGCAACCCAGAGAGCGTCTTCTCTAGCGGGGTTCACGAAAGCCTGCGTGGGCCCCGTG
GTGCAGGTATTGGGCCCACCACTAATTACGTAAGAAGGCTGGTGGCATGGTTTCGATCCC
GCAATTCTTGGCAATCTGTTTGCGGGGCGGCAATTCATTCTTGGCTTTTGTTCTTTGTGT
TTATGGTGGCTTGTTGGATAAAAGGAGGTGCCGAGGAGGAGATGAAGAACATGGGCATGT
GAGTTTCTGGATGTCCACTTTTTCATTTTCCCCCAACCTACCTTGTTCTTTTAGTCGTGT
ACAGGAGTAGGTCTCTCTGTTGTGAACTTTAGACCAAAATTTTAGCTTCCAGTCAGACAG
AACATCCTTCTTAATGCTTGAATCTTAGGTCATCATAGCTCAGAAAGAATAACGACAATT
TGATGAACTGATTTTTCTATTTGGACCAGATTTGCCTTTCTTTTTAG
>contig_10108 
TCGCCGCCGCCGCCGCCGCCGCCGCCGCCTTCGGCTGGGGAGGGGGATCCCATATCGTTC
GCGGAGGCTAAGAGGTTGATGCGGCTGGTGAACGTGGAGGCGCTGAAGAAGAACCTGGGG
ACGGAGGATAAGGAGGTGATCTTGTACCGGGAGCTGCTCGAGGCCTGCCAGAGCATCGGG
CTCGCCAAGACCCCCGAGGAGGCCGTCGCCTTCGCCGAGGTCCTCGACCAAGCCGGGGTC
GTCCTTCTCTTCCGGGACAAGGTTTATCTTCACCCCGATAAGGTAGTGGATCTGGTAAGA
AGAGCTGTGCCCATTGCTCTAATGCCTGACGACGACCCCTCGAGGGATGAGCTGAAGAAA
CTTCAGGCGAAAAAGGAAGAAATCGATCTCTTGGCACACAAGCAAGTCCGCCGCATCCTG
TGGACAGGGCTGGGTTTGTCTGTGTTTCAGGTCGGGCTTTTCTTTCGGCTAACGTTTTGG
GAGTTCTCCTGGGATGTCATGGAACCTATTGCATTTTTCACTACAACCACTAGCATAGTA
CTAGGCTATGCATATTTCCTCTTCACGTCCAGAGACCCTACTTACCAAGACCTAATGAAG
AGGCTTTACCTCAGACGGCAAAAGAAGCTGTTCAAAAAATACAGTTTCGACGTCGATAGA
TTCGTGGAATTGCAGAAGAAGTGCAGATCGCCTCTCGACGCCAGCACCTCCATTAAGAAC
CGTGTAGGCGTGGATCTGGACTTGGAAGATGCCTTGCGCTGAAAGGTTTTTGTTTTCAGC
CAAGGCCTCGCGTTAAAAGTTAAGGTTCTCTTTTTTGGGTACTAACATGCTTTGAATTTC
TCAGCTGTAAAACTTCACTTTTCCGGCTCATCCTGCTGGTATTCATAAAGAAACAGAGGC
GGC
>contig_10110 
CACACCATCATTAGAAGTTCCTCCGCCATGCAAATCCCACACTAGGACCAAATGGTACTC
CACAGACTATTCTCCCTCATATGCCACTACTATGGTACCCCGGGGCGGCCCGCAAGGATC
AAGGAACTGGTGCTGCCGCCCTATGGGGTGGCGGTCACTCTCGACATCACGGCGGGCGCA
TCGGCATCTCCCGTCGGGTCAAGCTCGAGCGGGGAGCCGTTCGGAGGCGAGGTTTGCTGT
GTGTGCCTGTCGGGATTGAAGGAGGACGCAGGCGGGGACGTGCGGGTGCTCCCCTGCATG
CACGAGTTCCACAAGGCCTGTGTCGACAGGTGGTTCGACGCCTGCCGGAGGACCTGCCCG
ATCTGCCGGTTCTCGATGGATGAAGCAGGAGGAGATGAAGGGTGTCGTAGAGAGGAGGAG
CTAACCGAAGAGATGGTGATCTGGTTTTCCTCTTTCCATGCAGCTGGGTTCTAAAAAACA
TGTGTCTTCTTCTCGGATTCAAACCTTGCATATGTTTTCACATTATGTTCTGCTCCTTGT
GTTCTGCTTTGACAAAGTTTTTTCTTCATTGCATCGCAATAAAATGTATTGGCGAATGGC
TCAAGCAGGACTATAATGAGAAAAAAAAAAC
>contig_10111 
AAAGAAAAAAAAAAAAAAAAAAAAAAACAGTGATCGAGAAGTGTTCGTGCCGGTTGATTT
TAGGACGTGATGGGGTTCTTGGATTACATCGCCGACGTTTGCTACGTGCCGCCACGCAGC
GACAGCAAGAAGCTCAAGAAGCGCAAGCAGCTCCAGACGGTGGAGATAAAGATAAAGATG
GACTGCGAGGGGTGCGTGCGGAGGGTGCGGAAGTCCGTGGAGGGCATGAAGGGGGTGACC
CAGGTGGAGGTCGAGCCCAAGCAGAACAAGCTGACCGTGATCGGGTACGTCGACCCTGGG
AAGGTGCTCCGCCGGGTCCGGCACCGCACCGGCAAGGTCTGCGACTTCTGGCCCTACGTG
CCCTACGACATCGTGGACCACCCCTACGCCCCGGGGGCCTATGACAAGAAGGCGCCCCCC
GGGTACGTCCGGAACGTGTTCCAGGACCCGCAGACCTCAGCCCTCGCCCGCGCCAGCTCC
ACCGAGGTCAAGTACACCACTGCCTTCAGCGACGACAACCCGTACGCCTGCACGGTCATG
TAGATAGCAGGAGGAGGAGCTTCTTGTGTATAAATATGGCTGTTATATGCAGGGTTTGCG
CGTGATTATTTTGGAAGTTGGGGTGTAGATTAGAGTTACTGTATTATTAACCTTTGGAAG
AGTCTAGCGTCTGAAGTCTCTGGTGAAGTCAAAGCTTGGTCTGCTAAAGAAAAGAAAAAT
TTGTAAATGATTAT
>contig_10112 
GCCGTTCGCCGTACCTCCGTCTTCCTTTCTATCTCCATTCGAAGCCGATCGAATAAAAAC
CCTAGCCGTCCGAACTCGACTCGCCGGTGAGCTTTCTTGATTCGGTCGGGTCCGGGATGT
TCAACGGAATGATGGATCCCGAGCTCTTCAAGCTCGCCCAGGAGCAGATGAACCGCATGT
CCCCCGCCGAGCTGGCCAAGATCCAGCAACAGATGATGTCTAATCCTGAATTGATGAGAA
TGGCCTCCGAGAGCATGAAGAATATGAGGCCTGAAGATTTACGACAAGCGGCAGAACAAT
TAAAGCATGTTCGTCCTGAGGAGATGGCTGAGATTGGTGAGAAGATGGCTAATGCTAGCC
CTGAGGAGATTGCAGCTGTACGTGCTCGTGCGGATGCCCAGATGACTTATGAGATCAATG
CAGCTAAAATTCTCAAGAAAGAGGGGAATGAACTTCATAGCCAGGGGAGGTTTAAGGATG
CCTCACAGAAGTATTTGCGTGCCAAGAATAACTTAAAAGGAGTTCCGTCGTCTGAAGGCA
AGACTCTTTTATTGGCATGCTCCCTTAACTTGATGTCCTGCTACTTGAAAACAAGGCAGT
ACGAGGAATGCATAAAGGAAGGCTCTGAGGTTTTAGCATGTGAGGCGAAAAATCTCAAAG
CTTTCTACAGGAGGGGCCAAGCATATAGAGAATTAGGTCAATTGAAGGATGCGGTCTCTG
ACTTGAGAAAGGCACATGAAATTTCTCCTGATGATGAAACAATTGCGCAGGTTCTAAGGG
ATACTGAGGAAAGTTTGACCAAAGAAGGTGGTTCTGCACCAAGAGGGGTGGTAATTGAGG
AAATAACTGAAGAAGATGAGACTTTGGCCTCTGTGAACCATGAAAGCCCATCAGAATATT
CAGAGAAGCGGCATCAGGAATCAGAGGATGCCCACAAGGGTCCAATTAATGGTGATATTA
TGGGTCAAATGACCAATTCTGAAAGCTTGAAAGCTTTGAAAGGTGACCCAGATGCAATCA
GGTCATTCCAGAATTTTATTTCTAATGCTGATCCCACAACTTTGGCTGCAATGGGTGCGG
GAAATGCTGGAGAGGTATCCCCTGACTTGATTAAGACTGCTTCTAGTATGATCGGCAAGA
TGTCACCAGAAGAACTCCAGAAGATGATTCAGCTGGCTTCGTCGTTTCCCGGGGAAAACC
CTTATGTCACAAGAAACTCAGATAGTAATTCCAATAGCTTTGGAAATGGATCAATTCCTA
ATGTGTCGCCTGACATGTTAAAAACTGCGAGCGATATGATGAGTAAGATGTCACCCGATG
ATCTTCAGAGGATGTTTGAAATGGCATCTTCTTCGAGAGGGAAGGACCCTTCTCTGGATG
CTAACCATGCAAGTTCAAGCTCTGGGGCGAATTTGGCCGCCAATTTGAATCATATTTCGG
GTGAAAGTGAACCGAGTTCGTCTTATCACATACCTTCAAGTTCAAGGAATATTTCATCTT
CTCCTCTATCAAATTTCCCATCATCACCAGGTGATATGCAAGAGCAGATAAGAAATCAAA
TGAAAGACCCAGCTATGAGGCAGATGTTTACATCTATGATGAAGAATATGAGTCCAGAGA
TGATGGCAAACATGGGCAAACAGTTTGGACTCGAGCTTTCTCCGGAAGACGCTGCAAAAG
CCCAGGAAGCAATGTCTTCTTTATCACCAGAGATGTTGGACAAGATGATGCGCTGGGCAG
ACAGGGCTCAAAGAGGAATCGAGACAGCTAAGAAGACCAAGAACTGGTTGCTTGGGCGGC
CCGGTATGATTTTGGCCATATGCATGCTCCTCTTGGCAGTGATCCTTCACCGGCTTGGCT
TTATCGGGAGCTAGAGCGGCGGAATCCCTTTGCTCTTTCGAGCTTTATGTGACAAGTCGG
CCAGAAAGCAGTAGCATCGGATTGGAACACGCAATGCATCTTCGTCGATCCATCTTCAGA
TGAAATTGGCTCCCCTAGGCGGGGGACGTTCTTTAGTCGTCGGAAGGTCTGTCGGATAGA
ATGGGTAGAACATAGCATATACCCATGAAGTGCTGGTGGTTTGTGATTTATGCTGACTGT
TTGGACTTCCTTCCATTTAACATAAATTGTACTGCTTGTAGAGATAAAAATGTCCGAGCT
GGAATCTCGCAAGAGATTCTGATCAAGAAATTTCATTTTTTCTTTTTAGTCTGGTCCTAT
TCTATATTTATTTTACAAAAG
>contig_10113 
CAGCAACAGCCGAGGCGGACGGCGGGCGCCATAGTGTGGATCATGGCGGCCGCGTTCGGG
GTAGGCCTGGTGGTGTTGATTGCTGGCACTAGGTGCTTCCATGCCACCTATAGTCATCGG
TTCATCGAGCGCCAAGGGGTCGGCCCGTGGAAATTGACTGCGTTCCAGAGGCTCAACTTC
ACGGCGGAGGACGTGGTGGAGTGCCTGTCGATGAGCAATAAGATCATAGGGATGGGATCG
ACCGGGACGGTGTACAGGGCCGAGATGCCGGGCGGCGACATGATAGCGGTGAAGAAGTTG
TGGGGCAAGCCCAAGGAGCACATGAGAAAGCGGCAAGGGGTCCTGGCCGAGGTGGAGGTG
CTCGGGAACGTGAGGCACCGTAACATTGTGAGGCTACTGGGGTGTTGCAGCAATCGGGAG
TGCACCATGCTCCTCTACGAGTACATGCCCAACGGAAACCTGGACGATCTGTTGCACGGT
AAGAACAAGGACCTCAACCTGGTGACCAGTTGGGTGACGCGGTACAAGATAGCGCTGGGC
GTGGCTCAGGGGATCTGTTATCTGCACCACGACTGCAACCCGGTGATCGTGCACCGTGAC
CTCAAGCCGAGCAACATACTACTAGATGCCGAGATGGAGGCCAGAGTGGCGGATTTCGGG
GTGGCAAAGTTGATACAGAGCGACGAGTCCATGTCGGTCATTGCAGGATCCTATGGCTAC
ATAGCACCAGAATATGCATACACGCTCCAAGTCGACGAGAAGAGTGATATTTACAGCTAT
GGAGTAGTGTTAATGGAGATGCTGAGCGGGAAACGGTCCGTGGATCGTGAATTCGGTGAA
GGGAATAGCATTGTGGATTGGGTGAGGCTCAAGATCAAGAGTAAGGACGGGATTCGCGAT
GTTTTGGACAAGAACACTGGGGCATCTTGTGCGCCAGTCAGGGAGGAAATGTTGGAGTTG
CTCAGGGTTGCTCTGCTCTGCACAGCTGCGAGCCCGGCTGACCGACCTTCCATGAGGGAC
GTGGTGCTAATGCTGCAAGAAGCACGTCCTAAGAGAAAATTGCTCGACGACATGAGTGGT
GACGATAGTGTTCCTCTGACCAAAAAATCTTAAGGGATTCGCTAGTATTGACTTATTTTC
TTATGTACTTACGAGATTATTACTGGGTGGGATGGGTATATAGGAGTATTGTTCTTCCTG
CTATCTAAATGGATCTTCTCTTGGTTGATTGTGGCCAAGACAGAGTCGATCTTTCGACGC
GTCGAAC
>contig_10121 
CTTTCAAACCATGTGCAGCCATCATTTTCTCCTCTCTACCAAAACCCAAACCCTGCCAAC
AGCCAAAAAGCAAAACCACTCACAGAAACCAAAATCAAAATCAAAATCAAAACCCCGCGA
TGATCGAAGAGCGGCGCGGCGGATCCCGGCCGCCCCACGGCATCCTCCTGGCGGTCGTGG
TCGGCATTGTGGTGGCCGTCCCCTTCCTCGTCGGCGACGGCGGCGAGGCCGTGACCGGGG
CGATCTCCGAGGCGCTCACCCCGGTGGGCCTCCTCCTCCTCCCCATCGCCCTCCTCCTCA
CCATCCAGTTCCTCTCCTCCGACCGCGGCTCCTTCGTGTCCTCCATCTTCTCCAGCTCCG
GCGAGCCCGACAGCATCCACCGCGCCAGCGGCTCCCCGGTCGGCGTCGCCCTCGTCCTCG
CCCTCCTCCTCTTCCTGCTGTACAGCCGCGTCTCGATCTTCGGCGGCGGCGACGACGACG
AGTGACCGAGATCCCCCCGCCGGAGCCGACCGGATCTTCGGATCCCCGCCGATCTTCTTC
TCGTTTCAGTACGCATTTCGATGTTGTTTTTGTTTTTGTTTTTTTTTTCCGATTTTTACT
TTTAGCGTGTGGTATAGTATACTATAGCCGTAGAGAGAGGGCGGTGGGCAGTTCTGTAAT
TACAGGGAAGTACGGAGGGTGTTAATGGTATTTCGGGTGGATCGCGGTTGACTGTTGACC
GGCTTGCGCTTTGGTCGCTGCTCGGTTCCGATCAATGCTTTTAAATTTTCAAATCTTTTG
TTAGAAGAA
>contig_10124 
AGGATTTCCACGTCAATCGGCCGACCAGCAGCAGCCTGAGCAGCACGGTGGAGTCGTACA
GCGGTCCCCNNNNNNNNNNNNCCGGCGGTCCCCAGGGTCGTGGCCGTCCCCAGGGCCCCG
CCGGAGGACTGCCGGAGCGACTGCGACTCGTCGTCGTCGGTGATCGACGACGTGGACGAC
TGCTGCGTGCTGGCGCCCTCGTGCTTCCGGAGAGCGTTGCAGTTCGATCTGAACCTGCCT
CCGCCGCTGGAGGACGCGGATCTCGACGGTGAGGAGCTTCGCGCCACTGCCCTGCGCCTC
TGATCCATTGTACGACCAGGATTTGATATCAAGTTCTCTTCTTTTTTTTTGGGGGTATTT
CCATCACTTTACGACCTCTAATCTTGTATCGCGTTCCGGGAAGAATGATAAAGAGAGAGT
GGAGAGATTCGGGCAATCTTGTTTTCTTTTTTTTTT
>contig_10125 
GATTGTGAGAAGGATATTTTTCTTGACATTGCATGTTTCTTCAAGGGAGAGAGTAGAAGT
AAGGTGACACAGATTTTGGAGAGCTGTGATCTCTACCCAGACAGTGGAATTGCTGTTCTT
ATAGATAAGTCTCTCATCACTATTGAGTATGGCAAGCTGGAGATGCATGACATGATACAA
GAAATGGGAAGAGAAATTGTTCGGAGGGAATCTCCCAAAGTGGTAGGGAAGCGCAGCAGA
TTGTGGTTCTATAAGGACGTGCTTCATGTCCTAACAGAAGGCAGGGGAACTAATAAAGTA
GAAGCAATAATGCTCAAGTTGCCCACTCCTGATACAGTGCACTTTAGTGCTCAAGCCTTC
GCAAACATGAAAAGGCTCAGAATTTTCTTAGCTCGCAATGTAAAACATTCAGGTGATCAC
ATATACTTTCCCGCTGAATTAAGATGGCTGGAATGGCCCGAATACTCTCAACCATCGGTG
CTGTTCAATACAGGCGACAGGAGACTTGTAGGCCTAGACTTGAGTAAAAGCAGCATCCGC
ATATTAGGGAAGGAATTCAAGCTTTTTAGAAATTTGAGGTTTGTTAATTTTAGCTACTGT
GTATTACTGAGGAAAATTCTTGACGTATCGTCACTGCCAA
>contig_10126 
CTCTGTTTTCGTTCTCTGTTTCCAAGCACTTTCTTCGATCTTCCTTCGCCGGTCACGCCG
TCGCCGGAGCTCCCCGAATGGCGAAGCACGAGGACCATCCCGTCCCTGTCTACTCCGACC
TCGAGGCCGTGTACGGCGACGGGTCCCAGCTGGAAGAGGCCCAGCTGCGCTTCGACACGC
TCAAGGCCAAGTTCGTCGAGGCCTTCGGCCATCAACCCGACGTGTACGCTCGGTCGCCAG
GGAGAGTGAATTTGATCGGGGAGCACATTGATTACGAGGGGTACTCGGTGTTGCCGATGG
CGATACGGCAGGACACGATCATCGGGATACGCAAGTACGATTCTGGGGAGGCGAAGCCGC
TGCTTCGTATCGGGAATGTCAACGACAAGTACACGATGTGCAGTTATCCCGCTGATCCAG
AGCAGGAACTTGATTTGAATAATCACAAATGGGGCCATTACTTCATCTGTGGGTACAAAG
GTTTTTATGAATATGCAGCGTCAAAAGGACTAGATGTTGGTGTGCCAGTTTCACTTGATG
TTATCATTGACGGAACAGTTCCAACAGGCTCTGGACTTTCAAGCTCTGCAGCGTTTGTTT
GTTCTTCTTTTTTTTTTTTTTTTTTTTTGGCAGTTCTTGGGGCAAACTTTCCCAAGAAAG
AACTTGCTCAATTGACATGCGAGTGTGAACGGCATATCGGAACTCAGTCTGGTGGAATGG
ATCAGGCCATATCTGTGATGGCTAAACCTGGATTTGCTGAGCTCATTGATTTCAACCCTA
TTCGAGCAACTGATGTGCAACTTCCTGCTGGTGGAACATTTATAATAGCTCATTCTCTGG
CAGAATCTCAGAAGGCTGTTACTGCCGCAACAAACTACAATAATAGGGTGGTGGAGTGCC
GGTTAGCTGCGATTGTTCTCGGGATAAAGCTTGGAATGAAACCACAAGAGGCTATATCAA
AAGTTAAAACTCTTTCTGATGTAGAAGGGTTGTGCTTATCATTCGCCAGTGAACATGGTT
CTTCTGATCCTGTTGTTGCAGTTAAGGAACTTCTTAAGGAGGAACCTTATACAGCAGATG
AGATTGAGCAAATTACTGAGGAAGATCTGCCATCTGTTTTAGGCCATTCTCCAACTTCTT
TGGATGTGTTAAAAGCCGCCAAGCACTTCAAATTGTATCAGAGGGCATCTCATGTATATT
CTGAAGCCAAGAGAGTGTATGCTTTCAAGGACACCGTATCATCTAATTTAAGTGAGCAGG
ATATGTTAGAGAAGCTTGGTGACCTCATGAATGAGAGCCATTACAGCTGCAGTGTTTTAT
ACGAGTGCAGCTGCCCCGAGTTGGAGGAGCTTGTGAAGGCTTGTCGCGACAATGGTGCTC
TAGGCGCGAGGCTTACCGGAGCCGGATGGGGTGGTTGTGCAGTCGCTCTCGTCAAAGAGA
GCATCGTCCCGCAGTTCATCCTCAATCTGAAGGAGTGCTATTACCAATCGAGAATCGATC
GGGGCGTGATCGACAAGAACGAGCTTGGCCTCTATATATTTGCCTCCAAGCCGTCAAGTG
GGTCCGCCATTTTCAAGTTCTAGCATTCCTCTTGCTGATATTTAACTTAAGAATTTCCTA
GTGTTGGGACTTTGGAAGTTGTCTCTGCGGGCCTTGTTAGGAGGCCTGCCTTCTTATTGA
CTAAGTCTTGGAACAACTCTTGCTTGAATAAGATGTTGATATCCCA
>contig_10130 
CCGCCACCCCCGCCACCCTCGCCACCCCCGCCACCTTCCTCTACGTCGGAATCTGCCATC
TGGGTTCGGAAGGTCGGCGATGGCTTCCTACGAATCGGACGATTCGGTGAGATCTTACAC
CTTCCAGTCGAACCGGAGCTTGGCGTCGTCGCATCACTTGCGCCACGTGGATTCGTTGGC
CACCCTGCCCTCGGGGGCTGGCAGGATCTCGCACTTGAACGCCGTGATCCTCGGTGAAGC
TCTCGCCTCCGAAGAGAATGATCTCGTCTGCCCCAGTGATGAATTTAGCAAGCAGGCTCT
CGTCCCATCTCCGCAAAAGTACTTGGAGATGTACAAAAGGTCTATTGAGGACCCAGATGG
CTTTTGGTCTGATATTGCATCTGAATTCTACTGGAAAAAGAAGTGGGGTGAGCAAGTATG
CAGTGAGAATCTGGATGTGCGGAATGGGGAAGTCAAGATCGAGTGGTTCAAAGGTGGTAT
TACCAACATTTGCTACAATTGCTTGGATAGAAACGTGGAAGCTGGACTTGGGGACAAGAT
CGCAATCTACTGGGAAGGGAACGAGCCCGGTTATGATGGCACCTTGACCTACTCAGAGCT
ACTTCAAAAAGTTTGCCAGCTTGCGAATTACTTGAAAGATATCGGAGTTAAGAAGGGTGA
TGCGGTGGTAATTTATCTTCCCATGTTAATGGAACTGCCGATAGCCATGCTTGCTTGCGC
GCGCATTGGTGCTGTACACTCGGTTGTGTTTGCTGGATTTTCTGCTGAGTCTCTTTCCCA
AAGAATCGTGGATTGCAAACCGAAGGTTGTTATTACTTGCAATGCAGTTAAAAGAGGTTC
AAAGGTCATAAATCTGAAAGACATAGTTGATGCTGCCCTTGTTGAATCATCTGGCAATGG
AGTTTCTGTAGGTGTATGCTTAACATACGAAAATGAATCAGCCATGAAGAGAGAAAGCAC
CAAATGGAAGGAAGGGAGAGATATATGGTGGCAGGATGTTGTTCCTAAATATCCAACGAC
ATGTGAAGTAGAGTGGGTTGATGCAGAGGATCCACTTTTTCTCCTCTACACCAGCGGTAG
CACCGGAAAACCAAAGGGTGTTCTCCATACTACCGGAGGATATATGTTATATACTGCCAC
AACATTCAAGTATGCATTTGACTATAAACCAACTGACATCTACTGGTGCACTGCTGACTG
TGGCTGGATAACTGGGCACAGTTATGTTACCTATGGACCTTTGCTCAATGGAGCATCTGT
TGTAGTTTTTGAAGGGGCGCCAAGTTATCCTGATTCTGGACGCTGTTGGGATATCGTTGA
TAAATTCAAGGTGACAATTTTCTATACCGCCCCAACGTTGGTGAGATCGCTCATGCGCGA
GGGTGCCGAGTATGTTACCAAGTATTCACGCAAATCATTGCGGGTCCTAGGAAGTGTTGG
CGAACCTATCAATCCAAGTGCATGGAGGTGGTTTTTCAATGTAGTTGGGGATTCAAGGTG
CCCTATATCTGACACTTGGTGGCAAACTGAAACTGGCGGCTTCATGATCACACCATTACC
TGGTGCCTGGCCACAGAAACCTGGATCTGCTACTTTTCCTTTCTTTGGGGTTCAGCCTGT
CATAGTGGATGAAAAGGGGGTTGAAATTGAAGGCGAGTGTAGTGGATACCTGTGCATTAA
AAGTTCCTGGCCTGGGGCATTTCGTACACTTTATGGTGATCATGAGCGATACGAAACAAC
ATACTTCAAACCATTCCCAGGATACTATTTTACTGGTGATGGCTGCAGCAGGGACAAGGA
TGGTTACCACTGGCTGACTGGTAGAGTTGATGATGTCATCAATGTCAGTGGACACCGGAT
TGGAACAGCAGAAGTGGAATCTGCTCTTGTCTCACATCCCAAATGTGCAGAAGCTGCAGT
TGTTGGTGTTGAGCATGAGGTGAAAGGACAAGGCATTTATGCCTTTGTCACTCTGGTGGA
AGGTGAACCTTACAGCGAAGAACTGAGAAAAAGCATCATACTCACCGTCAGGAAACAGAT
AGGAGCATTTGCAGCACCTGACAAAATTCACTGGGCGCCCGGCCTACCAAAAACCCGCAG
TGGAAAGATAATGAGGAGAATCCTGAGGAAAATTGCCTCGAGGCAATTAGACGAGCTTGG
AGACACCAGCACACTGGCAGATCCATCTGTTGTAGATCAGCTGATATCACTTGCTGATAC
CTAAAGCGCCAAGGTTTGTAACTTATGAGGTCGTCATCAGGATTTTCAGTCTCAGGCTCT
CATCGATGTTGGATTTTTTGAGTTTGTAAGTAGCAACATAGTGTGCTTATTCCGAGTCAG
CCATTTCTTTAGCACTTCTCAGAACTTGTTGGCATCTGATCTTCGTCATAAGAATAAATG
AAATAGGTTCTCTCTTGGTTGGCGGTGTTAAAAAAAAAAAAAAAAAAAAAAAA
>contig_10132 
CTCTCTCTCTCTCTCTCTCTCTAGCGAGCGACCGGAGCTTTCGTTGCCTTCGCCGCGCCT
CTTGATGCTCTGCGATTCCCGGCGATGAAGGGGAGGGAGGTCGCAATCCGCCGCGCGGCG
TGGCTTCTGGTCGCGTGCTTGAGCCTCCGGCCGGTCTTTTCCGGCGACATAGTGCACCAA
GACGACGTCGCGCCGAAGAGGGCCGGCTGCGAGAACAACTTCGTCCTGGTGAAAGTACCT
ACTTGGGTGAATGGTGTTGAAGACATTGAGTATGTTGGTGTGGGTGCTCGATTTGGCCTT
ACACTAGAATCAAAAGAGAAACATGCCAACAATACTAAAGTTGTGATCGCAGATCCTCCT
GATTTTTGTACAAGGCCCAAGGAAAAGCTTAAAGGGGAGGTCGTTGTGGTGCAAAGAGGT
AACTGCAGTTTCACAACTAAGTCAAATATTGCCGAAGATGCTAATGCAACTGCAATACTC
ATCATAAATAACGGTACAGAACTCTTCAAGATGGTTTGCGAAGTGAATCAAACAGATGTC
AAGATTGGCATTCCGGCTGTCATGCTCCCACAAGATGCTGGCGCAAACTTGGAGAAGCTT
ATAAAAACGTATACGAATGTCTCAGTGCAGTTATACTCCCCACAGCGTCCATTAGTGGAT
GTTGCAGAAGTGTTCTTATGGCTTATGGCCGTTGGGACCATCTTATGTGCTTCTTATTGG
TCTGCAAGGAGTGCTAGAGAAGCAGCTATCGAGCATGAGAAATTGCTGAAGGATGCCTCT
GACGAGTTGGGCGAAATCGAAGGCATTGGTTCCAGTGGTGTTGTGGACATAAACACGACA
TCTGCTGTTCTCTTTGTTGTAGTTGCTTCATGTTTCTTGGTCATGCTGTACAAACTGATG
TCTTACTGGTTTATTGAGGTTCTGGTGGTTCTGTTTTGCATTGGTGGAGTAGAGGGTCTG
CAAACTTGTTTGGTGGCTTTTCTCTCGTGTTTCAGATGGTTTGAGAATTCTGCGCAATCA
TTCGTGAAGTTACCCATCTTTGGAGCCGTTTCACACCTAACTTTGGCTCTTTCTCCATTC
TGCATAGCCTTTGCTGTCCTTTGGGCAGTTTTCCGCCGTGTTTCCTATGCGTGGATAGGT
CAAGATATACTTGGAATTGCTTTGATAATCACGGTTCTTCAGATAATTCGCCTACCAAAT
CTCAAGGTTGGAACAGTGCTTCTTAGCTGTGCTTTCTTGTATGACATCTTCTGGGTATTT
GTTTCCAAATGGTGGTTCCATGAAAGTGTGATGATAGTGGTTGCACGTGGCGATAAGAGT
GGAGAAGATGGGATCCCCATGCTACTGAAAATTCCACGACTCTTTGACCCTTGGGGTGGA
TATAGCATCATTGGGTTTGGAGATATCATCTTACCCGGTCTGCTAGTGGTGTTCTCATTA
AGGTATGATATGTTGGCAAAAAAGAAGATTCGAGAAGGATACTTCTTGTGGGCAATGATT
GCTTATGGTCTAGGACTGCTCATCACTTATGTGGCTTTGAATTTGATGGATGGACATGGG
CAACCTGCTTTGCTTTATATTGTTCCCTTCACGCTCGGGACCTTTTTGACATTGGGAAAA
CAGAGAGGCGATCTCATGACTTTGTGGACAAGAGGCGAGCCAGAGAGACCATGCCCGCAC
ATCCGACTTCAACCCTCTCAATGAGGAACTAATCAACCCTAATGTAATTGCGTACTGGTC
TTTTACCCTTATGTTTAGTTCCGAGTCGCTTCAACCGCGGTAGGCTTGTATCCTGGACGT
TGGACCCACCCTAGAACTGTAGAAAATTTAGTTTTTCAATAGCCTATAAGCAAAACTATA
CTGTAAAACTAAAGGACATTTATATCGAAGTGAGATCATGCTATTGCTTTCATAAAAGGG
AAGAAAGTGATGGTGCATCCATCTAATAGAAGAGAAGTGTGC
>contig_10133 
TTGGCTGTCGTCGTCTGACTGAGCTTCAATCCTCGAGCTGAGAAAGGGAGAATGAAGTTC
ATCATGGAGTTCGCGGAGAACTTGATTCTGAGGTTGATGGAGGACCCGAAGGAGAGAGAC
AAGAAGTTCAGGGAGCACGTGTACGCGATGAAGGACAGGTGCGGCAAGACCAAGGAGATG
TGGAGCTACCCGCTTCGTCCTTACGGGTTCTGGACGTTCGAGCGGCACAATGTGCAGCTC
GGTTGGGATGCCCAGATCAGCCAGGTGCCGGGGCGTAGGGATCCGTACGACGATCTCCTC
CAGCAGAACTACGAGCCACCCAAGTGAATTGCAGGTGACTGGGGAGTTGTCAGCTGAATG
GTTCAGACTCTCCCTATTGAGAAGAGTATGAAGCATTCTCGCACTTTACTTGTTTGGCTT
TTTGTGATATACATGTAGACGGTTGTACTTATCAGAGGTTTTGGATGGTTTCAAATAAGT
GTCACCAAGATTGGACCTCGTGGACCATACCTCTGGCTCTTCTTTTGGATGTTCGTACGT
TTTGGTTTATGTAAGCAGTGATCATCTCACTGTTATTCCTTTTCAAGGATGAACTTAATG
TTTGTTGCCTTTTTTCAATCAAGTACCTCAGCTTTCATATTTGTGCACTGGCG
>contig_10134 
TGCAGCCCCGCCGCCCTCTCGTCCCTCGCTCCTTCTTCTCGGCCCCCGCGAACCCTCCAC
GATGCCGCCGAAGTTCGACCCCTCGCAGGTCGTCGACGTGTACGTCCGCGTGACCGGTGG
CGAGGTCGGCGCGGCCAGCTCCCTGGCCCCCAAGATCGGGCCCCTCGGCCTCTCCCCGAA
GAAGATCGGGGAGGACATCGCCAAGGAGACCGCCAAGGACTGGAAGGGCCTCCGGGTCAC
CGTGAAGCTCACCGTCCAGAACCGGCAGGCCAAGGTCTCGGTGGTCCCGTCGGCGGCCGC
CCTCGTGATCAAGGCCCTCAAGGAGCCCGAGCGCGACCGGAAGAAGACCAAGAACATCAA
GCACAACGGCAACATCTCGCTCGACGACGTCATCGAGATCGCCAAGGTGATGAGGCCGAG
GTCCATGGCCAAGGATCTCAGCGGGACGGTGAAGGAGATCCTCGGGACGTGCGTGTCCGT
TGGGTGTACGGTCGACGGGAAGGACCCCAAGGATCTGCAGGAGGAGATTTCGGACGGCGA
CGTCGAGATTCCCCTGGAATGATGGGAAAAAAATAGGTCGCTCTGTTTTTTTTAGCCTCT
TTCTCATTTTTTGTGTTTAAGTTCGGTTTTGGAGGATTTTACTACCTGTGTTGCTCGGGT
CATGTTCCAAGAAGATTAATAGATTCATGATTTTCGGATTTCATGTGGTGATGCTGTAAG
TCTAGTGTTTTACTAGTGATAAGGGATGTCGGGACGTAATTTAAATCATTATATGGTGTT
GTATTTTCAAGGTTCTTGCTCATTTTGTTTCTGTTTGTCTCATTGTTCGTGGATGCTGCG
TATACCGC
>contig_1013 
TCCAAATCATCCTTCGCTAGGGTTTATCGCGCTCTCTCTCCCCGCTCCGCTCGCTCCACC
GCGCGAAACGCTCGGAGATCGCAGATTGGCGGCGGCGGCGGCGACCGAGGAAAATGACGA
CGGTGGTGCCGACTTCCGAGGACGACCTCTCCCTCTCCGTCGTCCGCTTCACCTCTGAGC
TCGCCTGGGCCGACGCCGGTCCCGAGATCGCGGAGCCTCAGGTTGAGAGATTATGCGTGG
AAGCACAGGAATGCATGGTGATGGGCAAATGGTTGGACTTGGTCTCCCTGATGCTCACAT
CTGCAGACTTGATATTCTCAAAGGTCTCGGAGAAGGATCTTGAGTGTGTCTTCACCGTCA
TCTGCAATGCTGTGACAAAATCTGAAGATCCGGATCAAATACTTGAGATGGCAAAACTTA
TATCTGCAAAGATTGTTCAGCAACCGAATGACAGGCCTGCATTGCGTTTGAAGATCCTGT
TCAATCTCTACAACCTCCTGAACATTCCATATGGCCGATTTCAAGTATATATGAAATCCC
TGAATTTGGCTATCAATGGGAAAGTTGCTGAGCACATTGTGCCTTCTTTCAAGAAGATTG
ATAGTTTTTTAAAAGAGTGGAATATTGGCATCAACGATCAGAGAGAACTCTTTCTTACCA
TATCCAATGTGTTGAGGGAAAGCAAAAGTTCAGCGAAGGATTCTTTCAAGTTCCTGGTGA
AATACTTGGCCACCTTTTCTGGCGAAGATGCACATGCAATGATTGAGGCCAAGGAGGAAG
CAGCGCGAGCAGTTGTGGAATTTGTAAAGGCACCCGACATGTTCCAGTGTGATTTGCTGG
AGATGCCTGCCGTAGGGCAACTCGAGGGGGATGCTAAGTATGCTTTAGTTTATCAGCTTC
TAATGATATTTATGACCCAGAGGCTGGATGCCTACTTGGAATTTCAGGCTGCAAACTCCG
CATCACTGAAAAGCTATGGTCTTGTACATGAGGACTGCATTACGAAGATGCGACTAATGT
CATTGGTGGATCTTGGTTCCAGTGAATCTGGACAGATTCCATATGCTCTTATCAGAGATA
CCCTCCAGATTAATGACGATGACGTTGAATCATGGGTAGTCAAGGCAATATCTGCGAAGT
TACTGGATTGTAAAATGGACCAACTGAATGAAGTTGTTGTAGTGAGCCGTTGTACTGAGA
GGGTGTTTGGAGAGCAACAGTGGGTAGTTCTTCGAGGAAAACTAGCGACGTGGAAGGAAA
ACGTAGCAAACGTGATCAGCACTATTCAAGCAAACAAAGTTCCTGAAGATGCATCTCAGG
CGATGCAAGGGGTGATGATCCGTTGAAGATATTTTTTGGGACTAGGGTTAGCGTTTTGGT
CTTGAGCAATACTTTTATGTCGAGACAAGTAAACATCATATGGAGAGGAATCATAGTAAC
TGTAATACCGATCAGATTTTGGTGGGGATGGTTGGCTCATGTGTTGCACTTTTTGGCCAA
GCAAGTCAACTTGGAGAGTGCACGTTTTCTTTTTCCAAA
>contig_10143 
CCAACTTCCGACATAATATAGTTAATAAAATGCTGAGTTATCGACATGTTTGATTGCGAG
AACTTACCACCCAACTATGACTAACTATACAACTCTAACCATCAGCGGGAGCAGATTCTC
TCCAACGTGTTTGATCAGAGGCACCAGCGAACCAAGCAACCCTCATGAGCTGCACACCAA
GTATAAGCACCCACCAACACACCAGACCCCTAAGCGTATGCAACATCCACCCAGGAGCAT
TCATTTCAGTCCCAAGCTTCAAACCCCTCATCAGTTGTAACACCCGGTAAGCCTCATAAA
CAACCGGTGTCACTAGCCAAACTGGAGATTGCCAATGCCATGTCAGCATCTCAGTCAGAG
TTTGCACAAACAAAAGCAACATGTACGGGCCCAACAGTACTGTGAATGAGATGAGTGGTA
GTTGAGGTTGGAAGAGGCCCTTTTGACATCCAAAGAGTATCATAAAGGGAACAATAACTC
C
>contig_10144 
GTCGTCATCGTCTTCGTCGTCATTGTCACCATCAGTTGCAGCAGCATAAAATAAGTCGTC
ATCGCTAACATCAGATTCCTTGTCACTCCCACCATCCATAGTATTATCAAGAGTGTGCAT
TGAACTCCAGTCGGGAGGAAAAGTCTTTTGTAACGCTTCGGTGAGCTCCCCACCAGTCCT
CTCAATCTTGCGCAAACACTTTGACCAATGAACAGCAGTCCCCATGTCAACAGTGAACCC
ACACTCTATCATCTCTCTGCATATAGATAAAACTCCAGAGTACACGTAAGCTTC
>contig_10151 
TACAAGCCGGAGCTTAACATTGTATCCAACGCCAGTTGCACTACCAACTGCCTCGCACCT
CTTGCCAAGGTCATCAATGACAGGTTTGGCATTGTTGAGGGACTTATGACCACCGTCCAC
TCCATCACCGCCACCCAGAAGACTGTCGATGGCCCATCGATGAAGGACTGGAGAGGTGGA
AGAGCTGCTTCCTTCAACATCATTCCCAGCAGCACTGGCGCCGCTAAGGCCGTGGGAAAG
GTGCTTCCAGTTCTCAATGGTAAGCTCACTGGAATGGCCTTCNTGCCAAGGCTGTGGGAA
AGGTGCTCCCAGTCCTCAATGGTAAGCTCACTGGAATGTCCTTCCGTGTTCCTACTGTTG
ATGTGTC
>contig_10157 
ACCACCACCTATAAATCCAGCGATACCCACGACGGCCAGAGCCTAGTCGGACCAGCAAGA
ACCCCCGCCGCAGCCGCAGCCGCAGCCATGAAGGTCCACCCTATGCCCCCCAAGAAGAGG
AACATCACCCTCCAGTACGTCCCCAGGAGCGCCGCCTCAATCGAGGCCCAGGCCCTCGCC
GGTGTCGTGGCCGCCGCCGCCCACCACCACCACCAACACCACCACCACC
>contig_10166 
CTTTCCCTCTCCTCCTGCCCTTTCTCTCTGCTAGGGTTTCAGAGTCGCCGCTGCTTCCCC
CGCGCCCCTCTCCGCGAATCGGTTGACCCCGCTCTCCATCTTCCGGGTTCACTCGTCGAC
TCCGCATAGTATGGCGATGGAAGTCACGCAGATTCTTTTGAATGCACAATCCATAGATGG
AAGTGTGCGCAAGCATGCTGAGGACAACTTGAAACAATTTCAGGAGCAAAACCTCCCAGG
GTTCTTCCTTTCTCTGGCTGGTGAGTTGGCTAATGAAGAAAAGCCTGCTGAAAGTCGTAA
ACTGGCTGGTTTAATCCTTAAGAACGCCTTGGATGCCAAAGAACAGCACAGGAAGTACGA
GCTTGTACAGCGCTGGTTGGCTTTGGACGCTGCAGTGAAGGCCCAAATTAAAAACTGCTT
GATAAAGACACTCTCCTCTCCTTCTCATGATGCTCGCTCTACTGCCTCACAAGTTATTGC
AAAATTGGCAGGTATAGAGTTGCCACAGAAAGAGTGGCCAGAACTGATTGGTACTCTGTT
AACAAATATTCAGCAGCTTCCAGCACATACCAAGCAGGCCACACTCGAAACGCTTGGATA
TATTTGCGAAGAAGTTTCCCCTGAAGCTGTGGAACAAAATCATGTAAATCAGATACTTAC
AGCAGTTGTTCAGGGTATGAATTCATCCGAGGCGAACAATGATGTCAGACTTGCTGCTAC
TCGGGCTCTCTATAATGCACTGGGCTTTGCTCAAGCAAATTTTTCCAATGATATGGAACG
CGACTACATTATGAGAGTTGTTTGTGAGGCTACTCTCTCTCCTGAGGTTAAGATTAGACA
GGCTGCTTTTGAATGTTTGGTAGCCATTTCTTCAACTTACTATGAGAAATTGGCTCCTTA
CATTCATGACATTTTCAACATCACTGCTAAAGCGGTCAAGGAAGATGAGGAGCCTGTTGC
ACTTCAGGCCATTGAATTCTGGAGTTCCATATGCGATGAGGAGATTGATATCTTAGAAGA
GTACGGCAGTGATTTTACTGGGGATTCTGAAGTTCCTTGCTTCTATTTCATCAAACAGGC
TCTCCCTGTACTCATTCCACTGCTGTTAGAAACACTTCTTAAGCAGGAGGAGGATCAAGA
TCAGGACGAAGGAGCTTGGAACATCGCAATGGCTGGAGGGACATGCTTGGGTTTGGTTGC
ACGAACAGTTGGAGATGACATCGTCCCGCTAGTTATGCCATTTATCGAGTTGAATATTAC
AAAACCTGACTGGAGACAAAGAGAGGCGGCTACTTATGCTTTTGGCTCTATTCTAGAGGG
TCCATCTCCAGAGAAGCTCGTGCCTCTTGTTAATGTTGCCCTAAACTTCATGCTGAGTGC
TTTGATGAAGGATCCAAGTAATCATGTGAAGGACACCACTGCGTGGACTCTTGGTAGAAT
GTTTGAGTTTCTTCACGGCTCAATGTTAGAGACTCCTATAATTACTCCAGCAAACTGTCA
ACAGATTGTAACAGTTCTTTTGCAAAGCATGAAAGACGTCCCCAATGTTGCTGAAAAAGC
TTGTGGGGCTTTATATTTCTTGGCGCAGGGGTATGAGGACATGGGACCCTCACCATCTCC
ACTGACTCCCTTTTTCCAGGATATTTTGCAGGCACTTTATGCTGTCACTCGCAGAGAGGA
TGCTGGAGAATCACGCCTCCGCACTGCAGCTTACGAAACTCTAAATGAAGTGGTACGGTG
TTCCACAGATGACACGTCTCCAATGGTGATGCAACTTGTTCCCCACATTATGATGGAGCT
TCACCAGACTCTTGAAGCCCAGAAGCTTTCAACTGATGAGAGGGAGAAGCAAAATGAGTT
GCAAGGTCTTCTCTGCGGTTGCTTGCAGGTCATTATACAGAAACTGGGGTCATCTGAGGC
AACAAAGTATGTCTTTTTGCAGTACGCTGATCAGATGATGGGGCTCTTTTTGAGAGTATT
TTCTTGTAGAAGCGCCACTGCTCACGAGGAAGCCATGCTTGCTATTGGGGCACTTGCGTA
TGCTACGGGCTCTGGTTTTGAAAAATACATGTCAGAATTTTATCGGTATCTTGAAATGGG
TCTTCAGAATTTTGAGGATTACCAGGTTTGTGCTATCACAGTTGGTGTTGTAGGAGATTT
ATGTAGGGCTCTGGAGGATAAAATCTTGCCATATTGTGATGGGATAATGACACAACTGCT
GAAAGACTTGTCAAGCAATCAGCTGCATCGGTCTGTGAAGCCTCCCATATTCTCATGCTT
TGGTGACATTGCTTTGGCAATTGGGGAGAACTTTGAGAAGTACTTGATTTATGCTATGCC
CATGCTGCAAAGTGCCGCAGAATTATCGGCTCACACGTCTGGTGCAGATGATGATATGAC
CGAGTATACTAATTCCCTGAGAAATGGAATATTGGAGGCATACTCAGGAATCTTTCAAGG
ATTCAAGGGCTCTCCAAAGACCCAACTATTGATGCCTTATGCTCCTCATATTCTTCAGTT
TTTGGATAGTCTGTACATGGAAAAGGAAATGGATGACGTGGTGACCAAGACAGCAATTGG
GGTCCTTGGAGATCTAGCAGATACTCTGGGTAGCAATGCCGGTCCCTTGATTCAGCAGTC
CATATCAAGCAAAGACTTTTTAAACGAATGCTTATCCTCAGATGATCATCTGATCAAGGA
ATCTGCTGAATGGGCCAAGTTGGCTATCAGTCGGGCCATTTCTATTTGAGGCCGCTGATA
GTCCATGCATTCCTTAGTCCTTCATGCATTTGGGTGTGTTGAGTTGGGGTCTGGCGTTGC
ATTCCATGAGTCAGGTCATCACCATTTTTGGGTTCAAAGATATGGGTTATTTCGCCATCA
TCGCGTCATGTCAGCAGCAATCCGATGCCTTTTTCTTTCAAATTAAGTTGATATTAATTT
TATTATTTTCCTTTCTGTTGGAGGAAGATGGCCGGTGATGACCCACGTATCTATCTGCTA
ACTTGGCAGATACGTATGGACATTTACCGAGAAGGAAAAAAAACAGTTTAAATGGTTGGG
GAGGAAGACATCCGAGAGACTGCATTTGGTTCTGCGAAATTGTTTATCATGGTGCGCAGA
TGTGGTTTCTTGTTATGGAGAGGGTGGTGATGAAGGCATGCCCTCAGAGTCGGCGGTTTT
GGCCAGAATCAAGTCTGCATTTTTCTGATCGTCTTACATTTTCTCTGTGTTCTTCCCTCC
CCACACCAAACTTGGGTATCCAAAGCATTGCATTGTTACAATTGTCATAGAGTTTGGTCT
TTACCTCTCTGTACTCATTTTGTATACTTGCTCGTTGTGTGGTATTACTGAGAGCCACAC
TCTAGAGCGTTCATAGCATGCATCATTCACATTTCATCAGTTTAATGTTCAATATAATGG
GTTTTTTTGAGTCAATTTTCAAAGATCTCGTGCTTAAAGCTCATTTTTGCTGCCGTTTTC
>contig_10167 
TAGTGTCGTTCGGGGTCTTCATAATTGTGTATGAGAGAATTGGCGCTGGTGGGTCGGTAG
CTATTCTTGTGCTAGGCTTCTTGTTTAGCTCGAAGAATGTGGACGCCGCAATGTCTGCCG
TGTCGTCGTTTAGGAGTAGCAGTTTCCGTCGTAGCGCAATGAGTGCGTTTTTCACTAAGG
GCATATTGAAGAGGTTGAAGACCATCGTCGCGATTGGGCTGATTGTTGGCATGATTATGG
GATTTTTGGCTGGAGTCATGTTCTGCTCTTATAAGATTGGTTTGGAAGGGAAGGATGCTG
TAATTTCATTGAAGTCTCATGTGGAAGAGAGTAATTATGCTGAGAAGATTGGTGTGAAGC
AATGGATGGATGAGAATGATGTGCCTGGGATGGTCGATAAATATACTACCATGTTCTATG
CGACCGTGTCGGACCAGATAGATAGCTTGGCAATGCAATACAACATGACTGAGCTTGTCA
CGGGAATTAAGCACTTTGTGATCAGTCCATCAGCCGGATCTTCGGAGCAGTCTACATCTC
TAATGGCCCCCTCTCCATACACTGAGAAATTTCTTAGTATCCGCCAACGGGTCAGTGAAC
GTGAGTGGGG
>contig_10177 
CTCTGTTTCGGCCAAGATGGAAGGGTTGGCGGGTGTGGGGCCGCTTCTTGGGTTTGGAGG
CAGGACCAATTTGGCGATTTCGAATGGGAATTTCAGTAGATCGCAGGTTGTCGCCAGCGG
GGTTTGGCCCCCAGTGAGCGGTATCAGGCCGGGGCTCGTTCATTACCCCGATCAGTCTGC
GGCTGTGGGGGCGAACATAGGGGGTGAGAGCTCGAATTACGTGTCCAAGTTTGGGTTTCA
AGGGGTCGAGTTTCCGAACATGAATGTGGGGCTGATCAGCTTCCCCACTTTCTTGAGTGG
GTCAAACCAGAGGATGCCCGGTTTGGAGCTGGGGCTATCGCAGGATGGTCATGGTGGGGT
CTTGAATTCTCACTCATCATTGAGCCAGATTTTCCAGCAGATGGGGCAGAGCGGAGGGGG
CGAGACGGTCTCGGTGGGTCATCACCAGCAGCAACAAACCCCAGATGATGAAGGGGACGG
TTCGCAAGAGTCAGAGGAGTAGAAGGAAAGGAATTGTCATGTTCTTCTGGGTCATTTTAG
CTTTGGTCAAGAGATCTTGAGGGCTCAACTCCGCAATTTCTTGAAGACTAAATACTACAT
AAATCGGATGGTTTCCTGAGGTTGAAAAAGAATTTTGGAGCGAGAATGAAAGATAGTCTG
TTGGAAATTCTACTTTTGCCCGGTTTAAGGATGAACTGGGAATGATGAAGTATTGACTAA
CTGTGCTTCTGGTAAATTATCTAGGTCATCAAGGTGAGTATGATCAGGTTCTAGCTTGAC
CCTTCGAGACTCTCCTTTGTAATCCCTATGAAGACCGAGCTTGTGTATTGACCCTAGCAA
TCCCTAATGGGGTTCTCTTATGCAGATGGGGGGCGGTGAGCGGTCCATCGGTATTTGATT
TCGGGTTGATGTTCCGTTTGGCTTCTTGATTGAACTTTGCGGGTTGTTGATCATCTGTAC
>contig_10179 
GGCCCATTTTGACATGTCTACATTGCAAATAAGCAGGTAGACCTGCATAAATTTCAGAAC
CTTGGTCCTCCTAACATTACAGCAGCTAACAATGAGCAATTGGTCCAAGGACTGAATATC
TCAATCCTTGGACGTTTCAACTTATCGAGCAAACAGTAGTACATCCTGAGCTAGATTGTT
TCGATTAACAAATCATCTTTAGCTTCTTGTGGGTTCTAAAGCATCCCGACCAAAGCCTGC
GGTCAATTTTGCCCCGGTCCAAGCTACATGCACTCGAATATTCACCCACACCGCTTTCAA
GCCAGTCAAATATTCACTTAATAAGAAGCTCACACTGCAATGGTTCTCAAGTTTCTCAAT
GTAATTTAAACAGGCAAGAGGACTATTCTCTCAAACGTTTGAGCATCCAACAAGGCACGC
TTTAATCAGCAGTCCAGCTTTGCTCGACTACCTCACGAACTCTCCTATTGTATTCACGTT
TGTTCTCACTAAACAATCTCGCAGCTTCTGAGTTTGCAGGAGAGTTCGGGTTTGGGTCAC
ACAGCAATGACTGGATAGAGGTCAAAATAGCAGCTACATCGTAAATAGGGCTCCACTGAT
TTTGTAGAATGTCCAAACAAATGCTCCCATCTGCATAAATGTTTGGATGGAACATTCTTG
AAACAAATCGCACGGTTGGTGGCTTATTAGGATATTCTTCTGAAAACTGAAGCGTCAATT
TGAACGTTCCTCCATCCCAAGGAGTGTCATCAGGGCCAAATATAACAGCATTCCACAGCA
TTATGTTGTTTTCATGAGGGGCACCACTGACGCCCGCTGGAGGATCCTGTTGCAACCTCT
TAAAATCCCTCATCAGTCTTTTCCTCGAAGGAGTTGACATCCTCACCGCTTGCTAGCAGA
CGCGGCGAGAATCTGGAATCTTCGAAGGGGCTCCTAAGGATCGAAATGATCGGCGAAACT
GATCCCTCTGCCCTTCGAGCGGCGGCGGAGGCGGCGGCGGAGGCGGCGGTGGAAGAAGAA
GGCGCGGTGTCAGNACGGCAGCGGCGGCGGCGGCGGCGACGGCGGTGGAAGAAGAAGGCG
CGGTGTCAGAGGAAGGAATCCATGGCGGCGGCGATCGATAGATCGATCGACCAGGGGATC
GAGGAGGAGGAGGAGCAGGAGGAGGAGAGAGAGAGAGAGAGAGAGAGAGAGACT
>contig_10182 
CGCGACTGTCGGATCCAATGGAAGACCCGCCAATCGGACCGTCGTCTTCCGGGGGTTTCA
GGAGGGCAGCGATAAGATCCAAATTCATACCGATTCCCGCAGTCGCAAGATTGAAGAGCT
CAAGCACAATCCACTAGCTGAGATATGTTGGTACTTCACCGACTCTTGGGAGCAGTTTCG
GATCAGCGGGATAGTCGAGAGTATTGATCATTCGAATCCTGATAGCCTGAAGCTTCAGCA
ACGAGAGAAAGCTTGGCATGCTTGTTCTGTGAAATCCAGACTACAGTACTTGGGACCTAC
TCCTGGCCTCCCCTACATAGGCGAACATTTAACGGATGAAAATTCTTTAGATTCTTCAAC
CAGCCCTGTCGACTCTTTTTGTCTGCTGATTATGGATCCAGATCAGGTTGATTATTTGAA
TTTGAAGAGTAACCAGAGGATGACTTTTACATCAACACAAAGTGATTCTCAAGAGAAATG
TTGGGCTTTGGAGAGGATTAATCCATGATCTTCACAATTCTACTTAGATAAAATGGCCAA
TTCAGAGCATTTCTAGTGGTTTTTTTAGCGCCAACATTTCCAGTTGGTGTGATCTGCATA
TAGTCTCTCAATTTTTCAGCAGCATGCTTAAAAGGTAAGCCTATTCACCTGGGATTAGTA
AGCCAAGTCTGAAATTTTCTTTGATGTATCCAGAGGAGCAAGCAGATGCATGTGTATGCA
TACTTTAACATGCACAAAGACTGAAGAAATTGGAGGCATACTTGGCCACTG
>contig_10184 
ACCCGCCAAGCTCAGCAGCAATGATTTGTTGTTGGCCTCAGTTCTGAGTGCATCCTTATG
AAGCAGTGCTCAAGTTGGATGTCAATACTTTGGGACTGGAGGAGATGCTCGGGTTTAAAG
TGCACTCAAGTTTCTTCACATGGCCATGGGCATTGTTGTGGTTTTTGTTGTTAAAAGCTT
GGGAAGGAACTTGGAGAATTGTTCTGTCAAAATTATGCATTAACTCGAGAGAGGCCATTC
CAATTCACAGGCTATGTCACTGTTGTCAGTCTTTGCAGATTCCTGGCATTTCAAGTCATG
GATCTCCAATCTTCGTCGAGATTTGTGCTTCTTTTTGCAGGTCGTTGCCTCATCAAGCCA
CAGCCACATTCACGATTGTTGCTGTCTCCCTTGTAAATTCAGTGATCCTCTTGTCCCAGT
CCTTTGGCTTAGGGCCGTCGATCAATCTAAAGCGTCGATGCTGAGAGCCAGTGTTGTTGT
GGCATCAAAATTCCGAGTTCTGATTTTGTCTGCAATGTATGGTGGAAGATATGCGCGCAT
CATGCATCGGATTGGAATTTCCAAGTTTATGCGACCAATTCACCCGGATCTGTATCCTAG
TGTCTTTTCTCTTATATGTAGCGTAGAATGAACGAAGGCAAGTAGGGCTAAAGATCATAC
GGTTCCCAAAAGTTTAGCCGCGTTGGGGATTTGGGAATTGAGTTTTGAAAAATGGTTTTA
TCGTAGCTAGATTTTGGGTGCACAAAAAAGCAACTTTTATCGATGTTTGGATTTGGCAGA
AATTGAAA
>contig_10185 
CCGGAAGCTCCGGTTCTAGCTCCTCGGAGGATGATGGCCAAGGCGGGAGGAGGAAGAAGG
GGATCAAGGACAAGATAAAGGAGAAGATTCCAGGGATGGGCGGCGACGATGAGCAGCAGC
AGCAGCAGGGGGGGTCGTACCCATATTCCACCGCCGGGAGCGGAGGAGGCTATGGGGCGG
AGATGGGGCAGCAGCAGGAGAAGAAGGGGATGATGGACAAGATCATGGATAAGCTGCCCG
GACATCATTAGATACAATTATTGCATAAGTCCCTCGATAAGTACTAGTTATCTAAGCGGG
GGTACGTATTTGTCGTTCTGTCTCTCTGTATATGAGAGGGACTTCGAGTTTTGAGTTTTC
CAAATAAGTGCAAGAAGGCCGCTACTTGTCTACTTCCCCTTCCCTGGGAAGCTTGCACCT
GAAAGTTGTTGTTTTGTGTTTGTGTACTGAGATCCTTTGCAGTTTTAAATATATATATGT
TGAAAGTTTTTGTATTCACAAGTTAAAAGTGATGTGTTTTGGAA
>contig_10186 
CTGCCCGTACGGTGGTCTTCCGGTTTCTTCAGCTAGGGTTTTTCAATCAGTCTCTTCCAT
CTCTTCCTTGGCACCTCTTCTTCTTCTTCGCCTTCAAGATCGCCGCATCCCGGCGACCCA
GAATCCGAAGTGCGCTCCAAATCGCAAATCTCAGGACAACGAGCGATTCGGGGGAGACCC
TTGTTCGAATTGGGCGGCGGTTTTTCGTCGCTAATAATGGGCGAGAACGGCAAGCGATCC
CGCTTCCAAAGAGACTACGAGGGCGAGAACAAGAACCAGAAGAGACGGGCTATGGACAGA
GACGAGAAAGGCGGGGATGAAGTGGTTGTCTACAGAATACTCTGCCCCGATGGGGTCATT
GGGAGTGTGATCGGCAAGAGTGGGAAGGTGATCAACACCATAAGGCAGGAGAGCAGGGCA
AAGGTTAAGGTGGTCGACCCATTTCCCGGTGCTAAGGATCGGGTCATCCTCGTCTATTGC
TATGTCAAGGACAAGAAGGACGTGGACGTAGACGACGATTTCGATGATGACAAGCCTCTG
TGCGCTGCGCAAGACGCGCTCGTTAGAGTCCACACTGCCATTGTCAGGTCTCTTGCGGCT
TTCTCGGAGTCCGAGAAGAAGCGACCCGACAGGGACGAATGCCGAATTCTGGTTCCTTCG
AGTCAGTCGGCGAACATCATCGGTAAGGCCGGAGCTACTATTAAGAGGCTGAGGAGCAAG
ACCAGGGCGAATGTCAAGGTTACCGCGAAGGATGCATCTGATCCGACTCACTCTTGTGCC
TTGGAGTTCGACAACTTCGTTACGATAACTGGGGAATCAGACTCAGTGAAGAAAGCATTA
TATGCGATATCTGCAATCATGTACAAGTTCACTCCTAAGGAGGAGATTCCTCTTGATACA
TCTGTGCCTGAAGCCCCTCCAAGCATAATTATCCCTTCAGATATTCCCATCTTTCCCCCC
TTTTTTTTTTTTTTTTTTTTTTGGGGGGGGGTGAATATGGGAGCACTGATCCTATTATTC
CAGGATCAGTTCCTCCAATCTTGGGTGCTGCACGTTTGTCGGAACTTCAAGGTTATGGGG
ATCCAGGAAGCACATGGCCGACCTATTCATCTTCTCTCCCAATGGTTTCTTTTGGTGGTG
GCTCCCTGTCTGAGGAACTGATTATCAGAGTTTTATGCCCCTTTGACAAAATTGGACGTG
TTATCGGCAAGGGAGGAGGCACAATTAAAAGCATAAGACAGGCAAGCGGTGCTCGTATTG
AGGTTGATGATTCTAAGGGTGACCGTGATGAGTGCATAATCACTGTTATAGCAACTGAGT
CACCTGATGATCTGAAATCCATGGCTGTTGAAGCTACTCTATTGCTTCAAGGGAAAATCA
ATGATGAAGATGATGATACTATTACCATGCGACTCCTCGTTTCATCAAAAGTGATTGGAT
GTATAATAGGAAAAAGTGGATCAATTATAAATGAAATTCGGAAGAGAACTAAAGCAGAAA
TCCGAATCTCGAAAGGCCAGAAACCAAAAAGTGCTGATTCAAGTGAGGAACTTGTTGAGG
TATCGGGAGAAGTAGTTAAGGTGAGAGATGCACTTGTCCAAATCGTGTTAAGGTTGCGGG
ACGATGTTCTCAAAGAAAAAGATGGAGGTCATAGCCATTCTGTGGCCGCTGACTCTCTTG
GTAGTGGTCACTCAGTGCCTTCTGCCTTGCCTTCAGTTCGTCCTGTTCCTTCATTGAGTT
ATGATCAAAAGGCTGATATGGGAAGTGGCTTGGGCATGCTCTCTTCAAGTAGCCTTTACG
GATATGGATCCTTGTCGATGAATGAAAGTGGCTATGGATCCTTATCCTCCTATTCATCAA
AGCTGTATGGCGGATTACCTCCTCCGTCAACTCTCGAAATAGTTGTCCCTGCAAATGCAG
TGGGTAAGGTGATGGGAAAAGGAGGAGCAAATATAGCCAATATTCGTAAGATATCTGGAG
CAATGGTAGAAATTTCTGAGCCCAAATCATCTCGTGGTGATCGCATTGCTCATATATCTG
GAACACCAGACCAGAGGCGCACTGCTGAAAACCTGATTCAAGCATTTATAATGGCCACTT
GATGTGGAAGCTCTTCTGGGTATCTTTTAGTGATGGGAGTTACCTTCTGTGAATGTTTTC
TTCGTTAGTTCCCTTAGGTGGTTCTTGCAGAGGATTAGTCTATCTCCTCAATGCTCTTCT
CCTGTTACTTCCTAGCTCTGCCCAACATCCTGTGGGAAGAAAATGTAGCTTGCTCTATAT
TTAGAGGATATAGGTTCTTCTGTGCTGTTTTAATCTACTTGGCAGCCATGGTTTCAGGCT
ACTTATCAGGATCTTCCTTTCCATTTCTTTTGAGTTTGTCTGGTCTTGTCGGTAACTTGT
TGACTTCGCATCTTTTTCCAGTGTTTAGTACTCTGCTAACTGATTTCCAATCCGAGGGTC
ATTTATAGATATATTCATCACTGTTCTGGTAACCATCTTCTTACTCTTAGCTGCTTTCAA
GGAAGGATATTTTCTTCTCCATCTGTGATCCACGGTGCTGTTGATATTCATATAGACGTT
TGTTATAATTCTATCCATAGCTCCTTGATGGAAGGATATTCTCTATTGACATGATGAGGA
GAGGTGCCGCTGTATGAAGAGTTCTCAGAGGAGAGGAATCATCTCAGCTGCAAAAGTCTC
TAAAAGCATTAACTTTCTCTCACTTCTTGATTCTGGACCGGTGTCTTAAAAAATTTAATT
CATATCCTTATTCTGTCCATCTAAAAAATGATATTTGGTTGTCAAATCCATGTTTCATGA
TTCATTAAACAAAATTCTTCATGCAATCTTCCCTTCTAGACACTTTTTAGGCTGCGAAAG
TCTCTAGATTGTATTTCCC
>contig_10188 
CTCTGTCTCTCTCGCTGTGGCTGCAGAGCTGAGGCGAAGCGTCTTGGACCATGGCCGGCC
GGTACGACAAGAACCCCTTCGACGAGGAAGAAGTCAACCCTTTCTCTGACCCAGCAGTCA
GGACCAAAGCTTCCACAAAATATGGCGGGGGTGCGTTTTCTACGAGTACTGGGGGTCTAC
CGAACTCAAGGCTTTCGCCACTTCCCCCAGAGCCTGCAGACTTTTACGATCGTGGTGCAA
CAATTGATATTCCTCTTGACACGGCAGGATCAGGTTATCAGGATTTGAAAAGGAAGGAGA
GGGAACTCCAAGCTAAGGAGGCTGAACTGAAGAAAAGGGAACAGGAAGTTCGACGGAAAG
AAGAAGCTTTAGCTCGAGCTGGTGTTACAATAGAGGAAAAAAATTGGCCACCGTTTCTCC
CCATTATCCACCATGACATTGCAAATGAAATTCCGATTCATCTTCAGAGGTTACAATATG
TTGCATTCACCACATTTCTAGGAATGGTGCTATGTCTGTTTTGGAACATAATAGCCGTGA
CAACAGCATGGATTAAGGGGGAAGGTGTTAAAATCTGGTTCCTTGCACTCATCTACTTCA
TCTCGGGAGCTCCAGGTGCTTACTTTCTGTGGTATCGCCCACTTTACCGTGCATTTAGGA
CTGATAGTGCTATAAGGTTTGGCTGGTTTTTCCTGTTTTACTTGCTCCATATAGGCTTTT
GCATCATCGCTGCAGTTGCTCCCCCAATAGTATTCAAAGGAAATTCTCTCGCGGGTATAT
TGGCAGCAATTAATCTTTCAAACAAAGGCGCCATAGTTGCGATCTTCTATTTCGTTGGCT
TCGGGCTATTCTGTGTGGAGACGTTGCTTAGCATCTGGGTCATTCAGCAAGTGTACATGT
ACTTCCGGGGAAGCGGGAAAGCCAATGAGGTGAGGCGCGATGCTGCCAGAGGCGCCATGA
GGGCGGCATTGTAAGCCAGAATCCGGAAGCACGATGAGTCGGTTGGTTTCGCTCCTGTTC
ATACTTGTCTGTACGGTTACCCTTTGTGGTTAGTGATGCTTTGTCGAAACCAAGATTATG
CATTTTTCGCTCGGCTCGAGGGATCATTGCAAAAATTCCATGTTGTAATCAGGGTGATGT
AGAGTTTTGTTGTTTTACAAGTCTCAACAGTGTTGAACCCATACGTTGAGTTTGAAGTCG
TTATTAAAGTTGCGAGCAGAGTTCCCCTCAAGCAGGCTTTGCTGGTGTTTAACCGGCGGA
AATTAGAGAAAACGCGAGTCCGC
>contig_1018 
CTCGTGTCTTCGTCGCCGTCGCGCCACCGTTGCCGCATGCTTGCCCTTGACTTATTGACT
ACGAATTTTTCTCTTATTTTTGATACAGGAACCGTGGAAAACAAGTGTATTTGGTTTTTC
CTGTTCGGGTTCCGATTCGGAGATAATGGGGGAGGTGAAAAGGGGGAAGAAGGAATCGAT
TCAGCTCCATCGCTCTTTGGCTCTTCCGCGGAAGATTCTTTGTTCCTCGCGAAAACGATA
ACCACCCAATCGCGTCGGGAACGAGGCCGATCGTCTCTTTGCGGATCTGGGTCGATCTTC
TCTTTCGTGCACGAATCGTGTTCTGCAGGGGGAGGGGGAGAAGCGCGTCTCTGAGCCATG
GGGAGGGGAAAGTTCAAGGGCAAGCCCACGGGTCGCCGCCAGTTCTCGACTCCCGACGAG
ATGATTGCGGGTACTTCCAGTCGTCCTCGCTCATTCAAACAGGAAGAAGCTGAGCACGTA
GAATCAGAAGAAGAATCAGAAGAAGAATCAGGAGAAGAATCTGGTGCAGAGACTGAAAAG
CGGAAAGGGACTGAAAGTGTTATTCAAATTGAAAATCCAAATTTGGTGAAGGCAAAGAAC
TTGAAAGCTAAAGATGCTGATGCGAGCAAGACAACGGAACTTTCAAGGCGGGAAAGGGAG
GAGATAGAAAAGCAGAAAGCTCATGAACGATACATGAGGCTACAGGAACAAGGAAAAACA
GAACAAGCCAAGAAAGATCTAGAGCGTTTAGCCCTCATTCGGCAACAAAGAGCAGAAGCT
GCCAAGAAGCGAGAGGAAGAGAAAGCTGCCAAAGAACAGAAGAAGGCAGAAGCTCGCAAA
TGATCCTTAAGAGGGGGCGCATGGAGGAGTATTCTCTTGCAGAACATCAAAAAGAATATG
TGAAGATTAAAGACATTACTTTTCTATTTTAGCAATTGGTGCAAACAGTATATTTTATCT
TCCCAGTATTACTCCTAAAAGCATGTGGTACTGTTCTCGATTGGCCTTCCTATGAGTAAA
GGCGTTTCTGGTGACTATTTTAAAAATCTGTGGCGC
>contig_10193 
CTCCGACTCCTTCTCGCCCTCGCCCTTGATCGTCAGGGTGTTCTGCTCCACCGAGACCTT
CACATCCTCCCTGCCCAGGCCGGGCATGTCCAGCCGGAGGATGAGGACGCTGNNNNNNNN
NNNNNNNNNNNNNNNNNNNNNNNNNNNGTCCTCCTTCACGTCCCAGCCCCTCCTCCATCC
GGCAGCCCCCACGCCCATGAACTGGTCCATCTGGTTCAGCACCTGGCTCAGGCTCAGATT
CGGCCACAACAGATGAAACTCATNNNNNNNNNNNNNNNNNNNNTCCCGGCGGCGGGGGGC
GGCGGGGCGATCGAAGCCGCCCTCGACCTCGACCTCGACGTGGCGCTTGACCTCGACGTC
TTCGTCGTCTTCGTCGTCTTCGTCCTCGCTGTCGTCGTTGTAGTCGTAGTAGCGCCGCGT
CTCAGAGCCGATGATCAAGGAGCGCGCCGCGTGAGGGGCGACGGAGGCGGCGCGGAGC
>contig_10198 
GCGAGAGAAGATCTGTGAGTGCTGCATCAGCTGACCTGGGAGACAAGGGTACTTTGGCAG
TCAAAGTCACAGAACCTAGGGGAGAAGTATCAGAAATTCAAGCACTTGAAATTTCTGCAG
AATGCGAGGCTGTAAAAATTGAAGATTCAAAGGAAGAAGCTGATGATTTGAAGCCTGAAA
AACATTGTGACATTGCAACTGAAGCAGCTGATACTCTGAAGGACGAAATTATTCATGAAG
AGGTGAATATTGGTCCAGGAGATTCAGATGAACGTGAAAACTTGATGAAAGAGCATCAGG
TCGAGGAGAATTGTGACCAAAAAGAAATTGTTGCTGTGTCACCTGGGAACCGTGCAATCT
GTGAGGAGGGAGACTCCAATGCAGTATCAATGGAACATATAGAAGCATCATATTCAACCG
AAAAGACCAAAAGAGGAAATTTGGATGTT
>contig_10199 
TCACCAACTCCAACTGGCTACTGCTTCCCAAGTCATTGCCCTGCCTCTCCTCATTCCTGC
CCCGTCCGTCCGTCCGTCCATAGATATCCACTCGCCATGGGTGCTCTCGACGCTGCCTTC
ATCCAAGAAGCCGAGCAGAGGCCCGACCTCAAGATGGTGGAAGGCGAAGGCATCCCCATG
ATCGACCTCTCCGACTCGCCCGCCCGGACCCGGGAAGAGCTCGCCGCGGAGATCGGGGAC
GCGTGCAAGAAGTGGGGCTTCTTCCAGGTGGTCAACCACGGGGTCCCCCTGGGCCTCCGC
AAGAGGGTGGAGGAGCTGGTCAAGGAGTTCTTCGATCAGCCCCCCGAGGAGAAGGAGAAA
GTGAAGAGGGACGAGGTCCATCCCATGGGGTACCACGACAGCGAGCACACCAAGAACGTG
AGGGACTGGAAGGAGGTCTTCGATTTCTTCTTGCAGGACCCCACTCTGATCCCTGCTCTG
TCTCACCCCGAGGACAAGTCCCTGAGGAAGCTGACCAACCAGTGGCCCCAAAGCCCCCCG
CAATTCAGAGAGACGTGTGAGGAGTATGCAAGAGAAGTGGAGAACCTTGCGTTTAAGTTG
CTGGAGCTGATCTCTCTCAGTTTGGGGCTGCCAGCGGATAAATTTAATGGCTACTTCAAA
GAGCAGACCAGCTTTCTCAGGTTCAATCACTATCCTCCGTGCCCCCAGCCTGAGTTGGCT
CTCGGGGTTGGCCGACACAAGGATGGTGGGGCCCTGACCGTTCTTTCCCAAGACTCTGTG
GGAGGCCTCCAGATACAGCGGAGATCAGATGGAGAGTGGATTTCAATAAGGCCGACACCT
GATGCTTATGTAATCAATCTTGGCAATGCTATGCAGGTTTGGACGAACGACTTGTACTGG
AGCGCGGAGCACAGAGTGGTGGTTAACACAGAGAAGGAGAGATTCTCCGTTCCTTTTTTC
TTCTTCCCAGGCCATCAAGTCTCGGTGAAGCCACTGGACGAGATAACGAACGAGGAGAAT
CCTCCCAAGTACAAGGAGTTCAACTGGGGCGTGTTCTTCGCGATGAGAAACCGAAGCGAC
TACAAGAAGCAAGAGGTCGAGAACATCCAAATCGACCATTTCAAGGTATCGGAGTTATCG
ATCTCGAATTAGGATCGAAAGAAGCAACGGCGGTCATTATGTGTGTAAGTCGTTATTTGC
CGATGGAGTGGACATCAGAGTCCATGGATCATAAGATGCTGGCACTGTGGAGGAGACTTC
AGCACATATGAATAAAGTGATAATTTGCATCGAGCTTGTGATTAAGCCCGTTGTTTATAT
CTACATCCAATCATATTCGAGTGCGATTTCTTTAGATTAATCCAACTCTACGTAAAAT
>contig_101 
CACACACCTACTTCAACATTCATCTGGTTCGAGGGTAGAGAAGAGAGGTGAGAGGTCCGA
GAGAGACAGCGAGGGTGCGTGCGGTGACATGATGGCTCAAGCACTGGTCGGAGCCTTTTC
CTCTTTGACCCTCTGGCCTCCTTCAACCAGCAATTCCAGCTGCGGCAGAACCCAGTTTCG
CCGGCAGCAGCCTCTCCTTCTCCGACGCTCTGCCCAAGCTCTTGCCATCCATCCCCGACG
AACGGCTAAAATTGTTGCCTCCAGCACGAGAGTTCATTGCTCTGGTAAAGATGACAACAG
CGTCACGGTTGTGAGGGAGGGGAGCGTCTCGGTCATTCTTTTGGCTGGAGGGAAGGGCAA
GAGGATGGGCGCGAGCATGCCAAAGCAGTATCTTCCACTTCTTGGCCAGCCAATTGCTTT
GTACAGCTTTTATACATTTTCACAGATGAGAGAGGTGAAGGAAATTATTGTAGTTTGTGA
TCCATCGTACAAAGACATATTTGAAGACACCAAAGAGGAGATTCAAGTGGATCTTAAATT
TACGCTGCCTGGGAAGGAGAGACAGGATTCTGTGTACAGTGGCCTTCAGGCAGTTGATAG
TGGGTCTGAGCTTGTCTGCATTCATGATTCAGCAAGACCTCTCGTATCACATGGAGACAT
AGAAAAGGTACTTAAAGATGGCTGGGAAAATGGAGCTGCTGTTCTTGGGGTTCCTGTTAA
AGCTACCATCAAAGAGGCAAATAGTGAATCATTTGTTGTGAAAACTCTGGATCGAAAAAC
ACTTTGGGAGATGCAAACACCTCAGGTGATCAAGCCTTCGCTGCTTAAGAGAGGCTTTGA
ACTAGTCAATAGAGAAGGCCTTGAAGTGACTGATGATGTATCTATCGTGGAGCACCTCAG
GCATCCTGTATATGTCACTGAAGGATCTTACACCAACATCAAGGTCACAACTCCTGATGA
TCTGTTACTAGCTGAGAGAATATTGAACATTGACGTCGGAGAGCCATCACCATAGAAACT
TCAGACTGAGCTGTTTGACGATTTATCCAAAATCAAAATGGAGCTCCTCAAATTTAAATG
ATGTTATTCTTGCAGCAAGAAGTTCCAAGTGGCGGGACAGCAGCTCAAAGAGTGCCTTTG
GTAGCAACACTTGAGCTTGATGCAACTTGATGGGCTTGAATGGTTTAATGAGCCGAATAA
TGGTGAATAAACATGAGAGGGAAATGTTACACGGGGGAGTCCCTCCTCAATTTTAGGCAT
CTTGGTTTCATGGGAAAAAACGCAGATGTCTCTTTGAATGTGGAAACATATTTCGACATT
GACACTTGCAAGGAATAATTTACATGATATGCCAGCAGCAGATGTGCAAC
>contig_10202 
GCTGATAGTTAGTCATGATGGGTACTTTGATGAGATGAACAAGATTGTGGAAGGTATAAA
ATTTTGCCAAGTGAAACAGATTTTCTCTCCTTATTCACCTCACATTTTTCCCAGTAGCTT
CCCCGGTGCATCACCTAATGACTGTAAGAATAAGGATGATGCAGCGAAGAAGCATTGTGA
AGGAAATCCGGATCAGTATGGAAATCACCGATCACCAAAAGTTGTCTCACTGAAGCATCA
TTGGTGGTGGATGATGAACACGGTGTGGGATGGGCTAAAGGAGACTCGGGGGCATACTGG
CCATATTCTTTTCATAGAAGAGGACCATTTTATTTTTCCAAATGCATACCGCAACTTGCA
GATACTCACGTCACTGAAGTCTAAAAAATGTCCCGATTGCTATGCTGCAAACTTAGCACC
TTCTGANNNNNNNNNNNNNNNNNNNNNNNNNNNNNNNNNNNNNNNNNNNNNNNNNNNNNN
NNNNNNNNNNNNNNNNNNNNNNNNNNAATGTCGGTTATTCCTTCAACCGAACCGTCTGGA
GGAAAATCCATAAAAAGGCTAAAGAGTTCTGCTACTTTGATGATTACAACTGGGACATTG
CTATGTGGACTACCGTTTATCCCTCCTTCGGGGCTCCAGTGTATTCATTGCGAGGACCAA
GGACTAGTGCGGTTCACTTTGGGAAGTGTGGGCTACATCAAGGCCAGGGCGAGCAAACTG
CTTGTGTTGATAATGGGGTTGTGAACATTGAAGTAAATGATGAAGATAAGGTCGCAAATA
TCAAATCTGAGTGGAATGTGCATGTCCATAAGCATCAACAAGGTTATAAGGCAGGGTTCA
AGGGTTGGGGAGGTTGGGGTGATGAGAGAGATCGTCACTTATGCTTGGAGTTTGCTCGCA
TGTATAAACTCACAGAGACAGCTTCCTTCTGAATAGCCAGTCTTTTGATTTTTCCTGCTG
CTGTAGCATGAGGCTTCATTTATTCTAGATGAGTTATCAATAGAAATACACGTCTTCGAT
TATTCAGTATAAAATTTCTCAATTTGATCTGCTTTTTGTATTAGCTTTTTGGCATGTACC
AAC
>contig_10204 
GTCGGACGCGAGCAAGAAGAAGGCCGCTCAGAAGAAGGCGGCGGCCGCGGCCAAGAGGGG
AGGAAAGGCCGCGGCGGCGGCCACCTCGTCGAAGGCGGCGGCGGCGTCCGCTGCCGAGGC
GCAGAACGGGGCCGGCAAGCTGGCCGACGGCATCGGGAGTATGGTCATTTCGGATCGGAC
GTGCACCGGGGTGCTCTGCTCGCATCCTCTCTCCAGGGACATCCGTATAGAGTCTCTCTC
ACTTACATTCCATGGACATGATCTTATTGTTGATTCTGAGCTGGAGCTTAACTATGGCAG
GCGATACGGTTTGCTTGGATTAAATGGATGTGGGAAATCCACACTCCTATCTGCAATTGG
TTGCAGAGAGCTTCCAATACCAGAACACATGGATATATATCATTTGAGTAGGGAAATTGA
AGCTTCTGACATGTCTTCACTCGAGGCTGTCATTAGCTGTGATGAGGAGAGATTGCAATT
AGAGAAAGAAGCTGAAGCCTTGGCAGCACAGGATGATGGTGGTGGAGAAGCTCTGGATCG
TCTTTATGAGCGCTTGGAAGCTATGGATGCAGCGACTGCAGAGAAACGTGCTGCTGAGAT
ATTGTATGGTCTCGGCTTTAATAAGAAGATGCAGGCAAAGAAGTCTCGAGATTTCTCTGG
TGGCTGGAGAATGAGGATTGCATTAGCACGAGCTCTCTTTATGAATCCTACTATCTTGTT
GCTTGATGAACCTACTAACCACCTTGATCTGGAGGCTTGTGTCTGGCTTGAGGAGACATT
GAAGAAGTTTGAGAGGATCCTTGTTGTGGTATCTCATTCACAGGATTTTCTGAATGGTGT
TTGTACGAACATCATTCACATGCAAAATAAGAAACTGAAGATCTATACTGGCAATTATGA
TCAGTATGTCCAGACCCGTTCTGAACTGGAAGAAAATCAGATGAAACAATACAAATGGGA
ACAGGAGCAGATTTCTTCCATGAAGGAATACATTGCCCGCTTTGGGCATGGGTCTGCAAA
ATTGGCCCGTCAAGCCCAGAGCAAAGAAAAGACTCTAGCCAAGATGGAGCGTGGTGGGCT
TACTGAACGGGTTGTGAGGGACAAGGTCCTAGTTTTCCGCTTTCCTGATGTTGGGAAGCT
TCCCCCACCAGTGCTCCAGTTTGTAGAAGTAACCTTTGGTTACACACCTGACAATCTTAT
CTACAAGAATCTTGATTTTGGGGTTGACTTGGATTCTAGAGTTGCTCTGGTGGGACCTAA
TGGAGCAGGAAAGAGCACGTTGCTGAAGCTAATGACAGGGGACTTGGTACCTCTAGATGG
CATGGTCCGGCGACATAATCATTTAAGGATTGCACAGTTCCACCAACACCTGACCGAGAA
ACTTGACTTGGATTTGCCAGCACTCCAGTTCATGATCAAAGAGTACCCCGGGAATGAGGA
GGAGAAGATGAGGGCAGCAATTGGCAAGTTTGGTCTGACTGGCAAGGCCCAGGTGATGCC
CATGAAGAACTTGTCTGATGGTCAAAGAAGCCGAGTGATCTTTGCATGGTTGGCATGGAG
GCAGCCTCACATGCTTTTGCTGGATGAGCCGACTAACCATCTGGATATTGAAACAATTGA
CTCTCTGGCTGAGGCATTGAATGAGTGGGATGGGGGCTTGGTGCTGGTGAGTCACGATTT
CAGGCTCATAAACCAGGTGGCTCATGAGATATGGGTGTGTGAAAATCAGGCAGTGACTCG
GTGGGAGGGTGATATTATGGAGTTCAAGGAGCACCTGAGGAGTAAGGCTGGCTTATCAGA
CTGATCCCCCTCTAGTAATGTTATATTGCAAAACAGGGTTTGTCACACTATCGATACCCA
CTGCTCAAGGCTAAAGCATGGATCTGCCATCCCAGTTGCTGTGCAAGCCATTAGGGCAGG
AAGAGAGGCAGTGTAANCCACTGCTCAAGGCTAAAGCATGGATCTGCTATCCCAGTTGCC
GTGCAAGCCATTAGGGCAGGAAGAGAGGTAGTGTATGGCTTGGTTATTATTTCAAGCCTA
CATGTGACCTCCACATGATATTTTTCTGTGTTTATTGGTCCCTTACTGCTAGCGATTTAT
CACTGTAGCATGGCAATACCTACTTCTAGATTTTGCTGGATGAATACTTATGTCGGTTCT
GTTGAGTTTGAGTACAACACTAGAGTATGAGATTGTACTACTATACTTTCTCCATTAAAA
TATTATTTCGGTTTTCTTAAAAAAAAAAAAAAC
>contig_10210 
GGAGAGGGGCCGGCTATCGGCATCGACCTCGGGACGACGTACTCGTGCGTCGGCGTGTGG
CAGCACGACCGCGTCGAGATCATCGCCAACGACCAGGGCAACCGCACCACCCCGTCCTAC
GTCGCCTTCACCGACACCGAGCGCCTCATCGGCGATGCCGCCAAGAACCAGGTCGCCATG
AACCCCATCAACACCGTCTTCGATGCTAAGCGGTTGATTGGAAGGAGATTCGCTGACGCC
TCAGTTCAGAGCGATATCAAGCACTGGCCTTTCAAGGTCACTCCCGGCCCTGGTGATAAG
CCCATGATTGTTGTCAACTACAAGGGTGAAGAGAAGCAGTTTGCTGCTGAGGAAATTTCC
TCCATGGTTCTTACAAAGATGCGTGAGATTGCCGAGGCCTACCTGGGCTCGACTATTAAA
AATGCAGTTGTCACTGTCCCTGCCTACTTCAATGACTCTCAGAGGCAGGCCACCAAGGAT
GCCGGTGTCATTGCAGGGCTCAATGTCATGCGTATCATTAATGAGCCAACTGCTGCGGCC
ATTGCTTATGGTCTCGATAAGAAGGCCACCAGTGTGGGAGAGAAGAATGTGTTGATCTTC
GACCTTGGTGGTGGTACTTTTGATGTGTCCCTCCTAACCATTGAGGAGGGTATCTTTGAG
GTGAAGGCAACAGCTGGAGACACTCATCTTGGTGGTGAGGACTTTGATAACAGAATGGTG
AACCACTTTGTGCAAGAGTTCAAGAGGAAGCACAAGAAGGACATCAGTGGAAACCCGAGG
GCTCTAAGGAGATTGAGGACAGCTTGTGAAAGGGCGAAGAGAACTCTCTCCTCCACTGCT
CAGACGACAATCGAAATTGACTCTCTGTACGAGGGTGTGGATTTCTACTCCACAATCACT
CGTGCCAGATTTGAGGAGCTCAACATGGACCTTTTCAGGAAGTGTATGGAGCCAGTTGAG
AAGTGCCTCAGGGATGCAAAGATGGACAAGAGCACTATCCACGATGTTGTCCTTGTGGGT
GGTTCCACTAGGATCCCCAAGGTGCAGCAGCTATTGCAGGATTTCTTCAACGGGAAGGAG
CTCTGCAAGAGCATTAACCCTGATGAAGCTGTGGCTTATGGTGCGGCGG
>contig_10211 
TCTCGATCGGCGGCGCGCGGCGACGTTGCTGACGCCTCGTCTCCGGTGATTGCAGTTATC
TGGCGCGGCGAGAGCGAGCTCGCTCGAGAGATCGAGGATCGAGAGCGCGCGAGATGTTGT
CGGTCCTGAGACGAAAGGCCGCCGCCGCCGCCGCCGGAGGCTCGGATGCTATGCTGTTGG
GAGGGAGGCTGCGGAAGAGTTGTGCTGCAGCGGCGGCGGGGTTACGGGGCTATGCCACTG
CGGCGAAGGAGATGACTGTGAGAGAGGCTCTGAATTCAGCGCTTGACGAGGAAATGTCAG
CAGATCCTAAAGTCTTTCTAATGGGTGAGGAGGTTGGAGAATACCAGGGAGCCTACAAGG
TATCTAAAGGTTTTTTGCCGAAGTTTGGACCTGAGAGGGTTGTTGATACTCCAATCACAG
AGGCGGGTTTCACTGGAATTGGAGTTGGTGCTGCTTACTATGGTCTCAAGCCTGTCGTGG
AGTTTATGACATTCAATTTCGCTATGCAGGCAATTGACCACATTATAAATTCTGCTGCAA
AGACAAACTACATGTCGGCTGGCAATATATCGGTCCCTATAGTTTTCAGAGGACCTAATG
GAGCTGCAGCAGGAGTTGGTGCCCAACACTCTCAATGTTATGCAGCATGGTATGGCTCGT
GCCCGGGTTTGAAAGTGTTGGCACCCTACTCGTCGGAAGATGCTCGAGGACTGCTAAAAG
CAGCAATAAGGGATCCTGATCCTGTGGTCTTCCTTGAAAATGAGCTGATGTATGGGGAGC
GTTTTCCTGTTTCGGCAGAAGCTCTTGATTCCAGTTTTTGTCTTCCCATAGGGAAAGCCA
AGATTGAGAGAGAAGGAAAGGATGTCACAATTACTGCTTTTTCGAAAATGGTTGGCCTTT
CTCTTGAGGCAGCTGAGATCCTTGCAAAGGAAGGAATCACTGCAGAGGTCATAAATCTGC
TCTCTATTCGACCACTGGATAGACCTACGATTAATGCTTCAGTCAGGAAAACCAACAGAC
TGGTGACAGTTGAGGAAGGGTTTCCTCAGCACGGTGTTGGCGCGGAGATCTGCATGTCAA
TTATTGAGGACAGCTTTGGTTATCTCGATGCTCCAATTGAGAGGATTACTGGGGCTGATG
TTCCCATGCCTTACGCAGCGAATCTGGAAAGAATGGCTCTCCCTCAGATTGAGGATATCG
TACGGGCTGCAAAGAGAGTGTGCCATAGATCGGTACCAATGGCTGCAACTGCTTAAGCTA
AGAAGCATTGCATACAGGGTTTTTGAACTTTGGTTTGCCCCCGTAATTGGAGTCTTCAAA
CTGCGGGTTACGATTTGGAAATTCTCTGCTTATTTTCTCCTAGCTTGTTTATATCGAAGT
ACGTGACTTGCGTGGTTTCCTTCACCGCCTGTTTGTTTCCCTTTCCCGTTTCCTACAAGA
GGTGGAGATGTCACATGTAACTCTCTGTATCATAGGTCGCAAGTGGCTGTTGTAACTTGT
ATGGCACTTGTGGAGAATCTTTGTAGCCTATTGATATCCACTGATGGTGCAATAATTTCT
ATCATCC
>contig_10212 
TTTCAGTGAGGACGAACTAGAGCGCTTATTATGTGGAGAAAATAATTCTTGGGAGTTCAG
TGAGCTCTTGGAGCACGTCAAGTTCGATCATGGGTACACCGCAAGCAGTACTCCGGTCAT
CTATCTTTTGGAAACCATTCAAGAATTTGACCGGGAGCAGCAGCGGTCATTTCTGCAATT
TGTGACAGGAGCACCTCGTCTTCCTTCAGGGGGTTTAGCATCACTCAACCCGAAACTGAC
AATTGTTCGGAAGCATTGTAGCAAATCTGCAGATGCTGAGCTGCCCAGCGTGATGACCTG
CGCCAACTATTTGAAGCTACCGCCTTACTCTTCTAAAGAGAAGATGAAGGAGAAGATCTT
ATATGCCATAAGAGAAGGCCAGGGGTCATTCCATCTTTCATAGGCTGCATAGCACCCAAG
ATGAGTATGAAGGAACGTGTAAATTTGTAATTATTTAGGTTATGGCTGACGTGCTGTAGA
TAAAGAAATGGGGGTGGTGAAGAAGCGTGCACTAAACCCAAATGTCAAGCGATTGGTCTC
CAACAAGCAGAACCCTCGCTTCGCCGAACTACATCACTGACCAGTAAATTAGAGGAAGTG
GTTTTGCGCAAGTGATGGAACTGCACAGAAAATGGTGGTGTCTTTTTTAGTTCTTAGTAC
ATTTTGTACATATTTTATGTACAGAAACCAATTTCAAGAGATAGCGC
>contig_10213 
CTCTCTCTCTCTCTCTCTCTCTCTGCTCCCGGCAACACGAAGTTTCCAAGCTGTTCAAGA
CCCGCTCGAGAGCTTGAAGACGATTGTGAAGGGGAAGATGAAGGCCAGTGGTGGACTCGC
TTTGCTTCTCTTCGCTTTTCTTCTCTTCTCCTCCTCGTTCGCTCGCCCCTCATCGACTAC
TAATACACAAGTCGTCCTGGGTGGAGGAAAACCTGAGGCCGACGGCAACCTAGTCATAGA
AGCAACTGATCTCTCAGATCTTATGGGGATGGAGGCAGAGGAGGAGTCATGTGGCGACCA
AGATGAAGAATGCCTCAAAAGGAGGATGATTGCAGAGGCTCACTTGGATTACATCTACAC
CCAGAAGCACAAGCCTTGATTTACTACTCCAATCAGTGATATTCATGGGCTGAAAAGAAA
TCTAGAAAGAAGAAAAGAGGAAAGCCTAGTTGTGCGGAAAAAAAAATCTAGCTTATTGTC
ATCAAAAAAGAAAAGGGAAAAAAAGGACCAAAAAATAAGCAAAAAAGATTTGGATCTACA
CTTTGTATCACTAGTTACTACCGGTTGGCCTGTGCATATTATATTTGTGTTGGTAAGGAA
TCCAGAAGACAGGAGAAGTTGGCTTCTTATGCACAAAAGCAATAAAGATATCGATTGTAA
GAAAGATTCCATCTGAGGAGAGAGCAAATGAAAATGCCTTATATTTTACGCTTCCCAAA
>contig_10223 
GGGGAAAGCGGAGATGGTGGGAGGTGCGCGAGGAGCGAGCAGGGGGCGACCGGATGCCGT
CCGGACGCAGGCAGTGATCGTGAGCTCTCACGAGAGAATTGGACGACGTCGTCGCGCAAA
TGGAGAGAGAGAGAGAGAGAGAGAGAGCCACGCGACCTCAAAACGCACACGAATCGGAGC
CAAAAAAAGCCGGTTGGATCCACCAGCTTCGATCGTCGCTGCCGACGCCGCCCCAGACTC
CGTCTGGTTAGTTGAACAACCGATCGTGACCGATGATCGCTCCTCGCCGAGATAAAAGCT
CTCTGTTCTGTTTTGAGTGTCGCACGTGTGAAATAGAGACCGAGAGCTTTGTTGTTTGCT
AGCAATGAAAATTGTTCACGTCCGAGATTATATTACTAACAACG
>contig_10225 
GAGAGAGAGAGAGAGAGAGAGAGAGAGAGATGGAATCTGCAGTGGTCGCCAGCCCGGCAG
TGATCAAGGTCGCGGCGATCTGCGGCTCGCTCCGCAAAGCTTCGTTCAACCGAGGCCTCC
TGCGTTCCGCGGTCGAGATCTCCGAGCGGTCGGCGAACGGGATGCAGGTGGAGCTCATCG
ACGTGTCGCCGCTCCCCATGATAAACACGGACCTCGAGGTCGACGGCAGGTTCCCGCCGG
CGGTCGAGGCTTTTCGCCGGAAGGTCCTGGAAGCCGACAGCATCCTCTTCGCTTCCCCCG
AGTACAACTACTCCGTCGCTCCACCTCTAAAGAATGCAATCGACTGGGGATCTAGGCCGC
CGAATGTATGGGCCGGTAAGGCAGCTGCCATTGTGAGCGCGGGAGGAGGCTTTGGTGGGG
GACGAGCGCAGTATCATCTCCGTCAAATCGGAGTCTTTGTCGACCTTCATTTCATCAACA
AGCCCGAATTCGTCGTGAACGCATTTCAGCCCCCTACGAAATTCGACGGGGAGGGGAACC
TGGTCGATCCAGAGACGAAGGAGAGACTCAAGCAGGTTCTTCAAGCACTGCACAGGCTTA
CGTTGCAACTACAGGACCGGTGACATTCTCTGCAACTCAGGTGTCTATTCTATTCAGTAG
TGCTGAGGACATGAAATCGATGTCTCGACAATGAACACCAATTCCGTAATTGACGTTATA
AGCGAATTTGCATGGGCTGTATTAGTAAGGAAAAATTCCTCCAGGACAGCACGATGGAGC
GGATTCCAATGTATGTGGGCTTCTGGTTTGCGGGCTAAAGTTTGCAAGGATTGACATCTC
CAGTAGCGTTAAAGGTGAGGGTTTCTCTTCGAGTCGAATTTGGGGCG
>contig_10228 
GGCCTGATCGGATACGACAACACCCTGTGGAACGGCTCCGTGGTCGCGCCCGCCGACGCG
CCCCTCCGCAAGTACGTCCGGTACTACCGGGACTTCGTGCTGGAGCTCAACAAGGCCCTC
GCCGTGGACCCGAGGATCGAGATCTGCATGCTTCCCGTCGGGGATGGCATCACTCTGTGC
CGCCGGGTCAGCTAATCACACCGGAAAGGAGATCTCAAAATCAAGCATGGATGAAATGAG
GAACTACCCTTGATAATTTCCTTCCTTTCTATTTTTTCCATCTTCTNNNNNNNNNNNNNN
NNNNNNNNNNNNNNNNNNNNNNNCTTATATTGTCTTTGAACCGTTGAGCATGTATTTGTA
TTCAAATGAACCATTAAGGAGTGAGAAGAAGTTGCTAATTTGGCTTACAATGGAGCTACA
TTCAAATTGTATAATAAAAGTTCATTTATGCTACGAAATGTCACGGGCCG
>contig_10232 
TCATCATCATCAGTTTCGAAGCCGAGCTCGAGTACCTCGTCGATAACGCTCACCTCCTCC
GCCGATCCCCGCCGTCTCTCCGTCGTCTCTAGGCCGCCGACCGCCATGGACCCGTACAAG
TATCGTCCGTCGAGCGCTCACGATTCCAGCTTCTGGACGACCAACTCCGGCGCCCCTGTC
TGGAACAATAACGCATCCCTGACGGTTGGAACTAGAGGTCCTGTTCTCCTCGAGGATTAT
CATCTGTTGGAGAAAATTGCCAATTTCGATAGAGAGAGAATACCTGAGCGGGTGGTCCAT
GCCAGGGGAGCGAGCGCAAAAGGATTTTTCGAGGTCACTCACGATATCTCTCAGTTGACA
TGTGCTGATTTTCTTCGGGCTCCAGGAGTTCAGACACCTGTAATTGTCCGTTTCTCCACT
GTCATCCATGAGCGTGGCAGCCCTGAAACCCTTAGGGACCCTCGAGGTTTTGCAGTAAAG
TTTTACACCAGAGAGGGAAACTTTGATCTGGTGGGAAACAATTTCCCTGTCTTTTTTGTT
CGCGATGGTATGAAATTTCCAGACATGGTCCATGCTCTTAAACCCAACCCGAAGTCTCAC
ATCCAGGAGAACTGGAGAATAGTTGACTTCTTCTCCCACCATCCTGAGAGTTTGCACATG
TTTTCCTTCCTCTTCGATGACGTTGGTGTTCCTCAAGACTACAGACACATGGAAGGATTT
GGGGTTAATACTTACACCTTACTTAACGAGTCTGGAAAGGCACATTATGTGAAATTTCAC
TGGAAACCAACTTGTGGAGTGAAGTCTTTGCTGGAGGAGGAGGCAATACGTGTTGGAGGA
TCAAATCACAGTCATGCGACTAAGGATCTTTATGACTCGATTGCTGCTGGCAATTACCCA
GAGTGGCAACTCTACATCCAAGTTATAGATCCTGATCATGAAGACAAATTTGACTTTGAT
CCACTTGATGTGACAAAAATATGGCCTGAGGACATCGTGCCTCTGCAACCAGTAGGCCGC
TTGGTGTTGAATAAGAACATCGATAACTTCTTTGCGGAAAATGAACAACTAGCATTTTGC
CCTGCAATTGTGGTCCCTGGTGTCTATTACTCTGATGATAAGCTGCTCCAAAGTCGGATT
TTCTCCTATGCTGATACTCAGAGACACCGCCTTGGACCAAATTATCTTCAACTCCCTGTT
AATGCTCCTAAGTGCACTCATCACAACAATCACCATGAAGGTTTAATGAATTTCATGCAC
AGGGATGAAGAGGTAAATTATTTCCCTTCAAGGTTTGATTCTGTTCGTCATGCAGAAAAG
TTTCCCATACCTCCTCCAGTCTTGAATGGAAAGCGAGATAGGTGCATGATTGAGAAGGAG
AACAACTTTAAGCAACCGGGAGAGAGATATCGATCCTGGGCACCGGACAGGCAAGAGCGG
TTTATTGGCCGCTGGGTTGAGGCATTATCTGATCCCCGGGTTACCCAGGAGATCCGCTCC
ATCTGGATCTCTTACTGGACTCAGGCTGACAAATCGCTTGGTCAGAAGATAGCTTCTTGC
CTCAATGTGCGGCCAAGCATGTGAAAGCGATTAGTGGGGTGATTGGAGGGGCAAGCTGCC
TGTTGCTACTTCTTGAAGGAGCATAAAAGCCAGTGTCGGCGTGTCTGTTTATTATGCTAT
ACTGTAATACTATAGGGGAACTGCGACTCTCCGAGTGGATGTTTCTAATGTAATAAGGTC
CATTCGCCGACCAAAAATAAATAAATAAATAAAGGCTG
>contig_10235 
GCAGAGTTGCCCCTGGCAGGAGAACCATGTCAAATGAAACACTTGAAGCTTTGCCAAAGG
CTTTGCTGAAAATCTTTCAGAGTCACAAGGTTTGCGACTTTCAGTTTATTTGTCAACGTT
TGCGGGGTTTGGCACTTTCTCAGTCCACTCTTCCCAAAGCGGACCCTAGAATGGAAAAAG
CTGCAGCACTTGGGGTTGATGCCCCTCCAGATGAACTTAAGAAAGTTATCGCACAAGTTG
CAGTAAACATTAACGAGCTTTATGTTTTGAAGTCATCCCCAGAGCACCCAGAACTTGACC
CGTTGAGGGAAGTTGTTATTAACCTTCTAATAGGTAAAGGACCCAATGCAACACTTAAGA
GGGCCGAAATATTTCAAGCTGCTAAGATGGCTCTGAAGAGAGACATTTCAAATGCTGAAT
ATACAAAGGTCATGAATGATCTCTGCGAATCCAAGGGTTCTTTCTGGTTTCTGAAAAGCA
GCAACGTATAATTCACACGATCAGAACAATTGAGTGGCGCAAGACATGCTTCAGCACCCG
GGAGAGACTATGTGTATATCATGAGTTACTGACAAGGCGTTACTTTGGGCCGAACCATCA
AATTTTGTGGGGGCAAGATGAGTACAACGACTCTCTGATGCAAACCGGGTAACATCGGCA
TTTTTCATAGTGCTCTGTTGGTGTCCCTATGAGTGTCTGCTTCTGTTTCCTCCTGCTCGG
GCAGCATTTTGAAGCTCTCATGAGGTATTTTCATTTTCATGCAACACCTGTGATTGCTTG
GTGTCAGCCTTCAGGTGCTTATGGGCTGCACGAGACCAGAAGGACAAGCGAAGACGAGGG
CAAAGGCTTGGTTCGTCTCTTCAGCTTAGAGAGGTTCTCTTTTCATTGTGATACATGAAG
TAATGATAAACTACGTGCCAAAACCATTGGTAGATTCAATAGTGAATTGATTGATGAATA
CATCCCGC
>contig_10236 
AGAAGAAGATGAAGATACTCTGCCTCCATGGGTTCAGAACCAGTGGCAGCTTCTTGAAGA
AGCAAATCAGTAAATGGGATCCTTCCATTTTCGCTCACTTCGACATGGATTTCCCCGACG
GGTTATTTCCTGCAGGAGGCAAATCCGATATCGAAGGCATCTTTCCACCACCCTACTTTG
AATGGTTCCAATTTGAAAAGGATTTCACGGAGTACACAAACTTGGAAGAATGTGTCAAGT
ATCTGTGCGAGTACATTATGAGCAAAGGCCCCTTCGATGGTCTACTCGGATTCTCTCAGG
GTGCCACACTCTCGGCCCTTTTGCTGGGTTACCAAGCACAGGGGAAGGTATTGAAGGATC
ACCCACCACTGAAGTTCTTCATATCTATATCGGGTTCGAAGTTCAGGACTCCAGACATAT
GTGATGTTGCCTACAAGGACCCAATCAAGGCGAAGTCGGTCCATTTCATTGGAGACAAGG
ATTGGCTGAAACTGCCGTCGCAGGATCTGGCGACCGCATTTGACAATCCCCTAATCATCA
GACATCCCCAAGGCCACACCGTCCCAAGGCTAGATGAGACCACCGTTGTGCAGATGCGCG
GTTGGACTGCTGAAATACTCCTCCAATACAGCAGCAGGAACCTCGAAGCAGGGAAGACCG
ACTCTGGCGACACTCTGAAGGTCCAGAATGCAGCGGCAAATGGGAAAGTTGACAAGGAGG
TCGAGATCGTGGAGGCAGCAAAAGCCTGAAGAACCTGGAAGGGAAAACAAGCCGGCCTTC
CTCATCCCTGTCCTGTGTGGAAGCCTAAGTCAGACACTGCTTTCTGAGGCAGTGTGAACC
TGTGTGGTGATGGTAATTGGCAATGTACC
>contig_10237 
CGGAGCTACGCCGCCGCCGCGGCGTCGCACCAGCCGGCGGTGTTCGTGGACAAGAGCACC
CGCGTCATCTGCCAAGGCATCACCGGCAAGAACGGCACATTCCACACCGAGCAGGCCATC
GAGTATGGCACCAAGATGGTGGGTGGTGTGACTCCCAAGAAGGGCGGAACAGAGCATTTG
GGCCTTCCGGTTTTCAATACGGTTGCTGAAGCGAAGGCTGAAACTAAGGCTAATGCTTCG
GTCGTATATGTTCCGCCTCCATTTGCTGCTGCTGCCATTATGGAGGCCATGGAAGCTGAG
CTCAATCTTGTTGTTTGCATCACGGAAGGGATTCCTCAGCATGATATGGTTCGAGTCAAG
GCTGCTCTGAACAGGCAATCCAAGACACGACTGATTGGACCTAACTGCCCTGGTATTATT
AAACCTGGAGAATGTAAAATAGGCATTATGCCTGGGTACATACACAAACCAGGACGTGTG
GGTATTGTGTCCCGCTCTGGGACCTTGACTTATGAAGCAGTTTTTCAAACGACTGCAGTT
GGTCTTGGACAATCCACATGTGTGGGAATAGGTGGTGACCCTTTCAATGGGACCAACTTT
GTTGACTGCCTCGAGAGATTCGTTGTGGATCCTCAAACAGAAGGGATTATTCTAATAGGT
GAAATAGGTGGAACTGCTGAAGAAGATGCTGCTGCATTTATTAAGGAAAGCAAGACAGAG
AAACCCGTCGTTGCTTTTATTGCTGGTCTAACTGCTCCCCCTGGTCGTCGTATGGGTCAT
GCTGGAGCTATTGTGTCAGGTGGCAAAGGCACAGCTCAGGGCAAAATCGACGCACTTCGA
GAAGCCGGTGTTACAGTAGTACAGTCCCCAGCAAAGATTGGTGCTGCTATGCTTGATGTG
TTCAAGCAAAGAGGGCTTGTCAGTAGTTAGAATTGAGTAACATGAACCTAGTTAACATCA
ATATGAAATTTTTTTTTTTTTTTGTCTTGGGAATTTTTG
>contig_10238 
CCTCGATGCACTGGGTATCGGAGGCCCACCGGAACTCGTGGCACGTGCTGCTGGACGCGT
CGGCGATGGCGTTCGGCGACGGCCACCACCTGGCGCTCGCGCTCCACCGGCCGGACTTCG
TGGTGTGCACGCTCGACGGCGTGCACGTGCAGCCGTCGAGGATCACGTGCCTGCTAGTGA
GGAAGAGGTCGTTCGAGACCTCGCCGTGAATTTGACGGCTGGTGAAAGAAGGGATCGGGG
GGGAGTTGAAACTTGACAGTAAATAAGGGGG
>contig_10239 
CTCCCCCAAAACTCAAAAACACGCCATCGTCCCCCTCTTTTTATTATTTTTTATTCCTTT
ATCACAAACCCTAGCGAACCTCTTTTTCCTCCTCTTTCTACTGCTCGCACAAAAAACACT
GGACCAAGACAAACACGCAGATAGCACACCTCGCTCCCCTCTTTCGCACCTCGTATCATT
TCTCAGCTTCCGACGATGGAGCGGACGCGACGCCGAGGAGGAGGAGATGCCGTCGCCGCC
GCTGCCGCCGCTTGGCTCCCCCTCGGGCCCCGATCCCTTCCTCTTCTCTTCCTCTCTCTG
GCCGTCTCTCGCCGTCGCTCGCGGCCTCTGCTCCTTCCCCCTCCTTCTTCTCCACCCGGA
GTCTTCCGGACACGCGTGTCGACGCGTGTCGAGAAAAGTTGACCGCGTGTCGGAAAATCC
GACACGCGTTAACCGCGTGTCCAAGCGTGTCCGAGCGTGTCGACGTGTCGGACACGCTCC
GACACGTGTCGGACACGACACGGAAGCACGGGCAACGTGTCCGTGCTTCATAGGTGGGAT
ATATAAACCTAGCAGGGAGAGCGAGCGGGAGTATGTTGTTTCGGTTGCGGCTGATGAATG
CTGGCTTTCTTTTTGTTTTTTTCTTTCGGGTCTACTTGCATGTGGTGGGCTAGCTGCTTC
TTGATGGCTTTATATTAACCTCGTTTTGATCATGGAGTGGAAATTTCTCCCCGTGCCAAT
CGAGTCCTTGTGGTCTTATGTACATGTGTGAGGACTGTGAGGACGGTGGTTGTGCAGCAG
CCTGTGCAGCATTGTATTTGCTGCACTGCAGTTCATGATCGATTTGTCAATCCCTATTGT
TTGTGCATTGTAATTGATCGTTTTGATGGCTCTGACAGTTGTGCGGTGAGTGTTGATATC
ATAGCGCATGCTGTTCGTGTCCTCCTCTGCAGCTATTTTCTTAGCATTACTGGATCGAGC
AATTGGACGTGTGCTCTGTAGTTTATGCAGATGCAGCCTATCAGCTATTTCCATCAGATG
AGAACCAGTTTATTTTTTTGCTTGTGGTAGAGCTAGATGAGAATTGGACACTGCTGAGAT
GACATTCAATCTGCAAAGCCATCCTGATTTTTCTATGCTCCTGCTTCAGGTCAGGAGTAT
TTGTAAATGTTCTGACAATGAGAGGCTGTTGATTGCAATACCGAAGTTGCTGTAATTTAA
CTTCCAGGAAAGGATGGTGGATTTGCCTTAAGAGGTTCTATTGATTGACACGATCCAACA
GGCAGAATGGGCGTCTCTGGGAAATGGATCAAAGCCTTAATTGGTTTGAAAAAATCACAA
AAATCACCTTCAAATAAGGATGAAGAGGTGGGTATAAGGCTGGGTTCGCGCTACCCTATT
GTTGAAGTTTGTATGTGCATCATTGCGAGCATGGTGGGCTAGGGGCTCCTGACTAAGCCA
ATTTGATGTGAAACAGTCTCATTATGGGGGAATGAGCGAAGTATGGGTAGTACCTTGTAA
CACCCTTCAACAGAGCCACAAAATAAAATATAGAGCTTTTCCTGGAGGGACTCCTCTTTC
ACTGAATTTTATGTAGGATGTGTGGTGCCCTGCGAAGTCAATAAGTTATCCAGACCTTTG
TCAAAGTGGAAAGGTCTGAATACTGAGAAGATACTGTTCAAGTCGGCAAAATATGAAGTA
AACCTCTGGACGAGTATTGCCTAAAGACAGACTATGTCTGCATGATATTCACATGCTAAA
CAATAATCTCTTCTTTTCTTTGAAGTCATGTTGTCCTAGCTCAAATATCACTCCTTTTAT
GATCTTTGTAGGGTTTTTGAATTTCAGCCTCTTAATAACTCCAGCATGATTTTGTACCCT
TTACAGAAGGTGAATGGTAGCCAATCACATTCCAAGTCTCTGCGCTCTGCTAACTGTTCA
GTTGGTACAGAGACCGAAAACATCCACGACCAGCTTAATTGCAATTATGCTTCCCATGTT
GGGGATGCAAATGAACATTTCATCCCTGATCCTGCTTGTAGTCTGTCCACCTGCTTTGAT
GTACAGAAAACTGATCATCGCCAGCAAATTTTAAGAGAGGAGTTGGCTGCAACGCGCATC
CAAACAGCTTTCCGGGGTTTCCTGGTATTGATTTTTGCAGCCAGTTCGATCTACATATGA
TCTTCAGTCTTTATTGACCTGATGAGAGTCTCTTGAATAGAAGATTTTAGTAATTCCCAA
GATGATTGACAGCGTGCTCGGTCAGGTCAAAAGAAGTCACTTTAGGAAGTTAGTGAAGCT
CCTTTGTTCTGCTCAGTTATTTTATCAATTTCATTTTCCCACTTGTCATATATTTAATTG
ACAGCCAAGGAATAGTATGGAAATGTCAAGGCATTTCAAGTGAATGAAAGTTCATGTGGA
ATGATCATGGCAAACGGTGAATTGAGAGCATGTTATGGATTTGTCTTGTAAGTGGTCGGC
AATGTTGTGTTGGATAAGTATTTCATGGGTTCAACATATTAATGAAATGGTCATCATGAC
ATGACAATTTCTTCACCAGTAACTGTATTCAGTATCTGATTTAAAATTCTTGAGGGCATT
TCTCTTACAATCTTTTGAAACAGCATGAAATGGTATCATGATATCTGACAGAGCATATGA
AGGTACCTCTACTTACAAATATCTCTTTTTCCATAATATTTTTCTTTATGATCACCAGAT
GCTACTGCAGAGTATCCTAGTCAGTCACATCATTCTCTTTCTACGAAACTTAACGACAAG
CCAATTTAATCGATCAGGATGTCAATGGGAACTTGTAAAAATGGCTGTCAAATAGATGTT
TTACCAAGAGCTTTTAATGAACTGAAAGTATTGGCAGAGTTATGGTTGTATCTCACTCAA
CTTAGTCTCATTGGTCAGTTTCATGGCTTCTGCACCAGGCAAGAAGAGCTTTAAGTGCTT
TGAAAGGGTTGGTGAGGCTTCAGGCCCTTATCAGAGGTCATTCTGTGAGAAAGCAAGCTG
CAATGACACTGCGTTGCATGCAAGCTTTAGTAAGAGTTCAAGCCCATGTACGGGCAAGGC
GGGTGCGACTAGCATTGGAAAGTCAAACAACAGAACAGAAATTTAAGCAACAAACTGCAA
AGGGGGCTCAAGTTCGGCAGATTGAAGTATGCTGCTTTTATTGCAATTCTCATATTGAAG
GAAGGTTGGTGTGACCGCATAGGATCTGCAGAAGAAATTCAAGCCAAGTTAGTGAAGAGG
CAGCAAGCTGCAGCTAAGCGCGAAAGAGCCATGGCTTATTCCTTAGCTCATCAGTGGCAA
GCAGGATCAAAACAGCTGGCAGCACCTACAGGGTTTGAACCTGACAAAAGCAGCTGGGGA
TGGACCTGGTTGGAGAGATGGATGGCAGTTCGTCCATGGGAGAACCGATTTCTTGACATT
AATATCGGTGATGGAATGACAATTCAAGAAAGTGGCTCGGCACAGAGTGCGGATGACACT
AGAGCCCAGTCGAAGTCTGCCAGCAAGAAACCGGGTTCAACAAATCTTTGCAATCAGAAA
AGAGGGTCTTCTCAGACTAATGTTGTTGGCTCTTCACCTAGTAAATCATTGAAGAAGATG
CCCTCTGATCAGGCAGTCCCTTCCAAGCCAGAGTCAAAGCTTGTCAATGATGGAATTCAA
TTGGCCCAAGCCAGGCTTGGTCGTAGCTCCAGATCGCAGAGTAATCCTAAAGAGAGATCA
GTGCCATCTGATAAACAGGCAAAGAAGCGATTCTCTCTGCCTAATTCTGGATCGACCGTC
GGGGCACCAACTGCTAAAAACCCCAGCAGAACTGCTGCATCGAGAAAATCGGATCCGCTG
GCAAGACGTGTTTCCGAGGCGAACTGATTGGTAACCCTCTCGAATTATGAAGAACAAAAG
GTCCAACCTCATTCCACTTTGAGGCTTTGCACATAACGCCCGAATTGCAACAGACGCAAG
CAATTGCTTCAAGCACGCACACCTTCCTCTCCCGTGACTTGTCAAGGCTTTTTTTTTTTT
TTTTCCAAAAGTGGCAGAGCAGAAGAGATTGCTTCGGCTCCTCGGCGTCCGCAGCTCTAG
CTCTAGTACCGTCATGAATGCATCTCGTCTTTTTCCTTTTCCAGTTTCGGTTTTTAGTCG
CCCGTGTACTCGTTGAGATGTGGTCGCTGTTTTCGGATCTATTTGGTTGCTGAAGGGATC
GAAATTTCCTAGAAAAAACCTGAGAAACGGCTACCACATCCAAGGAAG
>contig_10240 
GATGGTGGTCGACGCCGACGTGGTCGCTACCATGCTTGGCATCTCTAAAATCGGCATCTT
TCAGAGGCGTCTCCGCAGCACCGACACCATCGTCAGGACCGACGTTCGGGGGCGACATGC
CAAAACCGTCGTCGTGGGTGACATAAATCCGAAGCGAGATATCGCCGCTGATGTGCGAAA
ACAGGCCGCGCTTGTCGAGCGGGTATCTCTGGACCGAGGCCTCCGATTCGGACAGAGGGA
CGGAAGCGCCGGAGATCTTTACCCGGCCGAGGAACTGCTTGTGGGGGCCTCCTCCTCTGG
TGTCGTTGTACACCACGACGTGGATCGTCTTGCTGTGAAGGCTCCTCGGGTCGCCGATGC
TGAAGACCAGCTTCTCGTTCCACTGGGGGTTGAGGTCCCGCTGCTTGGTCAGCGTCTTAC
GCCGCTCCTCCTCCACCTCCACCTCCACGTACGGGCTCGCCGAGCCTTGCCCGTCCTTG
>contig_10244 
TTCTCTCCTGTGGCGGCCCTGTCCTTCTCTGAATTCCTCAATCTCTCTCTCTCTCGCCTC
GCCGTCGAGACTCTGATTTGACTGCAGTCGTCTCTCACAGTATGGGGGCCGCAAATTCTA
AGGTTGAAGAAGATAAGGCCTTGCAGCTATGCCGGGAAAGGAAGAAGTTTGTTAGGCAAG
CCCTTGATGGTAGGTATTCTCTTGCGGCGGCTCATGTTATGTACGTTCATTCTCTAAGGA
ACACAGGAACTGCGCTTGGGAAGTTTGTCGAATCCAATGTCCATGTGGAATCATCTTTGT
ATACATCCAC
>contig_10245 
CTCTCTCTCTCTCTCTCTCTCTCTCCTGTCTGTGTCGGCACGCGGTTGCTCTCGCAGGCG
ATCCCGGAGATTCGGAATCTTGCCGACGAGAGATGTCCAGGGCCGACAGGGAGCTCGTGT
ACGTCGATCACTGCAAGGGCGCCAATGGCCTCGACAAGGTCGTCCTCAGAGAGGTCCGAG
GCTGTTCCGCCGAGGTGTACCTTTATGGTGGCCATGTAACATCTTGGAAGAATGAACACG
GGGAAGAATTGCTTTTTCTCAGTAACAAGGCTAATTTTAATCCCCCAAAAGCAATCCGCG
GTGGTATTCCTATCTGTTTTCCTCAATTCTCAAATCTTGGCCCTCTTGAATCACACGGAT
TTGCAAGGAATAGGTTTTGGAGCATTGATAATGATCCCCCACCTTTTCCTACAAATAGCT
CCAACAGGGCGTTCATTGATCTTATCCTAAAGCACTCAGAAGAAGATGTCAAGATCTGGC
CCCACAGGTACGAGTATCGTTTGAGGATAACTTTGGGACCTGGAGGAGATCTGATGTTAA
CTTCTCGCATTCGAAATATGAACACCGATGGAAAGCCATTCTCGTTCACATTTGCATACC
ACACCTATTTTGCTGTTACCGATATCAGTGAAGTGCGTGTTGAGGGACTAGAGACGCTGG
ACTATCTGGATAACCTGAAGAACAGGGAGCGGTTCACAGAACAAGGGGATGCGATAACAT
TTGAATCAGAAATTGACAGGGTGTATCTCAGCACACCAACAAAGATCGCTATTTTGGACC
ATGAACGAAAGAGAACATTTGTCTTGCGCAAAGATGGACTTCCAGATGCCGTGGTATGGA
ACCCCTGGGATAAGAAAGCAAAAGCCATGCCGGATTTTGGGGATGATGAATTTAAGCGTA
TGTTGTGCGTTGAGGCTGCCTGTATTGAGAAGCCCATCACGTTGAAACCTGGTGAGGAGT
GGAAAGGAAGACAGGAACTTTCCGCTGTTCCATCTAGTTACTGTAGCGGCCAACTTGACC
CACGAAGAGCACTGCAATCTGGTTAAAAGGTTGATCATTGTATCATGTCTCTTGTACAGG
CACTCTCTACATTCTGAATTGGTGCTTTTGGCGAACTAATGCCAGTGTTTTTCTGAGGGC
AAGTTATCGTTCAAACTGTTCATATTTCATTGAAGCACCCTTTGCTTTGATTCCTAAAGA
ATGGAAGACGCAGCATTACTGGGCTTGGTTTTATTATGTAAATTTTTAGATCTTTCCGGA
GGGGAAAAACAATANNNNNNNNNNNNNNNNNNNNNNNNNNNNNNNNNNNNNNNTTTTTTT
TTTGCTTCCATTTTTCTATTTTTCTTCCCAAAGCTGATTGTAATCTTCCTTTCACAAATC
TTGTCTCCATTCACAAAAAACTCCTCTGTTCTTTGACATTCTGCAGGCACACCCTAGCAG
CTTTATCGTTCCTTTGCCTGATATTATTATATGTTATAGCCTCTTTCATGAACAA
>contig_10248 
GAGACTTATCATTGCTGACTTCTCTACGGAGGCCGTTCCAGGGTGGTACCGAAGCTAAAG
GTAGAATAAGTTGAATTCAGCGAGATGGAGATCACTAACGTTATGGAATACGAGGAGATC
GCAAAGCAGAAATTGCCGAAGATGGTGTTTGACTACTATGCGTCGGGTGCAGAAGACCAG
TGGACTCTTAAGGAAAACCGAAATGCATTCTCCAGGATCTTGTTCCGGCCTCGCATTCTG
ATTGATGTGAGCAAGATAGACACGTCAACAACTGTGCTGGGTTTCAACATCTCGATGCCG
ATCATGATTGCACCAACAGCCATGCAGAAAATGGCTCATCCTGAAGGAGAGTATGCAACA
GCAAGGGCAGCCTCAGCAGCAGGAACAATTATGACTTTGTCCTCTTGGGCTACTTCAAGT
GTTGAAGAGGTTGCCTCAACGGGTCCAGGCATCCGATTTTTCCAGCTCTATGTGTACAAG
GACAGGAATGTCGTTGTACAGCTTGTCAAAAGAGCCGAAAGGGCTGGCTTTAAAGCAATT
GCCCTTACTGTTGATACTCCAAGACTGGGTCGCAGGGAAGCCGATATCAAGAATAGGTTC
ACACTGCCACCTTTCCTGACACTGAAGAACTTTGAGGGATTGAATCTTGGCAAGATGGAT
AAGACTGACGATTCTGGATTGGCGTCTTATGTTGCCAGCCAAGTTGACCGGTCCCTTAGC
TGGAAGGATGTCAAGTGGCTGCAAACAATCACCAAGTTGCCAATTCTAGTCAAGGGTGTG
CTAACAGCAGAAGATACTAGGATAGCTATAGAATGTGGAGCTGCTGGGATCATAGTTTCT
AATCACGGAGCCCGACAACTTGATTATGTCCCTGCAACAATCACGGCTCTGGAAGAGGTT
GTGAGAGCGGCTCAAGGCAGGGTTCCTGTATTCCTGGATGGTGGTGTCCGTCGCGGAACA
GATGTTTTCAAGGCACTGGCTCTCGGAGCATCTGGCATATTTATTGGAAGGCCGGTCCTT
TTCTCGCTCGCGGCCGAAGGCGAAGCGGGCGTGAAGAAAGTGCTTCAAATGCTCCGCGAT
GAGTTCGAGCTGACCATGGCGCTAAGTGGGTGCCGCTCACTGAAGGAGATCACCCGAGAT
CACATCGTCACAGATTGGGATGCTCCGCGCATCGCTCCAAGATTGTAAGACGACGATGCT
CAGGGTCTAGTAGCCGGATCGCTTCTCTGAGGCAATGTTGTATTGCAGTTGCTGGGAATT
TGACGTATGCATTTGTTGTTTCTTGTGCAGCTCAGTGCTTCGATATGCACTGTCAATTGA
GAACTCAGCATTTTTCCCGTTATTGGGTAATAATCCGAACGCATAATAAATAAGGTTTGT
TGACACCGG
>contig_10249 
CAGAAGAGTTACCGTTGAAGAGGAATTCGAGGGGGGAGTCGACAAGTTCTTCCTTATATT
GTTCTATTTGTTTATGTTTCGACTTCTGGTATTTTTGTTTGAGGACATGGATCCAGTTGA
GGTTTCGATTTGATATATCGATGAGTATTTTGGCGGACCGGGTAGTCAGTGCTCATTTTT
GTTATTTTAGGTACTCATCTGTTGGCTATAGCTGGTTGAAAGATGAATGCATAATTCACG
TCCAAGTGTGCTTGTCAAAAAAAAAAAAAAAGAAAA
>contig_10251 
ATCTCTCCCCAAGTCCGCCACGAAACAGGAACCGACAAGAAATACATTCACGAGCCGCCG
TCACTGACTCCGCCGACGACGAAGACGACGAGGAAGACGAAGGAGGAGAAGGAGAGCGAA
AGTTGAGCAGCAGCCGTAGAAAGCAGATTTGAACGGTAGCTGGACCTTGCAGTTCCAGCA
GAAGCAGGACGAGGAGGAGGAGGAGTAGGAGGGAGATATGGGGAGGTGCGTGACCGACAC
CGCGCGGGCCCTGGCTTGCCGGAACACCAAGGCGGCGACCCATCTCAAGTTCATATCCAT
GCTCGTCATCTTCGTCACCAGCGTCGTCGGCATCTCCTCCCCGGTCCTCCTGGCCCGCTA
CTTCCAGGGCAAACCCGCCTACGACAAGGCCGTCCTCGTCATCAAGTGCTTCGCCGCCGG
CGTCATCCTCTCCACCTCCCTCGTCCACGTCCTCCCCGACGCCTACGACGCCCTCTCCGA
CTGCGCCGTCGCCTCCCGCCACCCCTGGAGGGACTTCCCCTTCGCCGGCCTCGTCACCCT
CTGCGGCGCCCTCCTCGCCCTCCTCGTCGACATCACCGCCAGCTCCCACGTGGAGCAGGG
CCACCAGGCCCCCTACAAGCCCATCGGGACCCACGAGGAGAAGAAGCTGGCCGAGCTTGG
GGTCGCCGAATCGGGCGACGTCGGGGCCAGCTGCGGCGTCGATCAGGCCGAGGAATTGGT
GAAGCTGAAGCAGAGGCTGGTGTCGCAGGTGCTGGAGATCGGGATAATATTCCACTCGGT
GATAATTGGGGTCACGATGGGCATGTCTCAGAACCAATGCACGATTAAGCCTCTCGTCGC
CGCCTTGGCGTTTCACCAGATTTTCGAAGGCATGGGTCTCGGCGGTTGCATTGCTCAGGC
GGGTTTCAACTTGGGGACAACAGCCTACATGTGCTTCATGTTCTCGGTGACGACTCCGGT
GGGGATAATACTGGGGATGATCGTGTTCTCGGTGACGGGTTACGACGACAGTAGTGCTAA
CGCTTTGATCATGGAGGGCCTATTTGGATCTCTGTCGTCCGGCATACTCATATACATGGC
ACTAGTAGATCTCATATCGGCGGATTTTTTCCATAACAAGTTGATGGAGTCATCTGGGCT
GTGGTTGAAGAAGGCATCATTTGTTGCTCTTACTCTTGGTTCTGCATCTATGTCCGTCCT
CGCCC
>contig_10259 
AAAATGAAAAAAAAAAAAAAAAAAAAAATTCCTGGAAGATTCTCCTTGAACATTGCCCAT
GCAATATTGTCGTCTCATCCGTTGACATGGTACCCACTGCGTACACCTTTTCATTTTGCA
GTGAATATCTCTTAAGAGCGCAAATTCATTGTTGGAACAGCATTCACTCAACACATCCAA
TTGAAACTGTGAGCATCCCCTTCCTCCACCTTGATGAGTAACTAGTTAGCTTTTACTTTG
GAGGTGAAAGCCTTGGCCGCAAGATCAACCATAAAAACATGAACTCTTGGAAAGTCCATC
TAGCATCAGAATTCAACTTACATTGAGCTCCTCGCCTCATCAGCAAACCTTGAGATCAAG
ATATGATTAGTTGTCCCTCTCTCTACCTTGCAAGTTGGGATTTCGAGACATCTCTATTTC
TTCGAGTGACCTTCCTTTTGTTTCTACTATGAAATAATAAGCAAATATCGCAGATAACAA
GGAAATGGCACCAAAGCCACCATAAACTGACTTAACCCCATAAGTCTCAG
>contig_10261 
CGGGCTATTAAATCGCATGAATAACATTTACCATTCAACAACAAAATTGTCCCGACCTCT
CATTGCTTGCTTAATGAAACTGATTATCACTTAAAACTTTGATCCGCTTTACTTCACTAA
CACTTCAGCAATCAGGCCAGGCAAAGCACATCGTACAACTAGGGCAAGGAAATAACCTTG
AGCTATAATTGTATCAGAGTCCACGCAAGGAACTTCAAACAAAAAACACTACCCCAAAGA
CATTGAATGTAACGCCCATAATTAAAAGTAATACTCAACGCTTCTTGGAGACACCAACAG
TTTTTCCTCTACGTCCAGTAGTCTTTGTGTGCTGGCCACGAACACGCAGGCCCCAGTAGT
GCCTCAAACCACGGTGGTTCCTGATCTTCTTCAACCTCTCCAAATCATCTCTCAGCTTCA
TGTCCAATGCGTTCGAG
>contig_10262 
CGAGTGGACCACGGGCTGGCCTCTCCGATCTGGCGGCCTCGCTCGTCTCTGCCTCCAGTG
CGGGTCTGCCTATGAGAAGTCCTCGTACTGCGATCGTTTTCACAAGGAGGAATCTGGCTG
GAGGGATTGCAGATTTTGCGGCAAGCGCCTCCACTGTGGATGCATTGCCTCGCGTTCTTT
GGTCGAGTTCGTGGACTGTGGAGGTGTCATGTGCATTAGTTGTTCAAAGAACCAACCTCA
TCCATCCACTTCAACTGAAGATAGAGGAAGAGAAGAGGAGAAGCTGATGCAGTTATTCAT
GTCCAATGAAGCCAAAATTTTGCCTCAAGCTCCTAGAGATGATATTCGTGCTTCTTATGG
GGAAGTACAACAAGAGACAAGACATTTCAGTGGGGAAGCTGCTATTGATTTTTCACATGG
GATGACTGACCCCACAGTCGGATCACGTAAACTGACGAAATTGGAGGACAGCAGATTCTT
GCTGAAATTGAAGAATACGCATAGATCTCTTCCACATCCATCTCTGAATATCAGTTTGGG
ATCCCCAGGTGTAAGTTCACATATTGCACCACCTTTCTCTGGTGGGGTTGGGGAAGGAAG
TCAGACCGTGGGACCTCCTTCCCTCCTGCAAGGGAGGTCTCGTCCAATCTTGCCAAAACT
TCCTAAAAGTGCCATAGCAGGTCCGGAGACAATTAAAATTCCTCCCATGCGTGTTGCAAG
GCCACCCGCTGAGGGGCGGGGAAAGAATCAATTACTCCCTCGATACTGGCCGAAAATCAC
TGACCAGGAGCTGCAGCAATTGTCTGGAGATTTGAACTCTACCATCGTACCCCTTTTTGA
GAAGGTTCTTAGCGCGAGTGATGCTGGCCGAATTGGTCGTCTGGTCTTGCCAAAAGCTTG
TGCTGAAGCATACTTTCCTGCTATAGCTCAATCAGAAGGTATTCCAGTGCCAATTCGAGA
TGTAAAGGGGAATGAATGGACTTTTCAGTTTAGATTTTGGCCCAATAATAATAGCAGAAT
GTATGTTTTGGAGGGTGTTACGCCTTGCATACAATCTATGCAGCTCAGAGCTGGTGATAC
AGTAATATTTAGTAAGATCGATCCCGGAGGCAAGCTCATTATGGGTTTTCGCAAGGCATC
AAACTCTAATGATCCGCAGGACAACCAAGTACCTATAGTCCCTAATGGGGATTTATCCAG
GGAAGGTTCCTTCCAGCCCTTCATGGGGACTCTACCCATAGTTGAAGATTACACTAATCT
TTTCCGGACTGCAAGTGGAATCAAGGATCCTCGCTCGAATCCTTCATCTGAGCTTCTCAG
TAATAACGATGGTGACACCCGTTGCAACAAGATGGAGGACGATGTCGGCAGGACTTGTGA
AGATCCGGCCCAACAAGCATCGCTGATTCCCGAAAAGAAAAGGACTCGTAACATAGGGTC
TAAAAGCAGGAGAATGCTAATACATAATGAAGATGTTCTGGAGCTTAGACTTACATGGGA
AGAGGCTCAAGATTTGCTACGACCCCCACCATGCGTAAAACCAACCATTGTTACTGTTGA
GGGACACATTTTTGAAGAATATGATGAACCCCCAGTATTTGGAAAGAGGACTATATTTGT
AAGCCAGCTTTCTGGGGGAACCGAACAGTGGGCTCAGTGTGATGACTGCTCCAAATGGCG
AAAGTTGCCTATGGATGCTCATCTTCCTCCAGGATGGATATGTTCAGACAATATCTGGGA
CTCTGAAAGGAGAAATTGTTCAGCACCAGATGAGTTGAGCCCAGAGGAGCTGGAGAGTCT
TCTCAGAGTGAACAAAGATGTTAAAAGACAAAGGGTTGATGAGGACCATAGGAACGAGAC
GGATGGTGAAACTTCTGGCTTGGATGCTTTAGCTAGTGCTGCTGTTCTTGGGGAAAGCAT
GGACGACCCAGGTGAGCCATCGAGTGGGGTCACCACAAAACACCCTCGTCACCGTCCAGG
TTGCACGTGCATCGTGTGCATCCAACCCCCCAGTGGAAAGGGTAAGCACAAGCCCACATG
TACCTGCAATGTTTGCATGATGGTGAAGCGCCGCTTCAAAACTCTGATGTCACGGAAAAA
GAAACGCCAATCAGATCAGGATTCGGAAACTATACAGAAGGACCCGATTCATTATGGTCA
TGAATTAGGAACTGATGGAACTTTAGCAAATGCTTCATCGGAGATAAATCATGAAGAGAA
TGTAATGAGTCAGAATAAAAAAACAGAGGTAGCAGATAACAGCAATGGCCATATTGACCT
GAACTGCCACCCCGACCATGAGCATGTGCAGCTTGAGGGAGAAATACGCAGCATCATGGG
GTTTACTCAGGAAACTAAGAATCTTTCAGGGAATGATTCAACCCACGATGTGATTTCCAC
CTTGCAATGCGAGCGTCTAGCCAGCACAAGCTCCGGTTTGTTTGGACAGACCGTTGAAGA
GAAGGGGAAACGACTGTCTAATGGAGAGTGCCTTCAGTCCATTTTACATGAAACTAATGA
TGCAGGCGAAGAAGGGGTAGGCCGGGGCTCTTAAAGTCTCTGCTGAAACATCTTTTGGTT
GACGTTGGACTTATCGAGTTTGCATTTGTCTCCTCATTTTTATAAAATTCGATAAATTGC
ATAGTGTTCCTTAAGGGGGGCGGTGAGTGTTGATCTGGAACGAGTTCGCTAGACAATTTT
GCATGTCATTCCGTGTTTGGT
>contig_10263 
CGCCCCCCGGCCCGGTGCAGCAGCCGCCGCCGCAGCCGCGGATCCTCTTCTCGTTCCCGA
AGCGGCCGGCCCTGCGGGTCACCTCCGAGTACGACAGCGACAGCTCCGTCTTCCTCCACA
AGGTCTCGTGCAAGCTCCTCGACGGCCTCGCCAAGCTCAAGCTCTCCTTCCGCAACGACC
GGAAGGGCGAGGTCGCGGAGCCCCGGCTGTCCTTCGTCTCCAAGCACCTCTCCCTCCACT
ACGACGTCGAGGAGCAGAGCGCGCTCCTCCAGTCGGCCTTCGACGTCGGCCCGAGGCTGC
ACCTCAAGGCCGAGCACGATGTCAAGGCACAACAAGGAGTTATGTCGCTGGTTGCGGACC
TTGCCGAGCCCGGTTATGCGCTCGAGCTGTCGTCTCCCGTACCTACTGTGGGATTGCCAA
GGGCGACGCTAAAGTTCCCTCTTGGTGAAGTCTCACTGGAAGAAAGAGAAGAGGAGGAAG
TGAAGAGAACGTTGTCAATAAATGGGATTCTTAAAAGTCAAATCTGGAATGGAGTGTGCA
GTGCCCAATATGCTGAGGAAGAACTGAAACTAAGATATGCTTTTAAGGATGAGGAGCTGT
CGTTTATCCCAACCATTTCTCTGCCTTCGAATGCTCTCTCAGTTGCGCTCAAGCGTAGAT
TTAGTCCTTCTAGCAAGTTGAGCTACTGGTACAATTTCGATACTGATTACTGGAGTGCAG
TCTACAAGCATACTTATGGCAAGGATTTCAAGTTTAAGGCTGGGTACGATTTGGAGGCCC
GCGTAGGTTGGGCATCTCTTTGGGTTGGAGATGAAGTTGGCAAAGCGAAGACAGCGCCAA
TGAAGATGAAAGTTCAGTTCATGCTCCAAGTGCCACAGGACGACATTAACTCATCACTCT
TGATGTTCCGTGTTAAAAAGAGGTGGGATATATGATCAATTGTGTTGGACGAGAGGGTGT
CGTAGTGTGACAATGCGCCACTACCATGGGTGTTCCGTAAGGTAGTGCAATTTATGTATC
ACCTGCTGTCATGCCAATATTTCCTACATGAAAGAGGTTTACTGTTATCCAGTCACTTGT
ATCTTATATCGAATTAGCCGTCTGTTGACAAAAATCTGGGGGTTGCAGCG
>contig_10266 
CGGCGATGATGGGGACGACGGCGGGGGAAATTACGGTATCCGTCAAAACCCTAGTTACGG
CTATGATTACCAAAATGGTCACGGTGGCTTTAGCGGTGGCGGGAGCGGGGGGCAGGGATA
CGTGAGGAAGCGTGGGCAGGAGGAATTGGTGCCTGCTCATGAGTATGGGGCGGGGTTTCC
GGATCAGGCTCCGCCTTGGAGCGACTATGCCAAGTTCACGTTGCTGGAAGTGTGGGGAGA
GAGGTTTATGCAGCTGGGTGGGAAGAGCGTGAGGTCCGAGGATTGGAGCGAGATTGCTGA
GAAGGTGTCCGAGTGGGCGCGGATGGAGTACACCGAGGTAGATTGTAGGCAGCAGCTAGA
CGCCCTGAAGAAGAAGTATAAGAAGGAGAGGGCGAAGATGGAGCGAACGGGGGTTACTCC
GAGCTGGATGCACTTTAAGAAGATGGATGTGCTGATGGATACGAACATGGAAGATGGCGG
GTTGGCTTGCGGCGTGGATTCGGGAGAGTTTTGCTTTGCGGATACCACGGTTTATCTGGA
TAAGTCGAACGCGTTTGATGAGATGCGGGATAGTCCGGGTGAGTCGGAGTCGGAGATGGA
TGGGGATGAGGAACAGGATGATGATATGCCTCCACCGAGGAAGGAAGATGGAGGAGAGGG
GATGAGGGTTTTGGTCGATTCGATAGAGAAGTTTGGAGAGTTGTATGAGAAGATCGAGAC
TAATAAGAGGGAACAGATGATGGAGTTGAAGAAGATGCGGGCAGATTTTCAGCGGGAACT
GGATTTGCAGAAGAAGGAGATTTTGGAGAGAGCACAGGCTGAGATTGCAAAAATACAGGC
AGGGGGCATGGATGACGNNNNNNNNNNNNNNNNNNNNNNNNNNNNNNNNNNNNNNGAATA
GTCATGAGTATGTAATCTTTGTTTGTGTTGGCATCTTTGCCCAATAGGCTAATGGAATTG
CTTCCTGTTTCACTGATTCAATACAATAACTTTACCATGCTTTATATATACCTGGAGCCT
GATTGTGGGTCTTTTTTACGTG
>contig_10274 
GCTGGACAAAGATTTGAAGTCCATGCAACAACTTTCTAACAAGAAGAAGGACAACAATGA
CATCTTTATCAAGCTGGGATCTGAGAAGGACAAACGCAAAGAGGCTGCTGAGAAAGAAGA
GAAAGCCAAGAAGTCTGTCAGCATAAATGAGTTTCTGAAGCCTGCTGAAGGGGAGAGATA
CTACAACCCGGGTGGTCGTGGGCGAGGACGCGGCCGTGGTGCCAGAGGTGGTTATGGCGG
TGGCGGTGGCGGTGGCGGTGGCGGTGGCTATGCTAGAGATGTCTCTGCTCCTTCGATCGA
GGATCCTGGCCAGTTCCCTTCCCTTGGTGGGAAATAAGGTTTTGCCACCGCATATACTTC
AGGTTGATATACTTCATGCTTGAAGTTGTTGTGACCTTCCAGGACAGTTGGGTATGAACG
GGAATGCTATTCTTCCTGTAATAGAAACCTTTGGATGGATGTTATTCGTCTTTTTGAGTG
TAAAAATTTTAGTTACTCCATGGATTTACTTTGGTTTTCTTTTGACTCGAATCAGTTTTG
ATTTTGTTAGATGAGAATGAATTTAGCCTCTTACGCGAAA
>contig_10277 
CACGCGGACACGCACTCACCGCGGGGACGCCATAATCCATCGGAATTCTTCACAGCAGCG
GGTCCCTCATTAATGCGCGAACCCTTGTCTCCCGATCCGTCTTTCCGATCCTGAACGGGA
GTTCCAGATCCACCTCTCGATCGCAAGCACGCGCACGCGAGGAACCGGAGCGTGAGAATG
GCGAGGAAAGCGGTGCTGATCGGGTGCAACTACCCGGGCACCAAGGCCGAGCTCAAGGGC
TGCATCAACGACGTCAAGCGGATGCACCGCTGCCTCGTCGAGCGCTACGGCTTCTCCGAG
GACGACATCACCCTCCTCATCGACGTCGACGACTCCTACGTCCAGCCCACCGGCAAGAAC
ATCCGCCGCGCCCTCGCCGACCTCGTCCGGTCCGCCCAGCCCGGCGACTTCCTCTTCGTC
CACTACAGCGGCCACGGCACCCGCCTCCCCGCCGAGACCGGCGAGGAGGACGACACCGGC
TACGACGAGTGCATCGTCCCTTGCGACATGAATCTCATCACCGATGATGATTTCAGGGAG
TTTGTCGACCAAGTCCCTGAAGGTTGCCGCCTCACAATTGTGTCCGACTCCTGCCACAGC
GGTGGTCTTATTGAGCAAGCTAAGGAGCAGATCGGCGAGAGCACTAGGAATCAAGAGGAT
GGCTCATCAGACTCTGGTTCTGGATTCACAAGCTTCCTGAAGCAGACCATGCAAGATAAA
CTCGAGTCTCGGGGGATTCATATCCCTTCGGCACTCCGTCACCATCGGCATCATGGTGAA
GAGGAGGAGCAAGAGGTGGAAAGCGCTTATGGTGACAGAGGCTATGTGAAGAGTAGATCG
TTGCCACTTTCTACTCTAATAGAGATACTTAAGCAGAAGACGGGTAAAGATGACATCGAT
GTAGGTAAGTTGAGGCCGGCCCTTTTTGATATCTTTGGTGACGATGCAAGTCCTAAGGTG
AAGAAGTTCATGAAAGTCATATTGAACAAACTCCAACATGGACATGGGGATGGGGAAGGC
GGAGGTGGGTTTATGGGCATGGTCGGGAGCCTGGCACAGGATTTTCTCAAGCAGAAGCTG
GAAGACAGTGATGAGGGGTATGCAAAACCTGCCATGGAGGTAGAGGTAGGAAGCAATCAA
GAAGTTTATGCTGGGACAACAAAGCGTTCTTTTCCAGAAGGTGGTCTTCTGATCAGCGGT
TGCCAGACCGATCAAACTTCAGCTGATGCCAGCCCTTCAGGAAATGCCCGCGAAGCATAT
GGGGCTCTCAGCAATGCCCTCCAGACCCTGATTGCCGAGACAGATGGTGCAATCACCAAT
CAGGATCTTGTCATGAGGGCAAGGGAGATGCTGAAGACCCAGGGCTTCACCCAGCGCCCT
GGCCTCTACTGCAGCGACCACCATGTGGATGCTCCCTTTATTTGCTAATCTGGATGTGTT
TTTTCTTTTCAAGGGATCATGAATAATTTATATTTGCTTGGAAGAGTTTGTGGAGTGCTC
GTGTTGTTTTTATCTTAATCAGTTTGTCTGATGACTCGATGGGCTGTAAGAAAGAAATTG
AAGAGAGATTGTGGTAAAAAAAAAAAAAAAAAAAAAA
>contig_10286 
TGCAGGCGGTGAAGATCAAGGAGGAATTGGAAGAGGAGGAGGTGGCGACCACTGCGGCCA
TTTTATCGCCGTCATGCTCATGGCAGGCGGCAGCATACGATGTGGCAAAGCCGATGGAGG
ATCTGGGGGTGGTGGGGCCAACGCCGTTCCTGAGGAAGACTTACGAGATGGTGTCGGACC
CGGGTACAGATCCGGTGGTGTCGTGGGGCTTGAGCCAGGATAGCTTCGTGGTGTGGGATC
GGCAGGGGTNNNNNNNNNNNNNNNNNNNNNNNNNNNNNNNNNNNNNNNNNNNNNNNNNNN
NNNNNNNNNNNNNNNNNNNNNNNNNNNNNNNNNNNNNNNNNNNNNNNNNAATGGGAGTTT
GCAAACCAAGGTTTTCAGAAAGGGAAGAAGCATTTGCTGAAGAACATAAAGAGGAGACGC
AACTTAAACAAGCATAGAAAAAAATCGAGAAGTACTGTCACCTCTGATTACCAGAAAGCT
>contig_10288 
TCCACCTCTCCCTCTCCTCTCAGCCTCCTGGTCTTGAAGTTCTTCCGGAAGCTGCATTCC
TGGGCTCGCTTATCAAGTGGGTCGCGCTCGAGGAGGCTTGGCTACAATGGCATGGTAGTG
AACAACTTCGTGTTTCATGCTTCTCCTGGTCTTGTCGAAGCAGAGGCAGAGGCAGAAGAA
GAAGAGGGTCCTGAAATGGAGGGTTCGAGTGTCAAGAGCGAAGGCACTGAGGGAAGGAGA
GATGGGTTTTGCGGGAAAGTTGGTGAAGTTGGGATCTTTGCGGATTTGATCGAGGAAGAG
AGGCGGGAGAGCAGCTCAAGCTCTGCTTTTTTGACATCGGAAGCGACGGGGGATGAAGAG
CAGAGTCAGAACAGCTCCGAGGTGTCGTACTCGCCGCCTCCTGTACTGCATTGGTCGGTG
GACAAAGCTCCGGCGTCGGACTGTGCCAGTGAGAATGGCGTCGTGGAAGATGCGGAGAAA
TTCCATTCCAGTGACAAAAAGTTGGAGAAACACGGCTCTGCAATTTCAGAGGTTGAGATG
ATGAAGGAAAGATTCTCAAAATTGCTCCTTGGAGAGGACATGTCGGGTTCCGGAAATGGG
GTCTGCACGGCATTGGCCATATCAAATGCCATTACTAATCTTTGTGCCACCCTGTTTGGG
CAACTTTGGAGGTTAGAACCTATTCCTCCGGAGAAGAAAGCGATGTGGCGAAGAGAGATG
GAATGGCTTCTTTGTGTTAGTGATCACATTGTTGAGTTCACTCCGACGTGGCAGACATTC
CCGGATGGAAGCAAGCTTGAGGTCATGACATGCAGACCAAGGTCCGATCTTTATATGAAT
CTCCCGGCTCTCCGAAAGCTAGACAATATGCTTCTTGAAATATTAGACAGCTTTGAAGAC
ACAGAGTTTTGGTACGTGGATCAAGGGATTTTGGCGTTGGAGGCTGATGGATCAGCCTCT
TTCCGACGAGCCCTTCAGCGCCAAGAGGAAAAATGGTGGCTTCCCGTGCCTCGAGTCCAT
GCTGGAGGTCTCAGTGAAGATTCTCGAAAGCATTTACAACACAAACGCGATTGCACCAAC
CAGATATTAAAAGCTGCCATGGCAATCAATAGCGTTGCCTTAGCTGATATGGAAGTCCCT
GATTTATACTTGGAAACTCTTCCTAAGAATGGACGAGCGTGCTTAGGTGATATTATATAT
CGCTACATTACCTCGGATCAGTTTTCTCCTGAATGTCTACTAGATTGCCTGGACCTTACA
TCTGAACACCAAGCTATAGAAATTGCCAACCGTGTCGAGGCCTCAATATATGTTTGGCGT
AAGAGAACTCATTCAAAACCTTTCAATAGCACTAGCAGATCTAATTCGAAGTCATCATGG
GGATTGGTAAAGGAGCTTATGGTCGATGCAGAAAAGAGAGAATTTCTTGCAGACAGAGCA
GAAAGCCTCCTGCTGTGCTTGAGGCAATGGTTCCCTGGCTTGCCTCAGACCACCTTGGAC
ATGAGCAAGATTCAATACAACAAGGATGTGGGCAAATCCATTCTGGAGAGCTATTCGAGA
GTACTAGAAAGCTTGGCATTCAACATTGTGGCTCGCATTGATGATTTACTCTATGTAGAC
GACTTGACAAAGCACTCCGACAATGTCCCTTCAATCTCCAAGGTAAGTTTGATTGCGCAC
AAGAGCATTCCAATCCCATACACTGTGCCCCTCTCGGGCACTCCGTATAAGTCGGCTTTC
TCCACACCAAGCTTCTCTCCAGCACGTCTCTTCAGCCCCATGAGGGGTGAGAGATCTCCT
TTCATTGCCAGCGGCAAGCTTCAGCAACGTGGGTTAGGCGAAAAAAAGGCTTTGACAGAT
TATATTGCCATGGACACAAAAGGAAAGGACTCTGGCAAGCCGAATGAGGAGGCAGATGCA
TTGTCGAATGTCGGCATCGAAGCATCTGCATCTCCAAGTGGTGTAATCCCCGATTATGAC
AAAGGTAAGCTCCGCGTGAGAGAAGATTTACATGCCAAATAAGGAACAACCAAGAGGGCT
TCTCAATTTGATTTGCCACTGTCAGTGCTCTGAACTATTCCCTCCTGTACTAGATGTATA
CATATACAGGTCCTAGGTTTGTTTAGATCATGCTGTTACTTGTGACATCTTTTGTATAAG
CTGAGGCCTGACTGCTCATGCTACTACGTTGTACCTTAAAGGCCATCTGGGGATTGTAAT
TACAAATCTCCATCGCGACAGCAATTCCCTTGAGATTGAGTTGCATATGGTGC
>contig_10291 
CAGCCGCAGACCGGAAACAAAAAGCAAGTGTCTTCTCTCGCATCAGCTTCCCTGAGTTAG
AACTCTCCAAGAAGAGAAAACTCTCATCATCGTCTGAGCCTCCAACGGCTCATCACAAGG
TCTCTTCTTCCTCTAATGGGTATTATGATGATCAGAGGTCATCTTCCACTGTAAAGGCCA
CTTCTGTTTCTACTGCTGGAGCGAGGAAGAGCAGCAGTACTGTGGACTATGAGTCGAGTG
ATGACGAGAGGCACTTTAAGAGGAAGCCTTCGAGGTACGAGCCCTCGCCTCCTCCGCCGC
CGATGGCTGAGAGGGAGGACGAGGGTCGGCACTCCCGGGGGTCAAGAGATAGAGACCACC
ACCGCAGTGGAAGAAGTTGACTTCAGGGCGACATGGAATCCATCTGTGGCAGAGGCGGCG
TGGGTTGGTTCTTTGCAGGGGTTGAGGGAGAGACACAACCAGTGCAGTGGAAAATGTTGA
TCTTCAAGCGAGCGAGAGCGCGGAAATGCTCCAAATTGGGAGATGTTGCGGCTATGTTAT
ATTGACAACAGTTTTGTGGATTGAATCCTGTTTCAATGCCCAATTCGTGTTTTGATGAGC
A
>contig_10292 
GAGAGGGAGAGGGAGAGGGGGGAAGTATGGAGGGGAAGCGGGTATCTGCGAGTCCGAGGC
CCTGCAGCGGGAGGAGGGTGCTGGCTTCGAAGAAGAGGCCGAGGTGGTGGTGCGGCGGGG
ATGGGCTCGTGAACAGCGTCAAGAAGCTCCAGAGACGCGAGATCAGTTCCAAGCGCGACC
GCGCTTTCTCGATGACCGACGCCCAGGAGCGTTTCAGAAACATTCGGTTGCAGGAGGAAT
ATGATACCCATGACCCGAAGGGTCATTGTGCCATGGTCTTGACTTTTTTGAGAAAGAGGT
CCAAGATTATTGAGATTGTAGCAGCACGTGACATTATCTTTGCCCTTGCTCAATCTGGTG
TTTGTGCAGCCTTTAGTCGAGAGACAAATCAAAGGATCTGCTTTTTAAATGTCAGTCATG
GTGAAGTTATTCGAAGTCTGTTCTATAACAAGAACAATGACTCACTTATCACAGTTTCAG
TTTATGCATCTGACAACTTCAGCTCCCTAAAATGCAGAAGCACCAGGATTGAGTACATAA
GGAGGGGTAAACCTGATGCTGGCTTTGCGCTTTTTGAATCTGAATCGCTGAAATGGCCTG
GTTTTGTGGAGTTTGATGATGTAAATGGGAAAGTACTTACGTACTCTGCCCAAGACAGTA
TATACAAGGTATTTGACCTAAAGAATTACACAATGTTGTACTCCATATCGGATAAAAATG
TTAAAGAAATCAAGATAAGCCCGGGAATCATGTTGTTGATATTTACAAAAGCTAGCGGTC
ATGTTCCTCTTAAGATTCTTTCCATAGAGGATGGTACTGTTCTCAAGTCATTCAATCATC
TCCTGCATCGGAGTAAGAAGGTTGATTTTATTGAACAATTCAATGAAAAGCTTTTAGTCA
AGCAAGAAAACGAGAATCTCCAGATTCTTGATGTTCGTAACTTTGAGTTAACAGAAGTTG
GCAGATCTGAGTTCATGACACCCTCGGCATTTATTTTCCTCTACGAAAATCAGTTATTCC
TCACTTTTAGAAATCGAACTGTTGCTGTGTGGAACTTCCGTGGAGAGCTTGTAACATCAT
TTGAAGATCACCTCTTGTGGCATCCAGATTGCAATACCAACAACATATACATCACAAGTG
ATCAAGACCTTATCATTTCTTACTGCAAGGCTGATGCTGAAGACCCCTTATCTGAAGGAA
ATGCAGGATCCATAAATGTAAGCAACATATTGACAGGGAAATGCCTTGCTAAAGTAAAAG
CAAGCAACAGTGTCCCTGTCGAGGATGAATGTAGTTGTAGCGGTGAATGTAGTGGTGATT
GCCGTCCCAAGAAACGTGTCCGTGCCTCCACAATCAGGAGCACAGTTGCAGAAGCCTTGG
AAGACATCACTGCACTCTTCTACGATGAAGAGCGAAACGAAATCTATACAGGCAATAGGC
ATGGCCTTGTACATGTATGGTCTAACTGATTGTTCTCAAGTTTTTAGATTTAATTTCTCG
AGGATTCATTATAATCCTCCCGGATGTTTATAATGATTGTGCTGCCTTCGCACGATAACC
TTTTTAAAGTGTATCATTAGTTCTTGTATCGGTTAGGTTTGAGCTTCATAAGCTGTATTT
TAGAGTGCTGATGTAGTGACTGGTACCTCTTATCTAATTTGCCTTTGTCTGTTTAAGAAT
TT
>contig_10296 
AAGAAGCGTACCCATCCATGGCATTTTGACGCAAAGCGTGAAGAGGAAGCGAAGCCACAC
ACGCACGCTCACACTGAATCGATCCAATAGCGAGAGAATCTAGGAATCGTCGAATCCGAC
CCAGAGGGAGTGCGAAGGGAAATGGCATTGTGCGGGGATGATGCGGTGGTGCTGGGGTTG
AAGAAGGAATGCTCCGGAGCTTGGGAGAGCGAAGCGAGGGATGGGGCGGAGCAGGGGTTG
GCCGGGTTCGGGCTCGTGAAGTGCACGCGCGGCCTCGGGAGGAAGAGGGTCGGGATTTCG
GAGGGCCCCGAGGCGGCGGCGGCGGCCTGGCGGGCCGAGGACGCCGAGTTCAGAGCTCCG
CTGAAGAGGCAGTGCAGCGCGAGGCTGCTGCTCGACGGCTCGGAGGAGAAGGCCGGCCTC
GAGGCCTTGCCGCAGGACATTCTGATTCGGATACTCTGTCGCGTCGAGCACGGCGATTTG
AAGCAGCTAGTTCGCGTGTCCAAGACAATCAAAGAAGCTACTGTTGTGGCGAAGCAGTGG
CATTTCGCGTACAAGACGCCCACGAAGATCCGGGCGTTCAGGAACTCGATTGAGTTGCAG
AACCCGAGTGACTGCGAGGAGATTGAAGCTCCAAATGCCCCGTTGAGGACCTTCAGGTCA
CGGATTAGCCGGAAGAAGCTGGCAGATGTTACGGCAGTGCTGTTCGCCTCGCCCGATGAA
GGGCAGTGGACCAGGAGAGGAGGTTTGTTCATGGAAACTTGAGATATGAACTGAAGCAGC
TTAGTGCTCCGGATCCGGGTTCTGTAGAGTGTAGATAAGTTTCTTGTTGTAGATTGGTTG
ACACGGATTAGGCAAGGAGAGAGAGATAGAGAGGGATGATGAATAGGGTTATGATGTACA
TGTAGAAAGAATCATTGAGCCACGGTTTCTTCAAATGTTTCATTGAAGAATGTATTGGCT
TCAGAAGTTTATTTTTCTTGTGTGTACATTGTAAAGAGAGAGATTTTTAGGCGATTCCGG
AGTTGTTTGAAGGGCTATCCTGTGGCCCTTCCCATGCTGATAAAAACCATTAGAGAAGAG
GAGTGTACGGTGAATTCTGCATACTCTCCTTGTTCTGTGTAATAAAACTCAGAAATGATA
TATTTGCTTCTGTTC
>contig_10298 
GAGAAGGGGAAGGAGATTGCAGAAGGTGGGAATATAGGAATCGGAGGAGGAGGAAGGAGG
AAGGAGGAAGAGAAGAAGAAGATTGCGATTGCGATTGCGACTGCGACTGCGATTGGCTCT
CTCCAGCGGTCCGCCGAATCCGTCTCGCGATTATTGGTGTAGCGGGGGAGGAAGGAGAGG
GCGACGACAGATATGATGGCGGAGGACAAGAAGGAGATCGTGCCGGGGAAGTACGACGTG
GACGCCAAGTGGGACGCGTGCGTCGATCTCACCGTCCGGCGGTCCTTCTACTCTGCCTTG
GCCGGCGCCTTCGGCGGCCTCCTCCTCTTCAGGAGCCCCGTGGCTAGATGGTCGTCTCTA
GCTTTTGGTGCTGGTTTGGGCATTGGGTCTGCTTACACAGAGTGTTCTCAGAAATTCAAT
GGGTTTCCTACAAAGCCGCCTCCCAAGGCATCTGATGTTCCTGCTCATGAGACAGTAGTG
GAGTCCCCTCCTCAGGAAAGGCAAGACTGAGGACATCTACAACCTTGAATACATTCGATC
ATCTGAACGGAGTTTTCTCAAATTGAGATTGTTGTTGGCCTTTTTTCCCCTGCAAGGGCT
TTCACTATCTGCTACTAGCACGGTCTCCATTATAAAAGCTGTTGCAAAGTTTATGATATG
ATTGTGTACCTGTCATTTTCACCCCGAAACTAAAATAATGG
>contig_10299 
GACCCATCAGCAAGAACGAAGACCCACGTCGGGAAAGCGGAGGGAGAGCGCTCGGGCGAG
CTTGCATCCCAGGTCTGACCGCCAGCGGTGGTCTTCGCCGGCACCTCCAACGCCATCAGG
GTTTGCAGAGAGATAGGGAGGTTTTCGGCTTCTTGCGAAGGTGGGTCTTGATCTTTTTGA
TAGAAGAGATAGGTGAAGTCTTCGGCTTTTTTGAGAAGGGTAGGGAATTGGGCGTCCTGT
CGGGATGGACAGCATTGTAGATTCCTTGAGCAGTGCGTACCAGGAGTTCCTTGCGGCTGC
GGCGAGTGTTCTCGAGGCCAGGGAAGTGTCTGGGGCCCAGAAAATAGCTGCCACCGACGC
TGCCCTGGAGAACTTCAAGCAGCACTGGGAATTGTTCCGGGTGGCGTGCGATCAGGCAGA
GGAGTTTGTGGAGTCGGTTAAGCAGAGGATCGGATCGGAGTGCCTGGTGGATGAGGCCAC
CGGCTCCACAGCAGGGAAGCCCGGGCAGGCTGCCACACCTGCCCTGCCCCCCATAAGCGC
GGTTCGGTTGGAGCAGATGAGTAAAGCGGTCCGGTGGCTTGTCATCGAGCTCCAAAATGG
TACTGGGACCGCCGGTGGAGTGGCACATACTCATTCCGCGGCACCTTTCGATGCTCGATT
CTCTGAAGATGCTGCTCAGTAGGTAACTCCTTGTTCGATACTTTTCCGGATAGAGTTGAG
CTGGTTGGTTCTTATATTATTTAGGATCAACAGATTGTAAACCAATGTTGTAGTTTGAGG
TCAAGGGCCCGTGTGATTCCATGTCTGTATATTTTTGCTCCCTGGTCTTCGACAAAGATG
AATTTATGTTCTTCATACTTTTGTGCCGC
>contig_10303 
TCCGACCCGGATCGGCGGGCGATTGTTCCGATTCGCGACCCGAAGGAGCCTCCTTCCGTC
GAACGTCTCCGGCGACAGCGAGCTTCGCGCCGGTCGTGTTTCGCATTCCCTGGAATGGGC
GGCCGACCTGTAAGTCTTCGAATCCCCAATTCGTTCGATTGAGAGGAAGAAGAAAAGAGG
GGGGAAGGAGGAAGGAAAAGCTCCGTGCCCTTGCTGTCTGCAGCTCCATTACGACGAGGA
GCCTTTGCGGGAATCCCTAGGGGGAGGGGGG
>contig_10309 
CAGACTGCAAAACCCCCTTTTCCTTCCCGCTTCCTCCTCGCGGCCGGAACCGGATCACGA
TGGGCAAATCCGGCGAGAAGGAAGCGCCGCCGACCGAGCCCCCGGTGCCGCGCGACGGCG
GAGGAGCAGGAGACGGAGGAGGCGATGAGGCGGAGGACGAGCGCAGCTTCGAAGAGATCG
GGCTCGACCCCCGCCTGGTCCGCGCCCTGTCGAAGAAGGGCGTCGAGAAGCCCACCCCGA
TTCAGCAAGTCGCCATCCCGCTGATCCTCGAAGGTAAAGATGTTGTTGCAAGGGCGAAGA
CCGGCTCCGGGAAGACTTTCGCTTACCTCCTCCCTCTGCTTCAGAAGCTGTTCAGCAGTT
CTGGGTCGAAGAGTAAAGTTGCTCCGAGCGCAATCGTTCTCGTCCCGACCAGGGAACTAT
CTCAGCAGGTCCGTACTGAGGTCTTGTCCCTGATCGAGTTATGTCGAGTTCAGCTGAAAG
CTGTGGAATTAACTGGGGGAGCTGATATGCGAGCTGCGCTGGCTGGATCGCCCGATATTC
TTGTCTCGACTCCTGGTTGCATACGCAAATGTCTGTCATCTGGTGTTCTTCAACCAGCAT
CGCTGAGCGATTCACTTGAAATTCTTGTTCTTGATGAGGCAGACCTCTTACTTTCATATG
GCTATGAGGAGGATCTAAGAGCTCTTAAGGCACATATTCCTAGGCGTTGTCAGTGCCTCC
TTATGTCTGCTACATCAAGTGCGGATGTTGAGAAACTCAAGAAGCAGATATTGCACAACC
CGTTCATACTGACTTTGCCAGAAGTTGGAGATGTTAAGGATGATATCATTCCTAAGAATG
TTCAGCAATTTTGGATTTCATGCGCCGAGCATGATAAACTGCTTCACATCCTTGCTCTCT
TAAAGCTGGAGTTAGTGCAGAAGAAGGTTTTGATATTTATGAATACTATTGACATGGGAT
TCAGATTGAAACTCTTTCTGGAGAAGTTCGGGATCCGTTCTGCAGTTTTAAATGCGGAGC
TGCCACAAAATTCTCGTCTTCATATGCTTGAGGAATTCAATGCTGGGCTTTTTGATTACC
TGATTGCAACTGATGATAGTGAAATAAAAGAAAAGGCAAAAGCCAATGATGAGAACCAAG
GGCAGCGAAAGAAATCTCGAAAGCATGCTAAGGCAAAATTGGACTCTGAATTTGGAGTAG
TCAGGGGAATCGACTTCAAAAATGTTCATACGGTTATTAATTTTGAAATGCCTCCAAGTG
TTGCGGGATATATACATCGTATTGGACGAACTGGAAGAGCATACAACACCGGGTCGGCTG
TGTCCCTGGTTTCCCCTAAGGAGATGGATATTTTAGAAGAGATAAAATCCTTCTTAGGGG
AGGATGAGAACAAAGAGTCGAATCTTGTGCCATTTCCTTTGCTCACAAAGAATGCCGTTG
AATCCTTACGCTATAGAGCTGAGGACGTTGCAAAGAGTGTGACAAAAGTTGCTATCAGAG
AATCACGGGCTCAGGACTTAAGGAATGAAATTCTGAACTCTGAAAAGTTGAAAGCTCATT
TTGAAGCTAATCCTAGGGACTTAGATTTGTTGAAACACGATAAGGTTCTGAGCAAGAAGC
CCCCTGCTTCTCATCTACGTGATGTGCCCGATTACTTATTGGATCCCAAGACTCAGGAAG
CAAGCAAGATGGTCAAGCTTGCTAGGGCTGCTATGGGGAAGTGCAACCCTTCTAATAAGC
AGGTGACTAAGAGGAAATCTAGGAAAAGCAGAGATCCTCTCAAGACATTCACAGTTGAGG
CGCCGAAAAGGGCTCAAGGAGGTGGGAACAAGGTAAATCAAAGGGATGGCGATCATAATC
GCAAAAGCAAGAAGAGGAAATCTGTAGATTAGCTAATTTACACAGCTATCCATTCCCTCT
TTTTCTTTTTTGGGATCTGTAAGCCCACAATTTTGTATCGAGACACTTGTGCATCTTCAG
TGTTTATTTTGAGCTACCTAAAGGTCGTCGACACTTTTCTCTCATCGATAGGTTTTCCAT
TTCTAACTGTTGAATATTTCGACCTGCCAAAGCTGTTGCTCCCG
>contig_10310 
GACGACGACGGGGTCAAGACAAAGAGAAGGTTGCCGGCGGACGGTGGCTTCGTGCGTCAA
ATCCTTCGTCTTGATTTCTCAATATTATCATCATTCTCTCTCATTCTTATCAATATCAGG
CAGAGGATTTTTGAAGTTGCAATCGAAGGCAAATGGCTTATTCTGCAGACTCATGGATGA
AGGAATATAATGAAGCGGCTAAGTTGGCTGATGATATCGGTGGCATGATCTCCGAGCACG
ATAAATTGGTTTCGTCGGGGCCGGAAAACCAGCGTCACGCGTCTTCCATACGGAGGAAAA
TAACGATTTTGGGCACTAGGTTGGATAGCCTGCAGTCTGTCCTAACGAAGATGCCTGGCA
ATCGGCCTATATCTGAAAAAGAGATGAACAGGCGCCGAGACATGCTTTCTAGCTTGAGAA
CAAAAAAGGACCAGATGGCTTCTGCGCTGAACATGTCAAACTCTCGAATTAGAGATAGTT
TGTTAGGTCCAGATGCAAAACCAGCTGATGTGATGAGCAGAACTGTCGGCTTGGACAATC
AAGGCATTGTTGGTCTTCAGCGTCAAGTTATGAAAGAGCAAGATGAAGGTCTTGAAAAGC
TTGAGGAGACGGTGATAAGTACAAAACATATTGCCTTGGCAGTTAACGAAGAACTGGACT
TGCATACAAGACTAATTGATAGTTTGGACCAGCAAGTGGATGTCACAGACTCCCGTCTAC
GGAGGGTGCAGAAGAACTTGGCTATACTGAACAAGCGCATGAAGGGCAGCTGCACCTGCA
TGAGCATGCTTTTAGCAGTTATTGCGATCGTGATTTTGGTGGTCGCCATTTACTTGGTAA
TCAAGTACGTGTAACACTAACCACAGTGAACACGGTGATCTGCCCATTTGTTTTTCTGTG
GTCTTGGCTATAAATTCCTGCCATGATAGCAATATATTTCTCATGTTTTGTTATGTTGGC
TATATAAGATGTTAATAATAACCGTGACGAGTGGCTCCTGTTAATCAAATTCGTTTGCGA
GCATGGTAATCATGTGATTTTCTTTTCGG
>contig_10316 
CGGTGGATTGCTTCGCAAAAGGATCATCGTTGATGTTTACAACCGCCAAAATTGCACAGC
TCAACCAGTATTACCTATATACAAAGGTAAGAGACAAGAAACGGGGCTAAATATGAAAAG
TCTGCAACTCTGTTAACAGTTAACACTTTCTTCATATATGTATATGTAAGCTTAGCCTAG
AAGACTTAGTCTAGCTAGATTGAAAGTGATTGGATTTTTCAAAACCATCACAGGTATAGA
CAGCCTATATTTGAACGAGCACCGCCACAGAAACAGCAAAACTGCTTGCTTTGAATATGT
CTCAGATCCCTGGCAAATCAAATTCACACAAAGCTTGGTTTTCTGGTTTGAGGGAGTGTT
CTCTGGCTCGCAGCAACAGCTCTGTTAGCCGGCTCCTTCGTCCGCCTGGACAGGATCTTA
TCATCAGTGGTCTCCTTGGGTTTTCTTGTGCTCTTAGGCTCATAATAGACAGCTTCTTTC
GAGATCTCCTTAGGCTGACCATTTCTCAATTGGAGGGGGTTCTTATTCTTCAAAGCTGAA
GGCCGCTCTACAATTCTTTTGTTCTTTTTCCCTATCATCACATCATTATCAGGACTAGAT
AACACTGCACGTGGACGAGGCACTGTGCTGGCTCTGATATTTAGTTTAGAGTCTTCATCA
GATGTCGATTCACTCTTCCCTTCAGATACAGGATATCTCAGAGCATTTTCCATGGAACTC
TTTTGGACCCTTGCTGTGCGGGGTCGAAAAACTTGATGCTCCTGCACAGGAGAGTCGAAA
TCGTGCAGAGAGAGATAGTCGAGAGCTTTCAGTCCCAGCAACGGACTCTTGGGAACGTCG
CGCTTGACATCATCGCGATCTCCAGAATCGTCTCTCACCTTCACCTTCACCTTCGGATAC
ATTGCCCTCCTGATGAATACCCGAGAACTTCCCCCCGTACGCCGGTTCTTATTTTTCCTC
CCCCCAACAAAGCTGAAAGAAGAAGCAAAGCTCGTGGACTTTTGAGCTCTGATCCTCGAG
CTTGCAAGCGAAGGCGCACGAGGGTGATGATGATGATGATGGAGGAGAACGTGCGCGTTC
CAGAACCGAAAAAACGAAGCTACCAGATCATGCCTCGT
>contig_10317 
CTGGAATGGGCTGGACCTGCTGAATTTCTGGACTGAACTAACTTGGTCTTCAAATTGGTG
GGCTGGGCTTCAAAATTGCGGGCTTCTAATTCTTCTGGGCTTCTAAAAGACGTGGGCTTG
CTGCTGGGCCAAGACTTGGGCTGCTGGACTTAATTAATGGGCTGAGGACTGCTGACTTCT
TGGGCCGAAATTGGGCTGAACAAGAAAGCCCAATGGAGCTGCTGAAGTTTTGAGCTGAAT
CTGAGTTGGGCTTCAATTTGCTGAGCCCACGATCAATGGAAGGCAGTCAGTGCTGTTGCT
GGCCGAGACACACTCAAGCGAAGATGGACTGGAGTGCGTGGGCTTGTTGAAGAATCGGTG
GACTGGCGCTCGCAGGGGCTTCGCTGGTGTGACTGAGGAAGACCAAGGAAAT
>contig_10318 
TCTCTCTCTCTCTCTCTCTCTCTCTCTCTCAAAAATCGCCTGATCTATAAATCCAACCTC
TAATCCGCTCCACCTCCGTCGGATTCAACGCCCCGCCGTCGCGAATTCCGCAATTTTCCG
GTCCCGAATTCGGGGTTTCTCGCGGCCTCCGGCGGTCGCCGGCGCTCCGTCTAGGGTTTC
CTGCTCGATCGATCCGTCGATTCGCGGCGCTGCGGAGATGGACGGCAACAAGGACGACGC
CCGGAAGTGCCTGAAGATCGGCAAGGAGGCGCTCGAGTCCGGCGATCGCGCCCGCGCCCT
CAAGTTCGTCGCTAAGGCCCGCCGCCTCGATCCCGGCCTGCCGGTCGACGATCTGCTGTC
GAAAATCGAGGGGCAGTCCAATTCGCAGTCGGAATCGGCCACCAACGGCGAGGGGCCGGC
GCCGGACCGATCTGGCGCGGCGCAGTCGGATCAGCAGAGGCCGTCGGTTCGGCACCGGGG
CCCGTCGGCGGGTGGTTCGTCCTCGGCGTCGAGCGGCGCGGCGTCGTACACCGAAGAGCA
GATTGCGATGGTGAGGCAAATTAGGAAGAAGAAGGACTTCTATGAGATATTAGGGGTGGA
GAGGAGCTGCACCGTGGAGGATGTGCGGAAGGCCTATAGGAAGCTTTCCCTGAAGGTTCA
TCCTGACAAGAATAAGGCTCCCGGGGCCGAGGAGGCGTTCAAGGCGGTTTCCAAGGCCTT
CCAGTGCTTGAGCGACGAGGAGAACCGGAAGAAGTATGATGTCACCGGTTCTGATGAGCC
TGTTCACATGGCTCGGGCGGCCAGGCGCGGCCCGGCGCAAGGATTCAACGGATTTTACGA
GGCGGAGTTCGACGCCGATGAGATATTTAGGAACTTCTTCTTCGGTGGTATGCACCCAGC
AACTACTACGCAGTATCGAGGGTTTAGCTTCGGGACTGGAATGGGGCAGAGACAGGCGGA
TAATGGGTCGAGTGGGTTCAATCTGAGGATATTGATTCAGCTGCTTCCCGTCATTTTGAT
CCTGCTATTGAACTTCTTACCATCTTCGGACCCGATTTACTCTTTATCCAGGACGTATCC
CTATGAGTACAAGTACACGACACAGAGGGGTGTGAATTATTATGTTAAGTCCACCTCAAA
GTTTGATCAGGATTATCCCCCGGACAGCTACGAAAGAGGGAGGCTTGAGGTGAAGATCGA
CAGGGATTACATCTCCATCCTGTCGCAGAATTGTAGGGTCGAGATGCAGAGGCGGCAATG
GGGATTTATAAGGGAGATGCCGCATTGTGACATGTTGCAAAAGTTCGAGGGAGTGGCTTG
ATGAGCGTGGAGATGAGATTGTCCAATGGATACATTTCATCCATTGGCTCTTGCGAGGAG
GTGTTGGCTTTCATGAGCAAGCTTAGGCAATGGACTCGAAAGTAATTTTTGTTATGAATG
CGGAACTGAACTTCCCTCTTACACCTTTAGCTAGTAATGCCCTTCAGCCTGGGTTTGAGA
CATATCATATGAATTTCCACCATAGGTTATTCATGTTTGTTTAACTATAATAGTTTTGAA
CGGTCTATGTGACTCCACCATGCATCTGGAGTCATCATCATTTCCGAATTTAGATATGAA
GCTACTGTAATGCTCTTAATATCATCGAGTTCCTTGCACATATGGTACTACCGGGCTCTA
TTCTCCAGCTAACTGTATGGCTGTTTATATGGAAGCGGTTGTTGCTCTGCTGTGGAGAAG
ACTTGGCTTCATACAATAAATTTCTGTGGTGGGATGCCATGGACTCTGCAGACGATACTT
AAAAGCATTTGTTTTGCTGCAATGCAGCTTGTTTCCTGTTATAAACCTATGATTTAGTGG
GAAAAGTCATTAATTTCATCACATGTGAGTTGTTTGGATCTGCCTGTTGTTTT
>contig_10321 
AAACGAGCAAAGAATCTCTCCTCCTCCTCCTCCTCCTCCTCCTCCCGCCGCCGCCGCCGC
AGCAGCAGCAGTCGAGATGGCCGTCACTCTGCACACGAATCTCGGCGACATCAAGTGCGA
GATCTTCTGCGACGAGGTCCCCAAAGCTGCCGAGAACTTTTTGGCACTGTGTGCCAGCGG
GTATTATGACAGCACCATATTTCACCGAAATATCAAGGGTTTTATGATTCAAGGTGGTGA
CCCCACTGGAACTGGCAAAGGTGGAACCAGCATCTGGGGCAAAAAATTTAATGATGAGAT
AAGAGAGTCTCTGAAGCACAATGCAAGGGGAATACTCTCAATGGCTAATAGCGGGCCTAA
CACCAATGGAAGTCAATTTTTCATCGCATATGCAAAACAACCACATCTGAATGGATTATA
CACCATCTTTGGCAGAGTGATTCACGGGTTTGAGGTCCTAGATATCATGGAAAAGACTCA
AACAGGGCCAGGGGACAGACCTCTTGCGGAGATCAGACTCAATCGTGTCACAATTCATGC
AAATCCTCTTGCTGGGTAGCCTTTCTTGATGGGTTTTTTTTCTTATCTTGATAGGACTCT
TTTACAGTTTTGCTTTAGGTTAGGGATCCCTGTAAGCTGATGATAGATATTGGAGATGGT
ACTTGTAAGATTCAATTACATCGAACTACTTCAAACCTTGTATTGGAGCATTCCAAATAC
AAAAGATCGAAAGAGC
>contig_10322 
CTGCCGTTTGTGGGGATGATAACGGTGGTTCTGGCTCTGGCGAGCAACATGGTGGTGATG
AAAATGGCCTTGTCCGATGGTATGAACAAGTATACCATGGCCTTCTACAGTAACGCCCTC
TCTTCTCTCGTCCTCCTCCCCTGTCCCTTCATCTTCTCTCGCAGGTCAGGGTCGTACCCT
CCCCTCACTTTCTCTGTCCTTCGCAAGATCTTCTTGCTGGCTGTGGCTGGATTGGCGGCA
CAGATGTGCGGGTACATCGGCATCGATTGCAGCTCCCCTCTTCTGGGCACGGCCATGATG
AACCTCATCCCAGCTTTCACTTTCGTTGTCGCCATTATTCTAAGGATGGAGAAAGTGAAC
TGGAAAATCCTGAGCAGCCAAGCTAAGATTGTGGGAACCATTACATCGATTCTTGGTGCA
TTCGTATTCACTCTCTACAAGGGTCCGCCGATTCTCCGCTCGCCTTTGCCTCCCTCCGTC
CAACCTCACCGCCTCCCTTTTCTTCCCCC
>contig_10327 
TTTTTTTTGCCGGAGATGTTGTGTAACATGGTGACGGTGACCCGGAAGAAGAGGAACGGG
TCCGTCCCGGTTTACTTGAACGTGTACGATTTGACCCCTATCAACGGGTACGCCTATTGG
CTCGGGCTCGGGGTGTATCACTCCGGCGTGCAAGTACACAATGTTGAATATGGTTTTGGA
GCACATGAACATGCAACAACGGGAATATTTGAAGTTGAACCAGAGCGCTGTCCTGGTTTC
ACCTTCAGAAAATCAATTTTGATTGGAAAGACAGACTTAGGCCCCAAAGAAGTCCGCTCG
TTTATGGAGAAACTAGCTGAAGCGTACTCTGGAAACACATACCATCTTATTACAAAAAAT
TGCAATCACTTCTGCAACGACGTGTGCAATAGATTGACAGGGAAACCGATCCCTCGTTGG
GTCAATCGACTGGCTCGACTTGGTTTCTTCTGCAATTGTGTGCTTCCTGCTGGATTAAAC
GAGACAAAGGTTCGGCAAATCAGATCAGAGGACCAAGTGATCCTTGAAGGAGAGAAGAAG
AAACTGAGAAGCCAATCGAGCAGGTTCCCCTCTTCCAGTCGTTCAGCTGATACGCCATCA
TCTCGCCATCTGCGTTCTGCTAGCAAAAACAGTAGGCCGAGACACTGTCTTCCTCCAAGT
TCTTCTTTGATCCATTCTACTTCTTCACCTGCAACTCTAGCAGTAAAGCTTCAATAAGAG
AGAAGCACTCTTAATCTAGGGCCTTAGAATCATCACCGCAGAAGGGAAAAGGGAAGATTG
CAAAAAA
>contig_10328 
ATTACAGAGTATGTCTCCTGATGAAATTGCCGAAGCTCGGGCTGAGATTATGAAGAAGAT
GGACCCTTCATTGCTCAAGTTGCTAAAAAGAAGGGGTCAAGAGAAATTCAAGGAGCAAAA
CTTGTCAGGCTCTCAGATAGCTATGGATGGAACACTGGGTCCATTAAGTGGGGGTCAGTC
TCTTCAGAATGCAGAATCACGGAATACGAGGGATGGAGTATCTAATTTGGTATCATCGGA
GACTGTAAAAGATAACCAAATTCAGCAGGATCATGCTGGTATCCAGCATGTTGGACCAAG
AGATGGCAGTTTGTGGAGTGCTTGGACTCATAGGGTTGAGACTGCACGAGAATTACGATT
TTCATTGGAGGGAAATGTCATTTGAAGTGAAATTGACCCAGTTGTGGGGACTGGTCAGAA
CAGGCAGAATGCTGATAATGTTGCCGAGCGAGACTTCTTGAGGACTGAAGGTGACCCTGG
TGCTGCAGGTTATACTATCAAAGAAGCAGTGGCACTTACAAGAAGTGTGGTTCCGGGACA
ACGGGCCCTTGCACTTCATCTTCTCGCTTCTGTACTTGACAAGGCAATGCACAATATTTG
CCGGGATCAAGTTGATCTTGTTACTGGATATTCTAATGTTGATAAGGATTCAGTGGATTG
GGAGGCTGTCTGGGCATTTGCACTCGGCCCAGAACCTGAACTTGTCTTAACATTGAGGAT
GTGTCTTGATGACAACCACAATTCTGTAGTTTTAGCATGTGCGAGA
>contig_10329 
CGCGTTTGTCAAATTTTATCATTTCCTGCCTTTATACTTTATATTGCTGTCTAAAGGCGA
CTCGACAGGAAGAAAATTTCATTTTCGAGCGAAGCCTGTAAGGTCGAGAAGAGAGGAGAT
GGAGCTGGAGAAGGTGAAGGAGTCGCCGGAAGTCGACGCTAACCCAGGCTCGAGCTTGGA
GGAGATCACCGAGCTCCGGCTAGGGCTGCCGGGGGAGAACCGGGGGAAGTCGGGCACAAA
GCGGGGATTCTCCAAGACTGTCGATCTCGATGCATCAGCCGTCGGTCGCGACGATGAAGC
CAACAATTCTCCTGTGGGCGGTGCACGGGTGAAGGATGAAGTTTCCGGCGCAGCTAAACC
TCCTGCAGCCAAGACGCAAGCCGTGGGGTGGCCGCCGGTGAAAGCGTTCAGGAAGAGCGT
GATGAAGAACTGCAAATATGTGAAGGTGGCCGTGGACGGAGCTCCGTATTTGAGAAAAGT
GGATCTGGAGGCGTACGACAGCTACCAGCAGCTTTTGGCTGCTCTTGAGAAGCTCTTCTC
TTGCTTCTCCATATGCAATTATGCAAGCGAGAGGAAGATCGTTGACCCGGCAAACGGTGC
TGAATTTCTGCCTACTTATGAGGACAAAGATGGTGACTGGATGCTGGTTGGAGATGTGCC
TTGGAAAATGTTTGTCGAATCTTGCAAGCGACTGCGGTTCATGAAGAGCTCGGAAGCCAC
CGGTCTAGGTCCAACGACCCAGTCTGCGTGCACAAGTTCAAGTTGAAAAGAAGGGACATC
AAGCTTCCCGAGAGAGAGAGAGAGAGAAAGAGAGCATCCTGGGATTATATATGCTTTGAT
GTACAAAGGGTTTTAGATCTCAGCTCCTAGGTTTAGGGTTATGCCACAGTTTTTGTATTT
GGAATGACACGAGAACACATAGAAAATAAGAGGGTTTCAATCTCTCTATCATTCATTATC
TCCGATCAGCTACTTTTCTTACTATAGATATTCATATAGCCCGTTTTGTTTGATAATTTA
GGGTTTTGAATCAAAGGTTTTGGTGTGCTTTTCGTCAGAATACATCGTGAAGGCTACTCT
CACGAATTGCGAATTAGTGTAAAATAATAGTTGAGATGACAGGGTCTTTGCGTTTTAGAA
AAAGTGGGAAC
>contig_10332 
CCCCACCACCTCCGTCACTACAAAAGCGCTCCCGCTCCACCACCAGGACGCCCTCGCACT
CGCACTCGCCGCCGCGAAGCACCACGACAGACCCTCCAGCCCGCACCCTCCGACGAGCCC
TCCCCCGCCGCCGCCGACGATGGAGTCGCTGATCCTCCGGCTCCACGAGATCTCCGCCGT
CAAGTTCGGCAGCTTCAAGCTCAAGTCCGGCATCTCGTCCCCCATCTACATCGACCTCCG
CCTCATCGTCTCGTACCCCGAGCTCCTCCGCGACATCTCCCAGGCGCTCATCTCCTCCGT
CGCCTCCGCCGGCTTTGACATCATCTGCGGCGTCCCCTACACCGCGCTGCCCATAGCGAC
GTGCGTCTCCGTATATAACGACATCCCGATGGTCATGCGTCGCAAGGAGGTCAAGGACTA
TGGTACTTCCAAAGCGATTGAAGGTGAATTCAAGAAGGATCAAGTGTGCTTGATCATCGA
GGATTTGGTGACGAGCGGCGCGTCGGTGCTGGAAACGGCTGCCCCGCTGCGCGCCGTGGG
GTTGAAGGTAACCGACGCGGTGGTGCTGATCGATAGAGAGCAAGGAGGGCGAGAGAATCT
GGAGCAGAATGGGATCAAGCTGCACGCGATGATAAAATTGACCGACATGGTGAGGATCTT
GAAGGAGAAGGGGAAGCTAGGGGATGATGTGGAGGCCACCGTGCTGAAGTTTCTTGAGGA
GAACAACAGGGTGGCTGTGCCGGCGAAGGAAGTGAAGGCGAAAGCTAGGTTTTTGGGGTA
TGGGGAGAGGGCAAAGTTGTCAAAGAACCCAGCTGGGAAGAGGCTGTTTGAGGTGATGGT
GGAAAAGGAAAGTAATTTATGTGTCGCCGCTGATGTCGGGACGGCAGCTGAGTTGCTAGA
TATTGCTGAGAAGGTTGGGCCAGAAATATGTTTATTGAAAACCCATGTAGACATATTACC
CGATTTCACCCCGGATTTTGGTTCCAGACTGCGCACGATTGCAGAGAAGTACAACTTTTT
GATATTTGAGGATCGCAAATTTGCTGATATTGGTAATACAGTGACAATGCAGTATGAAGG
TGGTATATTCCGAATAGCAGATTGGGCTGATATAACTAATGCTCACATTATCTCCGGTCC
TGGAATTGTTCAGGGACTGAAGCTAAAGGGTTTGCCTCGAGGTAGAGGCCTATTGCTTCT
TGCTGAAATGAGCTCAGCTGGTAACCTAGCCACAGGGGATTACACTGCAACGGCTGTAAA
AATTGCAGAGGAACATTCTGACTTTGTTATGGGGTTCATCTCAGTTAATCCAGCATCTTG
GCCAGGGGCACCTGTGAATCCAGCATTTATCCAGGCTACCCCTGGTGTTCAATTGGTAAC
TGGTGGTGATAACCTTGGGCAACAATACAACACTCCACATTCTGTGATCCATGACAGAGG
CAGCGATATCATCATAGTCGGGCGCGGAATCATAAAGGCTCTGAATCCGGCGGAGGCAGC
TCGGGAGTACCGCCTTCAGGGATGGAATGCATACGTGGGTAGGTGTTCATAAGACTGGAA
GGTTCCCAAAAGGATGAGCCAAGTTCGGGTCCGAGTCGAAGTCTTATCCCTTTTGGTGCT
ATAAGTTGCGGCTTCTTAAGCACGTGCAGCTGATTTATCATGCGCTCTTTCATTTTGCTT
TCTTCTCTCTTTTTATTTTCCTTTTTCAGATAAAGCACCCAGATCTTCTAATGGGGGAGC
CCCTTGTGCTGCTATCGACAACGTCTCGAAGTCGATAATGAGATCATAGGGATTGTGGAC
ACCTTTTTGGGATAGTATGGCGCCGG
>contig_10333 
CGAGAGAACTCGTCTCAGAGTGATATTCGGAAAGAGTCCTTGTATGCTGCATGTGATGGG
TGCTTGCAATCGCTTCGTGATCATTTTTTGCTAGCTGCAGAATCNNNNNNNNNNNNNNNN
NNNNNNNNNNNNNNNNNNNNNNNNNNNNNNNNNNNNNNNNNNNNNNNNNNNNNNNNNNNN
NNNNNNNNNNNTAGACAGATTGCCGAAGACTTCCTAGCATCTTGGGCTTCTGAGTCTGAG
ATGTCCGATGCACACCCTAAAGTTCCAGCAGTTCACAGATTCGAAGTTAGCAGAGTTACA
GCACGGTTGTTTGTGGGGATCGGGAAAGGGCAGC
>contig_10335 
CTGCCATCTTCCCCCTCTCTCTCCCCCCGTCTCCGATGGCGAAACCACCAATTGCCTCGC
CTCTCTCTCCTCTGATACGCTCCCTCTCTCTCCTCCTCCTCCTCTCTCTCCTCCTCATCA
ATCTCTACTCCTTCGAATCCCTCGCCGATTCCCATTTCGAGGGCTTCGATGCCGATGAGG
AGGACGAGTCCTTCGACTCCCTGGAGTTCTCCGATCTCCGATCCCCTCCCCTGACTCAGT
CCGAATCGCATCCTCCGCCTTCTCCCCCCTCGGCCCACTCCGAACCCGAACGTGTCCCGA
CTCCGGATCCGAATCCGATTCGCGACTCGGACCTCCCGACTCCCTCTCAGGATCCTCTCA
AGCCCTCTTCCACGAGCTTTGATTTCTGGGACGAGGACGAATTCGAGGGCCTTCCCGTCG
TGGAGCAACCGGCGGACCCCATCGAAGTTCCCCAAGATGCCGCTGGGCCTATCAACCCCA
GCCCGGACCTCAAGCCGGCGTCGAAAGATAAGCCGACTCCGAGATCTTATACCGTGGAGA
TTGCGTGCGTAAGTTTCTTGGTGATGTTCGGGATCAACTTTTTTACCGGGAAGCGCGAGA
ATGAGAACATTGCGCTTGCTTGGGCGACCAAGTTTGCGACGAAGGATTCCATTTTCGAGA
AGAATTTTAGCTTGTTGGGTGTTGGGGAAGGAGATGACTCGCCCCTTTTGCTCAAAGAAG
GGCAGAATGTATTCAAGTTCTACGCGAGTGGGCGAAGGTTTTGCCAAGGTCTATTGGCGA
CTATGGAGTTGAAGAGCAGGCATGATTTGATATCGAGGATGTACAATCTGATTGTGCCAT
GCCGTGATGAGATTACTTTTGAGGTCTACATGAATGATGATGCCATGGATCATGTGATTT
TTGCTGTGGCAAAGAAGAAGGCAGCTAAAGGGATGCAGAAAGAAGTGAGGGACTTGCAGA
GATTTGCGGGAATGTTATCACCTCCTGGCGGGAGGAAGTGGGTTGCTGATGAGTTGGCAG
TTATTTCAGAGTCCAAGGAGGTTGCTGGGGATTTGATAACAGAGGCGGTGCTTGATCAGG
TACTGGGGGATAAGGCTTTTGAAAAATTTGGAAAGGGTTTCATCTCCATGCATTTCTCTG
ATCAGCACTCTGCTGCTCACAAGAAGGTGCTATTGTTTAAGTTTGCTCTCCCAGATGCCA
AACACATGGCGGATATGACCCGTTTGGTGGCTCTTATACCATATTACATCGATCTAGTCG
GGCGTTACAAGCTTAGTTCTCAGGCACGGNCCACATGGCGGATATGACCCATTTGGTGGC
TCTTATACCATATTACATTGATCTAGTTGGGCGTTACAAGCTTAGTTCTCAGGCACGGAC
CAAAACTGAAGCTGCCAGATCAAAGGCTTTCCAAGAGGCATATAAAGAACTCCATAATGC
CAGGCAAGAAGCCATACAGAAAAAGAAGGCAGAGAAAAAGAGGATGTCGGAAGAGACTGA
AGCAAAACTTAGTGCAGAGTCTCTTCGGAAGAAAGAAGCTAAGGAGCGTGCTCGCCAAAT
GAAGAAAGCAATGCCAAAGATGAAGATGACCCGCGCTCACTAGATTCTTGAGCCAATCAA
TCATCGGTCTACGAGTTCGCTATAGTTCCTGGAGCATTTTCTTTAAGCCCTACTCTAGTC
TCTCATTTTAGCCGTCTTTTNAAGCCCTAATCTGTTGCTGTCCTGTACTCTAGTCTCTCA
TTTTAGCCGTCTTTTCGCTTTCCCTTTGGATCCAAAGGTATCAGGATTTTATGCTTTGAA
AGTTAGTGGAGTAATTTCCTAGGTCGGACACTTTTGAAACGGGTCTGTTTATTTCTTGTA
AACTGCTTTTTGGTCTTAGAAGATAT
>contig_10336 
ATGCTGGCCTCCAGGGGCGCCGGGGGGGCGCCGTCGCCTGCTCCATCTCCGTCGCCTGCT
CAGTCTCAGTCGCCGGCGCCGTTGTTGGCACCGAATAATGAGAAGTCTAAGCCTCTCCCG
CAAAGGGAGGTGGGAGCCGGAGTGGATGATGGGCGAACTGGGAGAGGGCTGTCGAGTGAA
GAAGCATGTCAGTTGTTCTCTATGGTTTTCGGAAGCGATGTTTCGAAAGGAATTCTTGCG
CAGTGGAGTAATCAAGGGATAAGGTTCAGCCCTGATCCAGAAACATCTATGGGCTTAGTG
CAGCATGAAGGTGGGCCCTGCGGTGTCTTAGCAGCTGTACAAGCTTTTGTTCTCAAGTAT
CTTCTTTTCTTTCCGGACGATTTCCGTAAAGGTGCATCGACTATTTCACCATTCCATGGT
ACAAAAGCATCATCTCGAAGACAATTTCAAGGTTCAGATAATTTTGCCTCACTTACAGAC
AATGAAAAATTAAGGGCATTGATAAGAAGTATGAGTGAGATTTTATTTCACTGTGGAAGT
AATAAAAGGGCGGTTATTGCCACTTTAAGTGTTACTGGTAAAGAACTTGAGGGGGCTGCA
GATGGTTCAAAGGATGAGAGTATTATCAAAGCTCTGGAGGGACTTTCGATAGAATCAGCT
TCTGATTTGCAGAGTATTCTAAGAGTTGAGACTTATAGTGTGCAAGCTACTGTTTTTCAG
AGGCTTGAAGCAACACTTCCTGTTTTTCAAAGTCGAATGGGGGCACTGCTATTTCTTATC
TCTGCGTTACTTTCTCGGGGACTGGATGCTGTTCAAGCTGACAGAGATGATCCCAGTCTT
CCTCTGGTAACTGCACCATTTGGCCATGCGTCGCAGGAAATTGTGAACCTGCTCCTCTGC
GGGCAGGCTGTGCCCAACGTTTTCGATGGGAGGATGGATCTAGGTGGTGGTATGTTCCTA
AAGGGCGTATCAACATGCGTGGAAGTTGGGTTTCTGACTCTGTTAGAATCACTTAACTTT
TGCAAGGTTGGGCAGCATTTGAAGTGCCCAAAATGGCCTATATGGGTTGTTGGAAGTGAG
TCCCATTACACAGTCCTATTTGCTCTTGATACAGTTGTTCAGGAAGAGAATGAACTAGAA
GAAAGGGAATCGCAGATTCGGAGGGCTTTTGATGCACAAGATCAGAGTGGAGGGGGTGGT
TTTATTGGTGTGGAAGGATTCCATCAAGTATTAAGGGAAACTGACATCAGGCTTACTTCT
GAAAAAGTTGATCAACTTTGCAGCTCGGGCTTTATTGTGTGGAGTGAATTTTGGCAGGCC
ATATTAGATCTAGACAGCAGTATGGGAGGTCTAAAGGACTCCTCAGGATTGATGGGCAAA
AAGGTGTTTGATCTTTACCATTTCAATGGAATTGCAAAGTCGGATTTGAATGGCCAAGCA
AACTTGGGAAATGAGGCTCCAGTTCAAAGGCCTAGACTTACTAAATTGAGANAGATTTGA
ATGGCCAAGCAAACTCAGGAAATGAGGCTCCTGTTCAAAGGCCTAGACTTACTAAATTGA
GAGTTTCTGTCCCGCCGCGATGGACCCCTGAAGAATTCATGGCAGCAGCGCCCTCTGGCT
CAGGTGGGGATCAGTCGAGCGCAAAGGATGCTGAAGTGGCTAAACAAGAGCCTCCTCAGC
ACGCACCCCTTGTGGACTGCATACGCACTCGGTGGCCTCGTGCTGTTTGTAACTGGGTTG
GGGATCCTCCAAGCATCGTGTGAAGGTCAATTAAGCATTCAATTTGGCTTGACATGGCTC
GTGTGCTTCATAGGAACTAAAAAGCGGTGGGATGGCATTTGAAATGCGTGTAAGATTGTG
CCGACGCAGTGATTGACAAGCGGAGGGTAATCGTTTGGGCATGTTAAAATCGGGACGTTT
AATACTTTCTTTTTTGGTCTCAAGTATATCCATTCCCTTCCTTTACTGTGTGTACTGATG
TATCTCTCTAATTCCGATTGTTTCTTATCAAAGGGAAAGCCAGGACATATTGATTCTTAT
GGGACGAATCTCTATGTACCATTAATTTTTATGTAGCTTGGTGGATAACTAGCCAATTTT
TCGGCCTCTTGGGG
>contig_10337 
GGTTGGATTGGAGACCCTAGGACATGGGAATTGGACGTCGGGAGGTTGTCTCACTCACTT
TACTTTTACCAGGATCCAGGGACACCAAGTGCTAGGAGGCAATGGATGTCTGTAGATTTG
GGGACTGAAATATTCAAAGATCCCGATCAGGTTGCCGAATGGACCGTTAGTGATTTAGAT
ATTATTGTGNNNNNNNNNNNNNNNNNNNNNNNNNNNNNNNNNNNNNNNNNNNNNNNNNNN
NNCTTTTTTCAGAGGGAGGAAAATTGAAGGGAACAGAGAGAGTTTCAACCCAAAGGGTTG
TGTAACATTGAGGAAAACCAGGCCAAACGAAAGAAACTCCGGG
>contig_10338 
ACCTGAGTCCAAAGGGGATGGTGGTAGTACCAGTGTTGGGGGTGGCAACAGCGAAGAGAA
GCCGAAAGATCTTCCTGCGGTTGGGTTCGGCGAGCTGTTCAGATTCGCTGATGGGTTGGA
TTATGTGCTGATGGGGATTGGGTCTCTGGGTGCGCTCGTACATGGGTGTTCCCTGCCTCT
CTTCTTGAGGTTCTTCGCCGATCTCGTCAATTCCTTCGGGTCCAATGCCAACAACATGGA
TAAGATGATGCAGGAAGTCTTGAAGTACGCATTCTACTTTCTGGTGGTGGGTGCTGCAAT
ATGGGCTTCTTCATGGGCAGAGATATCATGCTGGATGTGGACAGGGGAGAGGCAATCGAC
GAAGATGAGGATCAAGTATCTGGAAGCTGCCCTGAACCAGGACATACAGTACTTCGACAC
GGAGGTTCGCACCTCGGACGTCGTCTACGCCATCAACACCGACGCCGTCATGGTCCAGGA
CGCCATTAGCGAGAAGCTGGGGAATTTCCTACATTACATTGGGACGTTCGTGTCTGGCTT
TGTGGTGGGATTCACGGCCGTGTGGCAGCTAGCTCTGGTCACCCTCGCTGTGGTCCCTCT
GATCGCCGTCATTGGCGGGATCCACACCACCACTCTGGCCAAGCTCTCCTCCAAGAGCCA
AGACGCTCTCTCGCAAGCTGGGAATACCGTCGAACAGACGGTGGCGCAAATTCGAGTCGT
TTTGGGATTCGTGGGTGAGTCGAGGGCACTCCAAGCATATTCCTCTGCTCTGAGGATAGC
GCAGAGGATCGGGTACCGAACCGGGTTTGCCAAAGGAATGGGTCTGGGCGCCACCTACTT
CGTCGTCTTCTGCTGCTACGCCCTCCTCCTCTGGTACGGTGGTTACCTCGTCCGCCACCA
CTTCACCAACGGCGGTCTTGCCATATCCACCATGTTCGCCGTCATGATCGGTGGCCTTGC
ATTGGGGCAATCGTTGCCGAGCATGGGGGCATTTGTGAAGGCGAGGGTTGCAGCTGCAAA
GATTTACCGAATAATTGACCACAAGCCGAGCATCGACAGGAATGGTGAATCGGGGTTGGA
GCCCGGCTCGGTGACGGGACTGGTGGAGCTGAAGAATGTGGATTTCTCGTATCCGTCGAG
GCCTGATGTTCGGATACTCAATGACTTCTCTCTCACAGTGCCTTCTGGGAAGACCATAGC
TTTGGTTGGCAGCAGCGGGTCTGGTAAAAGCACGGTCGTTTCGCTGATTGAGAGATTTTA
CGATCCCACTTCTGGGCAAGTAATGCTTGATGGGCATGACATAAAGACACTGAAGTTGAG
ATGGCTAAGGGAGCAAATAGGGCTTGTGAGCCAAGAACCGGCGCTTTTTGCGACCACCAT
CAAAGAGAACATCTTGTTAGGCCGGCCCAATGCAAGCATGGTTGAGGTCGAAGAAGCGGC
CAGAGTTGCCAATGCACATTCCTTCATCGTCAAGCTCCCAGATGGCTTCGATACACAGGT
TGGAGAAAGAGGGCTACAGCTCTCAGGAGGGCAGAAGCAGAGGATAGCCATAGCGAGAGC
GATGCTGAAAAACCCAGCAATATTACTCCTTGATGAGGCTACGAGTGCATTGGACTCGGA
GTCAGAGAAGCTAGTGCAGGAAGCCCTTGATAGGTTCATGATAGGAAGGACGACCCTTGT
GATTGCCCATCGCCTCTCCACCATTCGCAAGGCTGACCTTGTGGCTGTACTTCAGCAAGG
AAGTGTCACTGAGCTTGGAACCCATGATGAGCTCTTTGCCAAAGGAGAAAATGGGCTCTA
TGCCAAACTTATCCGCATGCAGGAGATGGCACATGAAACCGCCCTTAATAATGCAAGAAA
GAGCAGTGCAAGGCCCTCCAGTGCAAGAAACTCCGTGAGCTCCCCCATTATTGCACGAAA
TTCATCATATGGAAGATCACCATATTCTCGTCGCCTATCGGACTTCTCGACCTCTGATTT
CAGTCTTTCTCTTGATGCATCTTACCCAAATTATAGGCTTGAGAAGCTTGCTTTCAAGGA
GCAAGCCAGTTCCTTTTGGCGTCTTGCTAAAATGAATTCTCCTGAATGGGTTTATGCTTT
GGTTGGGTCCATAGGCTCTGTTGTTTGCGGTTCTCTCAGTGCCTTCTTTGCTTATGTTCT
AAGTGCCGTCATGAGTGTCTACTACAACCCGGACCATGCTTATATGATTCGGGAGATCGC
AAAGTACTGCTATTTACTGATTGGTCTTTCATCGGCTGCGCTTCTCTTCAACACCCTGCA
ACATTTCTTTTGGGATATTGTTGGGGAGAACCTCACTAAACGGGTGAGGGAGAAAATGCT
GGCAGCAGTGCTGAAGAATGAAATGGCATGGTTCGATCAGGAGGAAAATGAGAGCGCAAG
GATTGCAGCAAGGCTATCTCTTGATGCCAATAATGTCAGGTCAGCAATTGGAGACCGTAT
ATCAGTGATCGTGCAGAACACAGCCCTCATGCTTGTTGCCTGCACTGCAGGATTTGTCCT
GCAGTGGCGCCTTGCCCTTGTCCTTATTGCTGTCTTTCCAGTGGTTGTTGCAGCTACTGT
TTTGCAGAAAATGTTCATGACCGGCTTTTCGGGAGATCTTGAAGCTTCCCATGCTAAGNN
NNNNNNNNNNNNNNNNNNNNNNNNNNAAGCCATAGCCAATGTAAGGACAGTTGCGGCCTT
CAATTCTGAAGCGCAAATTGTGGGTCTTTTCTCCTTCAACCTTCAAACTCCACTTCGGCG
CTGTTTCTGGAAGGGACAGATCGCTGGAAGTGGATATGGGGTGGCCCAGTTTGCACTCTA
TGCTTCGTATGCTCTTGGCCTTTGGTATGCTTCATGGCTTGTGCAGCATGGGATCTCTGA
TTTTTCGAAGACGATACGCGTCTTCATGGTCCTTATGGTTTCTGCAAATGGAGCGGCAGA
AACATTAACTCTTGCTCCTGACTTCATTAAGGGCGGTAGAGCCATGAGATCAGTATTTGA
ACTTCTTGACCGGAAAACTGAGATTGACCCTGATGAGCCAGATGCCACGCAAGTCCCTGA
TCGCCTCCGTGGGGAAATCGAGTTCAAGCATGTGGATTTCTCTTATCCATCCCGTGCTGA
TGTGCCAATCTTCCGTGACTTGACTTTCCGGGCCCGTGCGGGAAAGATCCTTGCGCTCGT
AGGCCCCAGTGGATGCGGCAAGAGCTCGGTCATTGCACTGATTGAGAGATTCTACGAGCC
AAGCTCTGGGCGGATCATGATTGATGGGAAGGACATTAGGAAGTACAATCTCAAGTCACT
AAGGAGGCACATTGCAATGGTTCCTCAGGAGCCATGCCTTTTTGCTACCACCATTTACGA
GAACATTGCATATGGGCATGAATCGGCTACTGAGGCCGAGATTGTGGAGGCTGCGACCCT
AGCCAATGCCCACAAGTTCATATCAGGGCTTCCTGATGGATACAAGACATACGTCGGTGA
GAGAGGAGTTCAACTCTCTGGAGGACAGAAGCAGAGGGTAGCCATTGCTCGAGCACTTGT
GAGGAAAGCGGACATAATGCTGCTTGATGAGGCGACCAGTGCACTCGATGTTGAGTCGGA
GAGATCTGTGCAGGAGGCATTGGACCGGGCTTGTGCTGGGAAGACGACCATTGTGGTGGC
CCACCGGCTATCGACCATCAGGAATGCCCATGTCATTGCGGTTATCGATGATGGGAAAGT
GGCTGAGCAAGGTTCTCATTCTCAGCTACTGAAAAACTATCCAGATGGAACCTATGCAAG
GATGATACAGCTACAGAGATTCACTCACAGCGAGGTGATCGGAATGACTTCAGGCTCAAG
CTCTTCGAGGCCGAAGGAAGATGGGGAAAGAGAGGGCTGATGAGTTTTGATACCCAAGGG
GAATTTCCTTATACCCCATCATATGTTTTTGGAANNNNNNNNNNNNNNNNNNNNNNNNNN
NNNNNNNNNNNCTGATTACGTATAGTATAGGGATGTGTATTATTATCTAATTGTTCTTAG
CTATATATGTTCTCACCAAAATTTGGAAAATGCTCTCTATGAATGATATGAGCTTCTTCG
AGCTTGTTTGGGTCAAAAGCAC
>contig_10339 
CTCCCAATCGCGCGGCGGCGGCGGCGTCCCCATTCTCTCCGATTGTTTCAGCCAACAGGA
AAATGCTCGCGAGCCTGTCTCTGAAGGATCCTCCTTGGTGGCAGGAGGTATCGTGGCTCT
TGGAAAGTTTGATGCGCTCCACATTGGTCACAGAGAACTTGCTGTTCAAGCATCAAAAGT
TGGAACACCATTCCTTTTGTCCTTTGTAGGAATGGCTGAGGTACTTGGTTGGGAACCTAG
GGTACCTATAGTTGCCAAGTCTGATCGGCAGCGGGTTTTGTCATCATGGGCATCATACTG
TGGCAATGTCGTCCCTATAGAGTTTCAAATAGAATTTTCAACTGTCCGATATCTCAGCCC
TGAACAGTTTGTTGAGAAGCTATCTAAAGAGCTAGGCGTGCGAGGAGTTGTGGCAGGTGA
AAATTACCGGTTTGGATATAAAGCTGCTGGTGATGCATTGGAATTAGCAAGGCTGTGTCA
GGAACGTGGTATGGGTGCTTATATAATAAAGTCTGTAATGGACAAGAACCAAGAATTCAG
CCATATGGACAACAGCGATTTAAATGAGAAAGGACAAGTCTCATCCACTCGTGTACGGCA
TGCACTTGCTGCGGGAGATGTGAACTATGTGTCTGAGCTCTTGGGTCGCCGTCATCGTCT
TGTTATAGAGACCAAGGGTCAAGAAGGTTTTGGTAGCCAAAAACATAGTATTTCGGCTCC
CAAATCCTGTTTATTAAATCTGGCCCCAAAGGATGGAACATATGATAATTGTTTCGTTGT
CATTGGTCAGGAAAACTTAGTACCGTGTAGAGTAGTAATAGACTCAACAGCTATCCATGT
GCGAATGGATGAAACAGGTTTGTGTAATGATTTTGGTACTCGTGACTTTCAGCTCTTGCG
TATTGAATTTGGTGATTCAAGAGTCTGACTATGCGTATAATATATGGCTGGTGATTCTCT
CTTCATAGTTAAGTTTTAGTGTTCATCCATGTTCGGTGGTGATTCTCTCTTTATAGACAT
GAAAGCTTTGAAGGGCTGCTCGTGGTTTAAGGGTCAAACATGATCTGTCTCTTTACTACA
TTACTCTGACCTC
>contig_1033 
TGCAAAAGCTGCTACATTGGCTGGGAAGCATTCTTCCAATCCTTCCCAAAGTTCGGCCAC
TGAGCCTAATGAGAATCTGAAATCACAAAACCAGTATTTATCTGGAAGCGGTTCAAGGAA
GAAATCGGTTGACTCTAAGGTGATAGTAGATCCAGCTCCATATGCAAAAGTTGTGAATGG
TGATGCCTTAGCATCTCTGACGGATACCAAGGATATTGACAAGCACAATATGGTAAACCT
CCAGTCTAAGAACCATAGTGGCAAGTTGAAAGATCCCAGCGGACCATCAGATGTTTTGCA
TCATAGACACCATGACAAAAGTGGATTTTTGCAGCAATCTGGAAGACAATTGAAAAATGT
CGATGACCCAGAAGCATCAAATAGGCCTAAGGAAAAGAGCAATGTTCGTGAAGTGCCTGA
CTTAAATATGCCTGATGGCAAACATGCTATTGAAATATCAAAGCCTCCACACTCACACAG
GAAGGATGGTTCCAGTTTTAGGCCAAAAAGCACAATGCTTGAGAAAGCCATTAGGGATTT
GGAGAAGATAGTTGCAGAATCTAGGCCACCTGCTGCAGAGAATCAGGATGCTGATTATTC
ATCCCAGTCTGTGAAGAGGAGATTACCATCTGACGTAAAGCTGAAACTTGCTAAAGTTGC
TAGGCTGGCGCAGTCAAGTCATGGAAAAATATCCAAGGAGCTAATAAATCGCCTAATGAG
CATTCTTGGTCATTTGGTACAGCTTAGAACACTAAAGAGAAACTTGAAAGTCATGGTCAC
TATGGGTTTGTCAGCAAAGCAGGATAAAGAGAACAGGTTCCAGCAGATTAAGAAGGAAGT
TGCTGATATGGTTCGCATGCGTATTCCCTCTTTGGAAACTAAGGCTCTACAGCATCAATC
TGGAGCATCAGATGATTTTCAGGAATCAGAAGAAAAAACAATCCCTAAAAAACAATATGA
TATGGATGCTGCAATGGAGGACAAGATTTGTGATCTCTATGACCTTTTTATTGATGGTCT
TGATGAGGACACTGGTCCACAAGTCAGAAAATTATATGCTGAGCTTGCAGAGTTGTGGCC
AAATGGTTTTATGGACAACCATGGTATTAAGCGTGCAATTTGTAAGGCCAAAGAGAGGCG
AAGGGCACTTTACAGCAGACACAAGGAGGATCAGGAGAAAATAAGGCGGAAAAAGATGTT
GGCGCCTAAAATTGAGGAGTCGGTTCGAGTTGAGGGTGTTTCAGTTGCTCAGCCACAACC
CCCGCCTGAGAGATTGTCTATTGATTCAGGCATTCATGGTTCAACTTCTGCTAGCAGGCC
TATTCACAGCCCAACAGCAGCAACTGCTAGGATTCCCAGTCCTTCAGCAAATGTCTCCTC
CGATAGAATTAAGCAAGAGAAAACCAAGGTAACTTCAAGCAACTTCTCGGAAGATGCGAG
ACACGGAGAGGCCATAGTGCCTAAGAAAAAGGTTAAGAGAAAACCGGAGGTGGATTTGAA
TGAAATGCCTTTCCATTCAGAGAAGTTCGGAGAGGAAAAAATCGTATCTTCCAAACCCAA
TCCCTCTCTTCCCCCTAAAATAAACCTTCAACCAACTGCAGCACCGAGTTTTGAACAGTC
GAGTTAACGCTACATAGTGAGAATTAGAAAGCATACACCTTTGAGATGTCCTTGCAACA
>contig_10346 
ACTACTGTAACAGATCATCTACCCACTCCCCCCTCCAATCTGGACTAATCCCTAGTAAAA
CCAATTAAAACCACCAAGGAAAAAGAAGAACCCTCCACTTTTCCCTCTCTTTGCACATCC
AGAAGAAGGTTAAAAATGGTTTCCCTTACAATGTGGGGCACTTCATGGTTCCCAAACGAC
GCATTCTTCAATGCATCGGTTAAAGCTGCTGCAATGCTCCCTTGCTCCCGCCGGATTAAT
CATTTTCCGGAGCTTGTACTTCCAACTGATTCGCTGAACCGTTGCATCGCGACGACCGCT
TCACCGCATCGGGAACATCGGAACGAAGGAGTGGCTGCACATCGAGTTCTCAGACAGTAG
TAACAGTACCTGTGCTGACATGGGAGAGCGAGAAAGGGAATGCTTGGGCTATTTTGGCAA
ATGGGGCATGCAGAGTCATCCCCTGCAGAGTCTGCATCCTTGTCCTTTGAAAATGGGCGG
AGGAAATTTTTTACAGTTGAGGAATTCAAAAGAGGAAGAAGCAATAGCAACATTTCCGAA
AATTCATTCCAGACTAGTTGGCGGTTCATGTACTCAAAGCTTACGGCCCGATTCATGTTT
GGGTTACCATAGACAAGCCTTGCTTTCAAAGCTCTTTCAATAAGAGTCCTATACCTTCCA
GTGTAAAGAAATATTAGTAGGTTGCCAAATGAGGCAGCTTTATAAATTCCTTCCACACGT
TGTACCAAAACCCATGCCCACCGCAACAATGACCTCTGCTCAGAATCACCCCATCTACGA
AAAGCAGAGAATGACTGTAAGCGGGCCCAGATATATTGACCACCAACACTGGCAATGCAA
TACCAAATCTTCTGAGCAACAGTAAGGCCAGGTCCTTCCAAGCCTGTTCTCAACTTTGCT
CTTGCTTCGGATGCGCGTTCATCTCGATATCTCAAATTCATCAAGGCAATTCCAGGAGTG
GGCTTATCTACCCAAATGGAGAATCTCCATATGAGGAATTCAAGAAAAGCATCAAGTTCC
GGTTCATATTGAAATAACATTCCTGGCTTCATCAAGGAGAAGACTTTCACCAACTGTTCT
TTCAACATCGCTGACATCTCGACATCGAGTCTTGCCGCATCAAATTGATTAACTCGCGAT
ATGGAAATTGGAATCAATGCCTCGTGGTACGCGTTGAAGGATTGCCACTGCGGTTGCAAT
CTCCGGTAAGTGCCGACCCAAGCATCCTCCGGCGGCGGCGGCGGCGCCGGGGGCGGCGAA
TTGCCGGTGCTGCTGC
>contig_10347 
CCCGGCTGGGCTCGCTTGCCGTCATGGGAGGCTTCCTTGCTTGGGACATTCTGGAGTGGG
ACGCCACCATTTTTGTTTATTACACTGAGTGGACTTTCGCACTTGTCATGGTCTACTTTG
CACTGGGTACTGTGGTTTCTGCCTATGGATGCTGGGTGTATTCAAGACAACCTTCCACTG
GAAATGGGTTGATGGATCAGCTTTTGGAGAGAGATTTAGAAGATAATCGAATATCAGCCA
CCAGTAATTACGGGGTAAAAGTAGTGGAAACTAGGGTTAGTAAATTGAGAAGCCGCTACA
CGGAAGAGGAGATTTTGCAAAGAGCTGGATTTTGGGGATATGTTATGCAAATTATATATC
AGACTAGTGCAGGTGCCGTTATTCTCACAGATGTTGTGTTCTGGTGCATAATTGTGCCAT
TCCTATCCAATGCTCATCTTGGACTCAATTTGTTGATGGGTTGCATGCATACATTGAATG
TGTTCTTCCTTCTGATTGATGCTTCACTCAACAGCCTCCCATTTCCTTGGTTCCGGCTCG
CATACTTTGTCCTCTGGAGTTCAATCTATGTCATCTTTCAGTGGGTCATTCATGCGTGTG
GTTTCTCATGGTGGCCATATCCATTCCTCGATGTATCATCACCTTGGTCTGCTGCCTGGT
ATTTTGCCATTGCCGTGGTTCACATCCCATCCTACGGCCTGTACGCGCTGATCATGAGGT
CGAAAAACTCAATTCTTTCCAGATTGTTTCCTCATTCTTTCACAAGGTCATTCTAGGTTC
TTCTTCTTGTGACCCGATACGGATTTTCCTTTTCGGGCCTTTCTGTTTGGCTGTGTGTTT
GTTGTATAGAAAAAGGAGAGATTACACGAAACGCAATTCATCCTTTCTAAACGCTGTGAA
TTCAACACCCTGTCGGACCA
>contig_10348 
ACGCTCACCACTTCAAATCCGACACGAAAAGAAGAGAGCTCTCTGTGTCTTTCTTTCAGT
TCTAGCTTAGAGCTTCAAAGGGTCCCTCTCCAATGGCGCGATACTACGGCAACAACGGCT
ACTACTCCTACTACGCCGACTACCTCTCCCTCCCGCCCTTGCACCTCTGCTTCTTCGTCG
GCGTCCTCTTCCTGGTGCTGGGCTTCTCGTGGTACATCAACTACGAGTCGGTGGTCGAGG
ACATGATGTCCCAGCTCAAGCTCTTCCTCATGCTCTGCCCCGTCGTCCTGCTCCTCCTCG
TCCACTTCCTCTCGAACGAGGCGGACCGGAACCGGGTGCCCTTCTTCCTGGCCATGCCCG
ATCCGGCGGGTCGCCGTGGGGCGTCGCGGCGGTGCTGGTGTTCCTGATCTTCATGGTGTC
CTACCAGTCCTCGCTGCAGGAGCGCTGGTTCCCTCTCTTGTCTAAGTGATTAAGAGTCGG
GTTTCAAGTATATCAGCGTGTTCTTGTGTATGTATCATGATCGTAATTAGCGAGGAGAGA
TCAATCGTGCGAGTGTAGTAGTGAGGAGTGCGGGCTTGTTAGATTTTTTGTAAGTTTACA
AGCCATGCTTCCTCAGATCTGATCTTCTGTAGTCTGTGTAAATTGTGGTCTGGTTCGGTT
TGGGGAAGATAAGTATATACTACGAAGCGTGTCTTTCTGAGTTTCTTGTCTTAATTAATC
GGTGATCAGCATGATTAATCAGGTGGAG
>contig_10349 
TGGCGCCAAGAAGCGTAAGAAGAAGACCTACACCAAGCCCAAGAAGATCAAGCATAAGAA
GAAGAAGGTCAAGCTCGCCGTCCTCCAGTTCTACAAGGTGGACGACTCCGGCAAGGTCCA
GCGGCTCCGGAAGGAGTGCCCGAACGCCGAGTGCGGCGCCGGCACCTTCATGGCCAACCA
CTTCGACCGCCACTACTGCGGTAAGTGCGGCCTCACCTATGTCTACCAGAAGGCCGGCGG
CGATTGAGGTAGATATAGAGATAGAGAATTCAGTTATATGGAATGTGTAGTCGTAAGATC
GGACTGGATTTAGCTTATGGCGCTTCCATTTTTTTGCGGTACTTGGTGCTTTTGGCGTTA
ATTTGTGGCTCCGGAATGTGGAATTTTGGTTGCTGATATTTAGCTTCTTGAATGACATCT
CTTATGAATCGTTTTTGCTTTAGCTTTGACTGGCTCCTTTTGGTCTCTGCGCTTCTGATC
ATTGTCGCAAATGCTTTGTGGATTATCAATGGACATGCTTTCTGATCATT
>contig_10350 
GGGTGACGGTGGAGGGGCCCCCCTCCTCCTCCATCGCCTCCACCGTCGCCCTCCCCTTCC
TGACCTCCTCAATCTCGACTTCCGCCGGCCGACCGACCCTTGAGCCTCTTCTGGGTCTTC
GGTTTCGGAGGCCGGGAGCGAGGCCGAAGATGAAGCGCCCCCTCGCCGGCGGCGACGACG
ACGCCGACGCCAAGATGAAGAAGAAGCTCCGGCCCGACCAGGAGGAGGAGGAGGGCCCCC
CCGAGGAGGGCGGCGGCGGCGGTGCGGCCCCTCCGGCCGGGTTCGCCCACCTCGACGAGG
ACCTGCTGTTCGAGGTGCTCAAGCACGCGGACGCCCGCACGCTGGCGATGGCGGCCTGCG
TCAGCAAGCTCTGGCACCGGACGGCCCAGGACGAGCGGCTCTGGGAGCTGATCTGCACCC
GGCACTGGCCCAACATCGGCTGCGGCAACCAGCAGCTCAGATCCGTCGTCCTCGCCCTCG
GCGGCTTCAAGCGGCTCCACTCCCTCTACCTGCCCCTCTCCAAGCAGCAGCAGCCCGGCT
CGGCCTCGGCCTGGGCGCCGCCGTTGCCGCCGATGATGGGGGTGAAGCCGCAGACCAGGT
GGGGCAAGGACGAGGTGAATCTGTTCCTGTCCCTGCTCTCGATTCGGTGCTACGAGAAGA
TGAATCCCACCAGCAGGGGAAGATGATGAAACCTTTTGCAGGAATCGTATTATTGTTCTA
ATGATAATTATAACTCTGTACCTTTCTATTCTAACTTGGGTTATCGATTTTCCTCTCTTA
TGGGGCTCTTGGGTTTGTTCTTGTCCCTTCTTTTTCCAATTTATCACTTGGTTACATTAG
CGTAGGACCTGGGGATTTCCTTCTGATTTCTTGTGAAATAGTATGTGGGTATGATGATTT
TTGTATTTTCCTTTTTCCTCTGTAAACTTGACTTTGAATGAATCAAATGCTTGTTGACCT
CTTCTCAACCCCAA
>contig_10351 
GACGCGGAATAAGGCTAGGAATTAGCAGGAGGACTGTCACGAACGAGACCATGTCAAGAA
AGCTCAATCTTTAATGTTGTGCTTGCCTTAAAACAAAGCAGTTCATAATAATCTCTTGTT
CGAGGCAATAGATTACTAACAATTTCCTAAGAAAGTGGAGAGGGGATGCAGATTCCCCCT
TACAAACCAATCGAATCAGTATCGCGGGACGAGCCTCGCCACAATCGCGATCGAATCATG
GAGATCGATTAAGATCAGTTATCGTTAGGTGCGTTCAGTTCTTGTTCTTCAAGAGCATCG
CGCGCAGCTCAGCCACGTCGATCTCCTCGGCGCGGTTCTCGGGCCTGTAGTACCCGGTCG
TCGGGTC
>contig_10354 
GATTCAGATCTCCGTCTAATCTCGTCGCCGCATCTCGCCGCCGGCGGAGCAGCTCCGATC
TTCATCCATGGCTTGCGAGAATCCGTTCAAGAGCATTCTGAAGACGCTCGAGAGGCCCGG
AGGCGGCGAGTTCGGGACCTACTTCTCTCTCCCGGCCCTCGGCGATTCCCGGATTGATAG
GCTGCCGTACTCTATTAGGATTCTTCTGGAGTCCGCCATTCGGAACTGCGACGAGTTCCA
GGTCAAGAGCAAGGATGTCGAGAAGATCATCGACTGGGAAAACACTTCTCCTAGACAAGT
CGAGATCCCATTTAAGCCGGCTAGAGTGTTGCTGCAGGATTTTACTGGGGTGCCTGCTGT
TGTTGATCTTGCTTGCATGCGTGATGCGATGAATAGCCTCGGGGGAGATCCGAATAAAAT
CAACCCACTGGTTCCAGTGGATCTTGTTATCGACCACTCCGTTCAGGTTGATGTGGCAAG
GTCTGAAAATGCTGTCCAGGCTAATATGGAACTTGAGTTTCATCGGAACAAGGAGAGATT
TGGCTTTCTCAAGTGGGGTTCAACTGCATTTCATAATATGCTTGTTGTTCCGCCTGGATC
GGGGATTGTCCACCAGGTTAATTTAGAATATCTTGGCAGAGTGGTCTTCAACACAAACGG
CTTGCTTTACCCTGATAGTGTTGTTGGTACTGATTCACATACAACTATGATAGATGGATT
AGGAGTTGCTGGCTGGGGAGTTGGAGGAATAGAAGCAGAAGCTGCAATGCTTGGCCAGCC
GATGAGCATGGTCCTTCCTGGTGTGGTTGGGTTTAAATTAATTGGGAAGCTGAAAGATGG
GGTAACAGCAACTGATCTGGTCTTGACCGTAACACAAATGCTGAGGAAGCATGGCGTTGT
GGGCAAATTTGTTGAGTTTTATGGGGAAGGAATGAGCGAATTGTCATTGGCAGATCGTGC
CACCATCGCTAACATGTCACCCGAATATGGTGCCACCATGGGCTTTTTCCCTGTTGATCA
TGTCACTCTGCAGTATCTTAAATTGACAGGCAGAAGTGAGGAAACCGTTGCCATGATAGA
ATCTTACTTGCGGGCAAACAAGATGTTTGTGGATTACAATGAGCCCCAAGTGGAGAGAAC
ATATTCCTCTTATCTGGAACTGGATCTTAAGGATGTGGAACCATGTATTTCGGGTCCCAA
AAGGCCACATGATCGAGTCCCACTGAAAGAAATGAAAGCTGATTGGCATGCATGCTTGGA
TAATAGAGTTGGATTTAAGGGTTTTGCTGTGCCAAAGGAATCACAGGGAAAGGTTGCAGA
GTTCACATTTCATGGGACTCCAGCTCAGCTTCGGCATGGGGATGTTGTTATAGCAGCTAT
CACTAGCTGCACAAATACTTCAAATCCTAGTGTAATGCTTGGTGCTGCTTTGGTAGCAAG
GAAGGCTTGTGAATTAGGATTGGAGGTAAAACCATGGATTAAGACAAGTCTTGCTCCGGG
CTCTGGGGTTGTGACCAAATATTTGCAGAAAAGTGGCTTGCAGACATATTTGAACCAATT
AGGATTCAATATTGTTGGCTATGGATGCACTACATGCATTGGAAACTCAGGGGATATTGA
TGAATCAGTAGCATCAGCTATTACTGAAAATGATCTTGTAGCTGCAGCTGTATTGTCTGG
AAACAGAAATTTTGAAGGACGTGTTCACCCCCTAACTAGGGCTAACTATCTGGCTTCTCC
TCCTCTCGTGGTTGCCTATGCTCTTGCTGGCACGGTAGATATTGATTTCGAAACCGAACC
CATTGGGGAAGGAAAAGATGGAAGAAAAGTATACTTGAGAGACATTTGGCCATCAAATGA
AGAAGTGGCAACTGTTGTCCAATCGAACGTGCTTCCAGATATGTTTATGGCAACATATGA
AGCTATCACTAAAGGAAATCCTATGTGGAATCAGTTAGCTACACCTTCTAGCACTCTCTA
TGCTTGGGACCCAACATCAACATACATTCATGACCCACCATATTTCAAGAGCATGACAAT
GTCTCCTCCTGGCCTTCATGGCGTGAAGGATGCCTACTGCTTACTAAACTTTGGGGACAG
CATTACGACTGACCATATTTCTCCGGCTGGTAGCATTCACAGGGATAGCCCCGCTGCAAG
GTATCTAATGGAACGTGGGGTTGATAGAAGGGACTTCAACTCTTACGGAAGTCGCCGTGG
GAATGATGAGATCATGGCAAGAGGAACCTTTGCTAACATTCGCCTTGTCAACAAGTTTCT
TAAAGGAGAAGTTGGACCTAAAACAATCCACATCCCCAGTGGGGAGAAACTATCTGTTTA
TGATGTCGCGATGAGGTACAAGAGTGAGGGGCATGCCACCATCATTTTGGCTGGTGCTGA
GTATGGAAGTGGAAGTTCTCGCGATTGGGCTGCCAAGGGTCCAATGCTGTTGGGCGTGAA
AGCTGTCATAGCAAAGAGCTTTGAGCGGATTCACAGAAGCAATTTAGTGGGAATGGGTAT
CATTCCTCTATGTTTCAAGTCTGGGGAGGATGCAGAAACACTCGGACTGACTGGCCATGA
ACGCTACACCATTAATCTTCCGAATAGCGTGAGCGAAATAAGGCCTGGTCAGGACATCAC
GGTGGAGACAGACAATGGCAAGTCATTTGTGTGCACACTACGGTTTGACACAGAGGTTGA
GCTGGCCTATTTCGATCATGGGGGCATCCTGCAGTACGCCATCAGGAACTTGATTGGAGG
TAGACATTGAGCGACCAGGCAGGTTCAACAGCCGACTCTTCTCGGTGTTCCTAGCATTTC
TATCCCATCCGGTCAACATGGCTCGAGTAAATCTCTATGTCGGAGAGTTCTTCCTCCAGC
TGTTATGGGAATAAATTGGGGGAATAAATGGGACGATTTCTGCGTCCTTGGATGATTATC
ATTCTAACTCTGTGGGCGGCAGATAAATTAACATTGCAAGGTCTGCGATGGCGTTCATGA
TATGTGGACAAACCATTGTTGGCCTCTCATTCTGTTCAAAAAGCTTTGGGTTCGGTTTTC
ATCGGACAAATGATTTGGATTTTAGAAATCTGCAAGATTTTTCAACTGTGTCCCGAAATG
TGATTTACTCAAGCCATTTGCCTTAAAAAAAAA
>contig_1035 
CGGGCGGCGGCCGGGGAGGCGGTTCCAAGGGCCTGACTCCGGACGAAATGATGCGCCTGC
CCACGGGCCCGAAGGAGCGGTCCGCGGAGGAGATGCAGTACGGCCGGCTCGGGGGCGGGT
TCTCCTCCTACGGGAGGTCCGGCCCGATGTCGAACCGGGGCCGCGAGGATGGGGATACTT
CCTGGGGCGGCGGAGGCAGTGGTGGGGGTCGGAGATCCTACGGGGGCTTCGAGGATGATC
GCCATGGTCCTCCGTCGTCTAGGGTTTCGGAATTCGACCAGCCATCTCGTGCTGATGAGG
TTGATAATTGGGCAATGGGGAAGAAGCCTCTGCCTTCACTTGATTCCTCAAGGCAGACCA
GGTATGATTCTCTTGGAGGTGGCTCTAGGGCTGATGACGTTGATAATTGGGCAGTGGGGA
AGAAGCCGCAACCTCCACCTCCTTCAAGGTCCTTCGGCTCGGGGTTCCGTGATGCTGGGA
TGGAGCCTGACCGCTGGAACAGAGGTGGAGGAGGGGGATTTAACACAGAGCGCCCCAAAT
TGGTGTTGGCTCCGCCTAAGGGTGATTCAGTGGGAAATGAAGTGGTGAAATCTACTAGGG
CGAGTCCATTTGGAGCAGCCCGGCCACGAGAGGATGTCTTGGCTGAGAAGGGTTTAGATT
ACAGGAAGCTGGAATCAGAAATTGAGACCAAGAAGACGAGCAGACCCACAAGTGCACAGT
CAAGCAGGCCATCCAGTGCGCAGTCAAGCCGGTCTGAGAGTCAAGGGCTGCAGGGTATTG
AGAATGTGGCCAGGCCAAGGCCAAAAGTTAATCCATTTGGAGATGCCAAGCCTAGGGAAG
TGTTGCTACAGGAGAAAGGGATGGACTGGCGCAAAATTGATTTTGAGTTGGAGCATCGCC
GCGTTGATAGGCCTCAGACAGAGCAGGAAAAGATGCTGAAGGAGGAGATAGAGAACTTGA
AGAAAGAAATGGAGAAGGAACTTGCTCTTAAAGCAAACAATGAACATTCCCAAGGATCTG
AAGCAGACCAACCCAGTTTGAGTGATGCAATATCTCTGAAGGAAAGGGAACTGGAAGCTT
TGACCCGTGATTTGGATGATAAAGTTCGATTTGGGCAAAAATCTGTTGACAGGCCTGGTT
CTGGGTATGGTAGGTCCGGTAGCTTTTCTGATAGGCCACCTTCACGGTCTGGGTCAATTG
ATGAGTCTCGTAGTATGGATTACAACGATCGTCCTTCATCCCGTGGCATGGGAGATGCAT
GGTCCAGGTCTGGGAACGACAGAAGACCATTTCAAGGTGGCAGGGATAGCGGATTTTTGG
CCAGTAGAGATTCCAACAGGTCAAGGTCGAGGGAGAGATGGTGAACAGCTGGACTTCCTG
GGGTTCTCGACTTTTGACAGCTTGAAGCAGATACTGTTTTGCTTCTTTGTTTTTTTCGCA
TTGATATCTGTCTTTTTATAACTTTCGTCTGGTTAGAACAGGAATTGTTTAATGCTGCGG
GGGGACAGATGCATTTTTTGGATTCTAATTCTCATTTTTGCCTGTGTTGAGGACACTGCA
AGTCTGTGGAAGTCTATTATGTGACCAATTTTTATACAGTAGTCTGATTGTAGCTTGCCG
ATGGATTGGCAATTTATATTTGATGATCCTTTCATCGCGC
>contig_10362 
CTGACACCTCTAGCTTCAAATTCCGAAGAACGAGTCTGGTCGACGATTTCGCGATCCGCC
TGCCTGCAAAAAAAGTTCATCTTCCTCCCAATCGATCGTTTCTCGCCGAGCATCGAATCG
ACATGGACGCGTTCGCTTCCCTGTTCCAGTCGAGCGGCAAGGGGTGGAGCCACGATTCCC
TCAAGAACTTCCGCCAGATATCTCCCGCCGTCCAATCTCACCTCAAGAATGTNTGACCTG
TCGAATTCTCGAGCGAAAACCCATCTATGACGGCATGCTTCCTTCGGTTGGTTTTATTTG
GTGACGTGACGATGACGTTTGCTTCATATGCGTTGCTAAATCTCAGGTTTATCTGTCCTT
GTGCTGTGCCTTGATGGCTTCGGCCGGTGGTGCTTACCTGCATCTGATGCTGAACATCGG
CGGGCTCCTCACGACAATTGCTTGCATCGGAAGCATCGTGTGGCTGCTTTCGATTCCTCC
ACATGAAGAGCAAAAGAGGTTTGGTCTGCTCATGGTGGCGGCTCTCTTTTAAGGAGCGTG
TATCGGTCCTCTCATCGAAGCGGCCATTAAGGTCGACCCGAGCATTGTGATAAGCGCATT
TGTGGGATCTGCGCTGGCCTTCGCTTGTTTCTCGGGCGCAGCCATGTTGGCTAGGCGGAG
GGAGTACCTATATCTTGGTGGCTTGCTTTCTTCTGGGCTCTCCATGCTCATGTGGCTGCA
CTTCGCCTCGGCTGTCTTTGGTGGATCCGCAGCCATCTTTAAGTTTGAGATATACTTTGG
GCTTTTAGTGTTCATCGGCTATGTGGTCGTGGACACTCAAGAGATAATCGAGCTAGCACA
CCAGGGTGATATGGACTATGTGAAGCATTCGTTGAACCTCTTCACTGATTTCGTGGCTAT
TTTTTTCCGAATCCTCATCATCATGCTAAAAAACTCTGCCGAGAAGGAGAAGAACGAGAA
GAAGAAGAAAAGAAGAGATTGAAGTGGGTCGTGGGTCAATCATGGCGAGGATTCATCTCG
TACTTGAGTACTTTCTTCTATGCAATGTTTGATGGAACGCTGTCCTCCATAATTTCCGTG
TCGGTGTGGTGTTTTCCCGCTTTTGTGTATAGAATTACTATCTGACCTTGTTCTTTAGCG
TAGTTTCCCTCTTAAGTGCTTTCTTAATCTGTTTTGGCATGTCGTCGCACATTATCTACG
GCTTATTGATATAAGTCTTAAGGTGAATGAATAAACGTGCGCGTATAACTTCTAATGAAG
GAGGTGGGCGACCTCCCTGCACTGAGACTCTGCCTACCCAAGTGCACTTTTCTTGGCCTA
TCCTTTGCATATGAAATTAGTTCTACTGGCTCTTACCCTTTATTGCAGGAGTACTTCTAA
TCTTCTACTCGCCGCAGGTTTGTGTTTTTGGGTTTTATCCAAGTAAACTTTGTAATTCTG
GTTGTGTCCAGGCAACTTTCAATTGATAATTGTCGTATTTTTTACGAGCCATCTATCGAT
AGTAATCCTATAGCGCCGATTATTCATTTGGCCAGAAAAGCGCG
>contig_10364 
TTTCTCGCGAAGCACATACATGATCGGATAGTGCGAGACTGTCCAAGATTCGATGGTGCT
TGTTTGGTCAATGTCTCGCAAGAAGGCACAGTTGGTACGATACAAACTGACATTGCGAAA
TATCTCGAGCTAGATTTGACGGGGGTGAGCGCTGTTTACTGGGGCGCAAGACTGAGGAAG
GCATTGCAGGGTAGGAGACTCCTCCTTATCTTGGATGATGTTTGGAAATCTTACTCTTTG
GAAGAACTGGGTATAGCCCTAGAAAGAAATGGATGCAAATTGATCGTGACGTCGCGATCG
AAGGAGGTGTGCAAGCAAATGAATTGCCACGAGCTTGTCCATATACCAACTCCTCCCGAG
GAGATACCTCAAGGGTTTGAAGAAGAAGAAGAAGAAGTGTAAAAACTAGAATTAGAAGGG
TTAAGGAAGTTGGAAGAGAGGAGGTGTTTTTGATTGGGGGTTTTTGCGGCGCCTTGATGA
ATTTGACTGGGATGATGTTGGCGGGGCAAGATCATTTGTGATTTCAATAAGCAACTTGGG
ATTTGCAGATAACCCAAGTAAGGAGGATTTTAGAAAGACTTCTCTTCATCATTTCCATTT
AACATAATATTGCAGCTTTTTTGACAAGTGATATCTGAACGAGGATATAAGACTATAATA
AAGGGTTTGTTTCTCCTTTTTTGCCTTTAAAAAG
>contig_10367 
TCCTTCCGGACTCCCCGTCCTCGAGCTGCGCAAGGAAAAACACACAGCAGGCGCTCCGCG
ATCTGGGGCCGTCGTCTCCGGCTGCCTAGGGTTTAGCCCCAACATCCTCCGCAAAGTCTC
CCCCTCCCCGCAGATAATATTGCTTGAACTTGAAGAAAATGAGGCCCATATTTTGCGGTA
ACCTAGATTATGATGCACGCCAATCTGATGTTGAGCGACTTTTTAAAAGATATGGCAGAG
TCGAAAGAGTTGATATGAAATCTGGATATGCCTTTGTCTACATGGAGGATGAGAGAGATG
CAGATGATGCAGTTCGAAGGCTTGATAGAATAGAATTTGGCAGAAAGGGACGCCGACTTC
GTGTTGAATGGAGTAAGGATGATAATGGTGGTAGAAGGGGTGGTGGTTCCAGAAGATCAG
CAGCTAGCACGAGACCATCGAAGACCCTGTTTGTCATTAATTTTGATCCAATACATACTA
GGCCCAGGGATTTGGAGAGGCATTTTGATCCATATGGAAAGATAGCAAATATAAGGATCA
GAAGGAATTTCGCATTTGTCCAATATGAGACACAGGAGGATGCTACAAGGGCCTTGGATG
CGACAAATATGAGCAAATTGATGGATCGAGTAATCACAGTGGAATATGCAATCAAGGATG
ATGATGAGAGAGGGAATGGTTACAGTCCTGATAGAAGGGATCGTGATGCGTCTCCTCGTG
GAAGGGGACGTGGGAGATCACCAAGTCCATATCGTCGAGATAGGGGTAGCCCTGATTATG
GGCGTGGTGCCGTTTCAAATTCTAGAGATGACCCCCGAGGGAGTCCCACATACGACAGAG
CTGAAAGCCCTGTAAATGAGAGATATCACAGCCGTTCACCTCCACCTCGTGAAAGATCTC
GTTCTTGAGAAAGCGCAGCAAAGAAGTTATGGCAGGCGATGGTGAGGCTTAGGATATTTA
TTGTCTGGCGCAGGGTCACTTCTGGAGCTCTGTTAAGGACCTTTTATGTGTACGTTTTGG
GTTCTCTTTTAGCTTTAATAGGCTTTGGATTCATAAGGTAGATGTTCGTTTAATCATGTC
TGATGTACGGTGGAACTTTGAATGATTGCCATGTTAACATGCAATATTTTTTTAACCTGA
ACACCTTGTAGTACTCTGCTTTGGTATGAATTTGCAAATTTTCCGGTTTCCCGC
>contig_10371 
GGAAGACCGACGTTCGAGCTCAATCTGGTAAGGAGAATCCCCCCGCGCGGGGCGGGTGAC
GCTGGGTGCAAGATATAAAACCTTCCACCGGTCCCCGGGGGCAGCCGAGTGCAAAGGGCG
ACCGCCACTAGGTTAGAGGATTTTGAGCTATGAGGAGCGTATGCGTCGCAACTTTGTAGC
TGGATAATGCCAGGCGTCCCTCTAGCAGCTCGTCAAGCTTCATATTCGAGAAGCACGGAT
CCGATGTGCCGTCAAGACTCTCAGGTGCATTTATCTGCTGAAGAGGAACTTGCTGCTGAA
GAGAGTCTCTCGATCTATTGCAAGCCTGTGGAACTCTACAACATTCTTCAGCGCCGTGCT
GTCAGAAACCCACTGTTTCTTCAGAGATGTCTGAGCTACAAGATACAGGTGAAGCACAGG
AGGAGAGTACAAATGACAATTTCTCTGCCAAGGACTACAGCTGAAGGTTTACAATCAGGA
AGAGTGCTTCCTATGTATGTACTGTTGGCGAGATTAGAGTCTGAGGTTAACAGTGTGGAG
CATTCTGCAGAATATCGCTATAGTCGTGCATGTGTCTTGACCAGTTTCATGGGAGCTGAG
GATGATACCCATAGTAGGGCAAATTTTATTCTTCCCGAGATCAATAAACTAGCATTGGAA
GCCAAATTAGGCTCTCTTTTCATCTTGCTTGTGTGCTATGCTGGACCTGAAAAATCTCCT
AGTGGAAATGATACAACCAAAACTCAACTGGATGTAGCAACTTCTCAACGAAATACTACT
GGATTCTATCTTTTGGGAAAGATACCGATGAAATCTCTTCTATTGTGGG
>contig_10375 
CTCGACCTCGCCCGCCCCGCCGCCGCCGACCGCTTCAAGATCCAGCCCAAGGTCCGCCTC
TCCCCCGCCGAGATCCTCAAGTGCTACAAGGACGTCATGAAGATGTTCTTCCTCGTCGTC
GCCCCTTTGCAGCTCGTCTCGTACCCGGCCGTCAAGATGGTTGGGATCACGACGGGATTG
CCATTGCCATCATTGTGGGAGATTCTGGCGCAGCTCCTGGTCTATTTCTTGATTGAAGAC
TACACCAACTACTGGTTGCACAGATTGTTGCACTGCAAATGGGGGTATGAAAAGATCCAC
AGCGTTCACCACGAGTACAGCGCTCCGATCGGTTTTGCGGCGCCATACGCGCACTGGGCT
GAGGTTCTAATCCTGGGGATTCCTTCTTTTCTTGGGCCTGCGATTGTTCCTGGGCACATG
ATCACGTTGTGGTTGTGGATTGCTTTGCGGCAGATTGAGGCCATCGATACTCACAGCGGG
TACGAATTGCCTTGGAGTCTTACGAAGTACATTCCATTCTATGGTGGCGCAGAATATCAT
GATTACCATCACTATGTGGGCGGTTTAAGTCACAGCAACTTTGCTTCAGTGTTTACCTAT
TGTGACTTCATTTATGGAAGTGATAAGGGCTATCGGTATCAGAAGAAACTCCTCGCGAAG
ATGGAGGAATTGAGAAGTGGCGATTCTACTCGAGATCTTAAAGCTGAATAGCTTAGAGGA
ACCGCTGTATTCGTTCTTTGGTGGTGGTCCCTTATCGCGTTGACCGCTTATCATTTTCCC
AAGACTACTGCAGTTGAGCCAGCATCTCATGCGAATCCGGCTATAAGTAGAGCCAATCAT
GGTTTAGGTGGTGATTAACTTGGTCTGTGTCTTAAAAAATGTGTTTATTATTGGGTAAGC
TTTGAGAGGGGATGCCAAACTATCTGGGGACTGAAGAAGACTTGAGTTTCTGTCTGACAT
TAAGGAACAGAAACGGTTTTCATTAAGGGCATCGTTGTTACTTCAGGCTCGGAATTTTGG
CCCTCGTGCACGCGAATTCTGCTTCTCGTGAATACACGAGGTTATGCCCCCCCTTTCCTT
TCCTGTCTTCCTCGATGTACAGCCTCTAAATAAAAAGACAATCCCGTGTTTTGATGAGCC
G
>contig_10377 
TTTAGCTTTTGATGAGGTTTTTGTTTTGCAAATTACATTGTCCTTTCATCTGCTTCTGCA
AACCTGCTCCTCATATTTACACACCCGGACCCCTGAAATTAGAAAATGCCCCTCATGTCC
CTCCTTCCACAGTTGTCTCTTCTCCTGATGCTTCTCATAAGTTGTGTGCTCAGACCAACG
AGATCAAAGACGATGGCATAGTTGAGCAGCAGCAGCACCAACAACACGATGTCGGTAATT
GTGTCAAGAGTAGTCTCAAGAAGTCGACTTCAGAGACCAGAGAGTCGAGGAAAAAGCAAG
TCCAGTGGATGGATTTCGTGGGGAAAGAACTTGCTGAGGTCAGAGAATTCGAGTCAAGTG
AAATATACGAGAATTATAAAGACGGCGAGACGAGTAGAGGCTGCGTCTGTATCATTCTTT
GATCAGACTGGAGGGATGAAAGAACAGTTCGAGCTTCTTGTCTCCACATCGCGCCCCCTC
CATCAGCGAAATAGTCAGTTCTCTGCGTCGGTACAGAATTCCTGACCAAGTACCTTGCAG
AATCTCTAGCTCCGGATTCAACACTTCATGATGAGAAATCGGTCTCGCAGATCTAGGCAC
TTGGTCCACGAAAGTTCATCTGAAGTATGTTCGAAGCCGACTAGACAACATATACAAGAA
AAAGGAATTCATACCGTAGAAGTTCAGTTTTACTTGATCTGAGAATCTGACTATGTTCCC
CTCGTTTCGCCCCTGTCGGGAACATGTCACGTTTAGAAGATTATGATGCAGTGGTTCATC
TCGATGCTCTATCTGTCTTTGCAACGAGCAAATGAGACCGTAAAAGTTACTTCCATTACA
TAATTTGCTACTTCTAAAC
>contig_1037 
TGCTGGTTTAAAGCTTGGTAGAGATGGCTGACGAAGTTGTGACGCAGTTCTGCCCCTCTG
AAACTTAAGAAGACGTCATAAATCTTTTCGGGTTTCAATGAAGAAGCCATTGGATGATGG
AGTTTAACAAATCAGAAACAACTATGAGCTAAAGATTTGAAGCTGCTAGGAGTGACCAAG
TCCACGATGGGTAGTTTTCAGACTTGGAACTTGTACCCGACCCTATTATAACCAGTTCTC
CTTTTTGCGACCTCGTTTGCACTGGACCCAACTTTGGAGCCACCCTGTTTGGTCCGGTTC
TAGGGTCAACCCCGTTTCCTCTGGAACTTGTTTACAACCGCCCAATATCCTATTCGGCTT
TGAATTTTACATTAATATGCGAGAAAACAACGTAATCCTCCTAATTTGTATTGAAACATT
AAGCGCCAAATAATGTGGCTCTACAACCGTATAATCAACAACATGGAAATCAACACCCCA
TTAGTTTATATGTCCTCTGGAGGATGCAGTTGTAATAATGTCCAAATGCTCCATTTGTGC
TGACCAATAGAGCAAGACAATCCCAGAGTCCAACAAAATTATGGAAGATCAGGCCAGGTT
CTTAATTCTTCAAGGGTGCAAGCTGTCCAGAGACCTTGAATCAAACCTACCAACTTCGGC
AAACCAGCCCCAGATAAGCGCAACCGAGACCTCACTCTGGAATAGCTGTGTCGGAGTCGG
CGAGCTGCAAAAGAGAGGCGATGGTGGCGAGTCTGGGCCTAGCGACAAGAAGACGAGAGG
CGACAACGAGTTGGGTTGCGTTCCTGCGGCGCACCAACAAGAGGCGAACCGGCTAAGTAA
CGACGATGGTGGCGATTGGCGAGGGTGCGCTGGATCTAGGGTTGCTGCGTATAGAGAGTT
CCTGCGAATCGCAGGCTGCGATTGAGGGAGAGAGAGTGCGC
>contig_10383 
AACAGATCAAAGGAGGCAAAATTGCCTAGTTGCTGGTGCTGCAAACTCAGTAAATAAACT
TAAATTGTTAAAAAGTTGCGATGAAGATTGTACAGGCACACTGGATTGTGAAGAAGGAAG
GGAAATGATTGGCGGAGCTGGAAAGACTAGCGTGAAAACACTCATAGAAAAAGAAATGGT
CGGTGAAGATGTGATGACAGGAGTGAGCGAAACTGGAATTGAGTGCAAAAGATCTAGTTT
AGTACAGGAGAGTCAAAGGAAAAAGAACCGTAGAGGAAGTAAGAGAAGTTCGAAGAAAAG
CTGTGATTTGGATGGGGATAATTTTGGGCCCACTGAAGGCTCAGAACTCGAGTGCTCCTG
TGGTCAGAACACATATCAACTGTTAGCCGCAAACCACAATGAAAATGAAATAGCGGA
>contig_10385 
AGAAGTCATGGCAAGCGAGGGAAAACAATGACTTTACTCGAGGTGATAAAGATGGACCAT
TCTTGGTCGGGCAAACATTGAGAATCAGGGTTGGCCCTTTGAAGGGATATCTTTGCCGTG
TCATAGCTGTAAGGCGTTCTGACATCACAGTGAAGCTTGACTCTCAACAAAAAGTTCTTA
CAGTTAAATCGGAGCATCTTGCTGAACTTCGTGGAAGGAGCACTGCTATATTGAATGGGG
TGGATCCTGACTCCAGTACCTCAAAACCATTTGATCTTTCTGGAAATGAGGGATGTTCTA
CAGATTGGATAGGTGGAGCTGGACCTTCAGCAGGTGGCAGTGGCTGGAACGTTGGAGGGT
CATCTGATACGGGGAGTTCCTGGCCTAGTTTTTCTGCCTCAGGATTTTCGGTTCCAACCG
AACATGATTCTGCAGATCCATCTAGCTCTGCAGGTTTTGATTCCAAAAAGGATGTAGAGG
ACAACGGATGGGAGAGAAAAGTGGCTCCAGAACAGCACTCCACTTGGGGTAAAGCTGCAT
CCACTGATAAAGAGGCCTCTCATGATGATCAAATAAGTGGGTGGGGAAAAGGTGATGACA
TGTGGAACAAAGCTAGCACAAAAGGTAGTTTTGGTGGCAGTTCTTCAGGCAGCTGGGGTA
AAGGATCGCAACAAACTGGAGTTGCTGCAGAATCTTCTAAAAATGATGCAGGCAATTGGG
GCAATGCAACACTTGGAGCTGGGAATGAAAAGGATGGGAATGTCACTAACAAAAGTGCAC
AGAAGGATTCGGATGAATCTTTTGGTAGAGGGGAGGATAATGCCTTTGGTGGGGATAAAG
GTGGTTGGAACAAACCAAAGACTTCTAGCACTGATGGCGGTTCTTCTTGGAATAATTGGA
ATAATCAAGATGCTAGTTCATCATTGGGAAAAGCGGAAGACCCTTCAAAGGATTCTCATA
GTTGGGGTGGTGTGAACCTCAAGACGAAAAGTCATCTTGATTCCTCTAGTGAGGCTGCAG
CTTTTGAAGAAAAGAACAAGGATTTAAGTGATAAATGGGGTAAACAAGCTGGAGGTTCTT
GGAAGAGAACAGATGGAAGTTCTTGGAATGCAGCTGATGAGGGCTCATCATTAAAGAGAG
ATGAAGGGGTTTCTTCGTGGAAGAAACAAGATGGAGTTTCTTCATGGAGTAAATTAGATG
ATGGTAATGAGAAAGATGGCTCTTCTACATGGGGCAAACGAGCTGACCGTTATTGGGATA
AAACAAGCAAAGCAGATGGGGTTTCATCATGGAGTAAGCAAGCTGACGCACATAAAGAAG
ATGGCGGTTCCTGGGGGAAAGGAGATGGAAGTTCTTCTTGGGGTAAGCAAACTGGAGGAT
CTTCATGGGACAAACAAGGAAATGAGGACCGAAGTCACAGATGGAGTACATCTCAAACTG
TTGGTGGAGATCAAGGGTGCAGAGATTGGGGGAAGGAAAAGAAAGATGATTCAAATAAGC
AAGACTCATGGGAGAGGCGGAAAACATTTGATGGGGGTCGTGGATCAGGTGGGAGAAGAG
GAAGAGGTGGTCAACAAGGTGGTGGTCGTTTTGGAAGAGGAAGATCATACGGTCAGGATT
CGTCATCTGGATGGAAAAATGAAGGTGATGGTGCTGCATCTTGGGTTAAAGAAAAAAGTT
CAGGCAGTGGATGGGGAAGCTCAGAGGGATCCTGGGGCAACAGAAAGGTGGATTCTTCTT
CTGGGGGTAATGGTGGATATGAGAGCCGCAATCAAAGAGGCAGTTGGAACAAACCCAAAT
CTTTTGGCGCTGATGGAGGATCTTGGAATAAACAAGATGGAGGATCTTGGAGTAAACAAG
ATGAAGGATCATCCTGGAGTAAACCGGTTAGAGGATCTTGGAATGATGCTGGAGGTAACT
CTGGCAATCAGGAACTGAAAGCTGATTTTGCATCTTCCCAGGGGAACAAAGAAGGTTCGA
AGAGTGACTGGGCTAAATCCAAGGACTCCTGGGAGAAAGAGAAGGGGGATTCAGGACCTG
GTGGATGGAGCACAGGTAAATCTGGTGGCAACAATCAAACTGATAGCTGGAACAAGCCAA
AGATTTCTTCTGAATGGTCTTCATGGAACAAACAAGGTGAAAATGCTTCATGGAATGAAC
ACGCAGGAGACACTTCAAGAGCTGGGGATGACAAGTGGGATGATATGATTGGAAACCTTA
ATAAGTCTTCTTCCAGTGCTGCACCATGGGGAAAGAACAAATTCACAAGCAACGCTGAGA
GCAGCAGGAAAAAATCCGAGGAATCTTGCGACACTGGAAATGCAGATTCTGGTGCGGATG
CATTGAATGAAGGTGGATCTACTGGCCAGGAGATGGACCAGTGGAGCAAGCCAAAGGCTT
CCGATGCCATTGGAGGGTCATGGAACAAAAGCGGAGGCTCTTGGAATAAACAAGATAAAG
ATTCTTCCTATGGTAAACAAGATGGAGGCTCTTCTTTGAGTGGTTTGGAAAGTGGGAAAA
ATGTTGATGGTTGGAAGAAAACTGACTGTTCTGTTGGGGGAGAAGGGTCTGGTGGTCGGA
ACAAGGGATGGTCTGGAAACAAATATAATTCTGATGGTGGGTCATGGAATAAAAATGGAG
GCTCTCTTGGTAAAGAAAGTGGAGAATCTGCATGGGGCAAACAAGGTGGTGGGTCCTCCT
GGGCTGGGCAGGGAAGTGGAAACAATGGTGATGGTTCGAAGAAAACTGAGAATTCTGGTG
GAGGAGAAGGGTACAGTAATTGGAAGAAGGGATCGTCGGGAAACAAAGATGACCCTGGCA
GAGGGTCATGGAATAAAGATGGAGGCTCTTGGAAGAAAGAGAGTGGAGATTCTTCATGGG
GCAAACAAGGTGATCGGTCCTCCTGGGCTGGGCAGGGAAGTGGAAACAATGGTGATGGTT
GGAAGAAAACTGAGAGTTCCAGAGGAGAAGGATCTGGTGGTTGGAATAAGAGTTGGTCTG
GAAACAGAGATGATGCTGACGGTGGGTCTTGGAACAAAAATGGAGGATCTTCAAATAAAG
AAAGTGGAGATTCTTCATGGGGCAAACAAGGTGGTGGGTCTTCCTGGGCTGGGCAGGGAA
GTGGAACCAGTGGTGATGGTTGGAAGAAAACTGTGAGTTCTGATGGAGGAGAGGGTTCCG
GTGGTTGGAAGAAAGGAGGGTCAGGGAATATGGATGATGCAGATGGGAGCAGTTGGGAGA
AGCCGAGACCATCTGATGGGGGCCAAGGATGGTCAGGTGGGAGAAGTGGGTGGGGTGGTG
GCCGAGGTGGTAATTGAGATCAATTTGCTGGCAAAAGATAATTTGGTCGTGGTCAGTCTT
TAGGATCGAATGGCTGATGTTTCCTACTGTGGGACTTCCTAAACCTTTTGGGATGCATAA
CTTGCCAGCCTTTGTTAATATTATGGTAAGTACTACTTTGCAGTGATAGTTATTTCTAGG
AATGGTAGACGGATGTCTAGAAATTATTATGTTTTGGGAACAGGGGAAATGTTTGAAATG
TTATTTTGTTGCTGTTGTTAGCCGTCGGTTATATCTG
>contig_10388 
GAAAAGGAGAGAGAGAGAGAGCTTCCTTCAAGGTCCATCCATGGCTATTTTATCCCTTTG
ATCTCCTCTGCAACACCCACCCCTCCATCATCCTCGCCTTGCCCCGCATGACACCCTCCT
TGCATCATCCTCGCCTATTTCCCCAACCCTCCTCACCAATCCCGCGAGACCGTTTCATGG
TTTCGGACATGTGGGTTTGATTCTTCCTCCGTCTTCCTCGTTGACAAGGTCGGGTTTTTC
GTCGCTCGCTCAGTCCAAATCGACGCAACCCACGTCACCCATCACCATCTCCCTCTTCCT
CCTTTCGCTTCCTGTCTTTTCCTTCCTACCCATTTGCCGTTTCTTGATCCGGGTCCCCGC
GAATCGATAGAAAGGATTCAAGAAATGTACGGGACGCAGAGCAAGAGGGACCTGGCCCTC
GAATTCCAGTCCCAAATCCCAATCTTGCGGCCGAGCATCCACTCGAGGAGGGCCAATCTG
ACCGTCAAGTTCCAAGACCTCTATGGGTTCACCGTGGAAGGTAATGTGGACGACGTGAAT
GTCTTGAACGAGGTGAGGGAGAAGGTCCGGGAGCAAGGCCGCGTTTGGTGGGCGCTCGAG
GCGAGCAAAGGCGCGAATTGGTACTTGCAGCCGGAGGTCTCGAACGGGATTGTGCTCAAG
TCGTCCCTCAAGATATCGGCCCTGGCGAATGCGATCACGTTGAAGAAGCTGATCAGGAAG
GGGATCCCTCCGGTGCTGCGGCCCAAGGTCTGGTTCTCCCTTTCCGGGGCCGCGAAGAAG
AAGTCCACTGTGCCGGAGAGTTATTACAACGATCTAAGCAAGGCGGTGGAGGGCAAGGTC
ACGCCTGCCACGAGACAGATTGATCATGATCTACCACGAACCTTCCCTGGTCACTCATGG
TTGGACACTCCGGAAGGTCATGCTGCTCTACGACGTGTCCTAGTCGGATATTCTTTCCGT
GATTCTGATGTTGGTTACTGTCAGGGTCTAAACTATGTTGCAGCATTATTGTTGCTTGTG
ATGAAAACAGAAGAAGATGCATTTTGGATGCTCGCTGTTTTACTAGAAAATGTCTTGGTT
AATGACTGCTACACCACTAATTTATCTGGATGTCATGTTGAACAAAGGGTCTTTAAAGAC
TTACTGACCAAAAAGTGCCCAAGGATAGCTGCTCATTTGGAAGCATTGGAGTTTGATGTA
TCTCTTGTTGCCACAGAGTGGTTTCTGTGCCTCTTCTCTAAAAGCCTGCCTTCAGAGACA
ACTCTCAGAGTGTGGGATATTCTTTTCTATGAGGGGGCTAAGGTTTTATTTCACGTAGCT
CTGGCCATCTTCAAGATGAAGGAGGATGAGCTGCTTCTAACCCATCACGTAGGTGACGTA
ATTAACGTATTGCAGAGAACAACTCACCACCTCTTTGACCCTGATGACCTTTTGACAGTT
GCATTTGATAAAATCGGTTCAATGACCACCACCACTCTGTCGAAGCAAAGGAAGAAGCAG
GAGCCAGCAGTGATGGCAGAGCTTGACCAGAGACTGAGAAGATTAAATTCGCTTAAAGTG
GAGGACAAGTAAAATTATCAGAAATAGGTTGATCGGCCTGTATTATAAGATGCAATACGA
CCGGTGGCTGCTCACCCGCCGAATGCAAATTCTTAAAATTTGTGGTTGTAACCTTGATCT
TCTGAGACCAAGAAGAGCAGGAAGAGAGAAGGCAAGGCTGTGTTGTAGATTTAGGTAGCG
ACTGAGAGGAAGTGTAAATTTTGGAATGTCAAGGACCAACCTGTTGGGTGACATTGCAAA
TCCTGTTACTAAGAAAAAGGGTAGCTTTGCCCTGTAAATCTGGTTCTTAATTCGGATATT
CAGTAATCACAACCAAAAATTTGTCCTTTTGTACCCAAGTTTATTCTGACCAGTGACCAT
GAACAGCAATGAGGCTCCCTGCGCTCTAAATACAGGGGAAAATTTGTAAGGCTTGTGTCA
TTTAATAGAGTAATTTGTGTATGGCAGTCCCAAGGGATAGACCGC
>contig_10391 
CCGAAGCCCGACGGCGAGCCCAAGCCCGACGGCAAGGAGGACGGCATCTACACCCAGGCG
ATGGACCGGTACTTCTGGGAATGCGAGAACCTGCCCGACTACCGGCACACCCCCGAGGTC
GAGAAGATCCTGAATGAGGACCCCGTGTTCGAGGCCAAGGAGAACCCGACCGAGGAAGAG
GTGCGGGAGAACGAGAAGTGGTGGCAGGATTTCCGGTCCAGCCCCGTCGTGCAGTTCATG
CAGCGGGCCGAGGAGGTCGCGGATAAGTTCAACGAGCTGGAGCTCCAGGAGAACGACGAG
CCGTACAGAAGCGAGGACAAGAAGCTGTGGCGCGGGGTCCCGCACGTGCCGGGGCTCGAC
GGCCGCCCGATGCCGCGGAAGGCGATCAAGACGAGGGAGGAGAGCGATGACAAGTTCTGG
GATTTCGCGCGGCAGTTCTTCTTCGGGCTCTGGGGGTTCAGGCAGCGGCCGTACCCGCCC
GGGCGGCCCATCGATGTCGCGCAGGCTATCGGGTATAAGCGGCTCGAGCGGCGGTACTAT
GATTTTATCATGAGGAGTGGTGGCTTCTACTATAAGGATCGATTGGGTCGAACTCGGGGA
CCGATGGAACTGATACAACTTAAAACAGCTTGGGGTGCTGGAATCATTGACAAGGACACA
TTCATTTGGGGTGAGGACTTGGATGAATGGGCTCCGATTCATATGATTTATGGACTGGAA
CCTGCCATTGCCACATGGGAAGTAAGACTAGGTGCTGCGGCCACTGCATTCCTTCACAAA
CTCCAGAAAGGAATACCTCCTTGGGTACCTCTCAAAGGGCAAGAGAAGAAAACTTACAAG
CAGCTCCAGCAAGAAGCTATAGAAAGCAGGAGACGCGATCAAGCGGTGCTCGAAGCTAAT
GATGGTCTTTGGCCTGGACTGAAAATTCCAAGTCATTGCCTATTTCTTTGGGCTAGTGGT
TCAGAACTTACAACCATTTTAGAAGATGACCACATGCCGAACAAGTACATCCCAAAAGAT
CTCAGGATCCAATTGGCTAAAGTAATACCTGGTTTAAGGCCTTGGGAAGTTTTAAGCATT
GAACAAGCAATGGATCAGATAACATATGGTGGAGAATGGTACCGTCTACCCCTTGGTACT
TACCATACAGGTCCTCCGTACATCCAGCTTTGGAACAAGGACGTTAAGCGAATGTTTAGG
ATTTTCTTCAACTTGAGCTCTAGAGTGTATAACAAACTAGAAAGGACCGTACCTGGTTTT
ACCCAAATAATGGAGAAAGTCCACGCTGACACGGCCATAAGGGATGCGAGACGGAAGGAG
AAGAGGGAGGCACAAAAGAGGGCCGAGCAGGAGGAGGCCATCTTTGGTAGAGCTCGAAAA
AACCCATAGCATCACCTGTGGTCGTCACCCTGCAGCTCAAATGATACATTAAGATCTTCT
ATTGATCGATTCAACCTGTGCAGCATCGGTTTAGGAGGCAGGTTCTCTTCTTTTCCCATA
TCGTGATGGCTCACCTTGAGTTTGAATTAGTTGCTCGGTAATACTAGCAAACCCTTGAAA
TGGAAGGTTTGTAGTCTGTAGTTTTGCATCCATTTCAAGGGGAAGAGAACAGCTAC
>contig_10396 
GGGACGGCGGCGGCGCCGATAGCGCCGGGGACAGGAACAGGAAGGAGGCGCTCATGGTGC
TGGCGGAGGCCGGGCGGCAGCTGGAGAGCTTGCCGAAGGACCTGGCGGCTGCGATCGAGG
CCGGGAGGATCCCCGGTTCGGTCGTGTCGAGGTTCTTCGAGCTCGACAGGTCGCCGTTCT
TCCGGTGGTTGATGCAGTTCGGAGGTTTCAAGGAGAGGCTCCTCGCCGACGATCTCTTCC
TCGCGAAGGTCGGGATGGAGTGCGGAGTGGGGATCTTCACCAAGACCGCTGCTGAGTATG
AACGACGCAGAGAGAACTTTTTCAACGAGCTGGAAATTGTCTTTGCAGATGTGGTGATGG
CTATTATTGCGGACTTCATGCTTGTTTATCTCCCAGCTCCAACTGTGTCTTTGAGACCAG
CACTTGCAAGTGGTGCAGGGTCCATTGCTAAATTCTTCCATAATTGCCCTGACAATGCAT
TTCAGGTTGCTCTCTCTGGAACATCATATTCAATGCTGCAGAGATTAGGTGCTATAGCGC
GTAATGGCGTGAAGCTTTTTGCTGTTGGCACGACTTCTTCTCTGGTTGGCACAGCAGTGA
CAAATGCGTTAATTAATGCCAGGAAGGCTGTTGATAAGTCTGCAGCAGATGAAATAGAAA
ATGTGCCCATACTGTCAACAAGTGTTGCGTATGGTGTATACATGGCTGTTTCTAGTAACC
TCAGGTACCAAGTGCTGGCAGGTGTTATTGAACAGCGGATTTTGGAGCCCATGTTGCACC
AGCACAAGATTATGTTGAGTGCACTCTGCTTCGCAGTCCGGACTGGCAACACATTCTTGG
GATCATTATTGTGGGTAGATTATGCTAGATGGATTGGCATCCAGTAACCATGAAGTCAAG
AAAATGGAGGGCTTCTTTGATTATGTTGTTCCATTGGTCAGAATAGCAGTTTGCCTCATT
GTTTGGTTCTCGTATCGATTGTTTCCTCTGAAGCTGGAGGTTTGAGATTCTGGTTTTTCG
GTATATATAGGAACTGATTTTGGAATCACAGATTCCCTATCCTGAATTGAACAGAATCCT
CTTCAAGCACAAAAAGGTTGCTGCTCCTTGTTGCTCTGGTTATTTAGTTGGGGCTGGTTT
GAGAACCTCACAAAATACTAAGATCTACGATTTCAGCGTTACCGAAGTTGTGGGTGGGAG
TCAACTAAATTGATCCAGAGAAGGGAGTTTTGGTCGGTTCTGATGATGGTGTGTGTTCAG
TTTGTTATGAGCGATGACCAGTGCTGTCTCATTGGATTCCTGTCAATCCCAAACCGTGGT
TTGATTCTTCCCTTAGATTCTTTTTAGCCGCCACACTTCCTAGAATAGTTTCCAAATTGC
CATTGGATTATTTTTCTGGGTAAAGTCTGTGTGCGCAAACGAAG
>contig_10398 
GCCGCCGCCCCGCCGCGTCGTTTCCTCCCGGCGATCGGGATCGGGGAACTCCCGCCTCGT
CTCTTTCTCCTCCGTCTCCCCCGCAAGATCGGCGCCTCCTCTCGCCGGACGCGGTTCTCT
CCAGGTAGCATGGCTGAACAATTCAGTGGTGAGGGTTCCTCCAGCACCAGTTTTTCCTCA
GGGGAAAGTTCGGATTCAAATATTGAGCTGAACATAAAGACTCTAGATTCACGAATCTTC
AAATTTCAGGTGGACAGAAATGTGCCGGTTTCAGCATTCAAGGAAAAAATAGCCAATGCA
ATGGACATCTCGGTAGGTCAGCAGAGGTTGATTTTCAGGGGAAAGGTTTTGAAGGATGAG
CATCCTCTTTCTGAGTACCATGTGGAAAATGGTGACACTTTGCATTTAGTTGAAAGGCAC
CCAACACAGTCACAGCCTTCTTCTGCATCCGGGGGTGTTGAGCCTAGTGGTGGTAATGTC
AACCAAGGGAATGATGCAAATGCTGGTCCCCCCAGGAGTCGTATTGGGCAAATCTCCCAC
AGTGTAGTTCTCGGGACCTTCAATGTTGGGGATCAAGGTGAAGGTGTTGTCCCGGACGTC
TCTCGGGTCATTGGTGCTGTTCTCAATTCTATTGGACTTGGTGGTCTAAGTGCTGCAAAT
GGTAGCGGCAACATTCAGTCCCCGATGTCGTTCAATGTTCCTGGTCGAGGTCCCCATGGA
AATGAGTCTGAGGCAACTGGTGCTGGCGGTCGAAACCAAGCTGGAAATCAGCCATCAAGT
GGACAATCATTTTCCAATCAACCAATCCAGTCTACACCTCAAGTTGTACAAATTCCCTTA
GCAGCAGCAACAGCGGCAATACCTATTCCTTCACTCAATGCGCCACTTCCTGATTCTTTG
AACACGCTTTCAGAGTTCATGTCCCGCATGGAGCAGTCATTCACCCAAAATGGGTATCAG
CCGAATTCACCCTCTCCCAATCTGGAAGAACTAGGGCCCAATGCTCGGGGATTGCCTTCT
CAAGAAGCGTTAAGCAATGTTCTGCGTCATGCTGAGCGGCTTCTTGGTGGCCAGTCCGTT
GCTGCAATCTCTCACATTGCAGGGCGCTTGGAGCTAGAGGGAGGATCTTCGGATACCTCA
GTAAGGGGGCAAATACAAGCAGAGGCATCTCAAACTGGGATGGCAATGCAACATTTAGGT
GCTCTTTTTCTGGAGCTTGGGCGAACTATGCTGACTCTGCGTATGGGACAATCTCCTGGG
CAAGCGGTTGTGAATGCTGGGCCTGCAGTGTACATCAGTCCTTCGGGTCCTAACCCTATT
ATGGTCCAGCCTTTTTCCCTCCAGACCAACTCTCTTTTTGGGGGTCCAGTTCCCCCATCA
AACCCGGTGGCCTTTGGTCCTGTTGGCATTGGGAGTCCTCCAAGGCACATAAACATTCAT
ATTCATGCTGGTGGCTCCTCGCTTGCTCCAATTGTTTCAGCTCTTGGTAGCAGGGCGAGT
AATTCAGAAGGAATGCTGGGTCAACGTGGAGATACTACTGGTTCTGGTGGTTCAGGGCCA
TCACATCCTGCTAGTAGTGTTGCTGCAGCATCTTTTCTTGCACGGCCTAGTGGTCTTGGA
GGCTCACATGCACCAATATCCAATGTAGCTGTTTCTATGACACAGCCAAATTCTGAATCT
GCTCCAGCATCATCTCTCATATCTGAAATTAACTCCCGCCTTAGAAACTTAGCTGGCAAT
TTACAGGAAGGGAGGAACCAGATGCAGTCAGCGGCTCAAGCAGAGTTGAATGTGGAGAAT
CCAGCTGTTGGATCTGCTGAGGCTACTGTACAGTCAGATAATGTGGCAGTCGATCGAGTT
GGGGAACCCGCTGTTTCCTCAGGTGCATCACGTGAGGAAAGTGAACACAAGGAGTCGATG
GATGTGACTTCACGAGGTGAACCTAGCTGTCCATCAGGAAGCTCGCCGACGTGTTCAAGT
GAAGATGCCATTATTGTAAAGGAAGGTGCTGCGAGCCACAATGAAGAGCCTGATGTTTGT
GGGGAGTCACATGTCCCAAAGGGATTAGGGCTTGGAAGTTTGGAGAGGAAGCGGCGGGGG
AGGCAATCAAAACCACCAGCCAAGGAAGATAGTGGATCATCAAGTGCTTCTCTTGATCAA
AATCAGCTGATCAGGACAAGTGGACAACAGATTTTGCAGTCTCTGTTATCTCAAGGTTTG
TCTGCAGACAGAGCAGAGGCAAATAATCAACCATTGGGAGCATCAGCTGTTGCCTCCGCG
CAAGTTACGGAAAGCTTATCACAAGGACAACAAGGTCCTGATGGCCAGGTTGATATGGGT
GGTCTTATGTCACAGGTTCTGCATAGTCCTGCATTAAATGGTTTGCTAGCAGGGGTTTCG
GAGCAAACTGGGGTTGGTTCTCCTGATGCCTTGCGAAATATGATGCAACAGCTCACTCAG
AGTCCTGTAATGATGAATGCTGTAAATCAGATTGCTCGACAGGTTGACCCCCAAGATCTC
GGTAGTATGTTTGGCGGGATGGGAGGCCAAGGTGGTAGAATTGATCTGTCTAGGATGGTC
CAACAGATGATGCCCATGGTATCTCAAGCTTTAGGTGGTGTCTCAAATGGCAGTTCACTG
TTCCCGGAATTCGAATCTGATTTCCCGAGGCCTTCCAATGAGAATAGACCTAACAGAGAC
TACATGACTGGTGATTCTGTTGATCAGGTCAACATGGAACATGTAATTAGGAACATTGAA
GACTTACATCCTCCGTCAGATGTATTTAACTCAATGGTTGAAAATGCAAATCGGGTGTAT
GGCAGCGGAAATGATTCTGAAGACATTGTAGTCGCACTTCGTGGGGATGAGAATTTAGCA
AGGGATTATATTGAGTTGCTGCGTCGTGATGTGCAGCAGCGGCTGCAGGGCGGCTCAAGG
CAATTGTAGGTACTGGCAATTGCTGTCAAGATCTTCAAACCTTTTGCGGATTTGATGGAT
TTGTGCTAGTTTTGAGGCCACCGTGGATTGTTCATGAGCTTCCATTAAAAAGACTTTGTA
CAGATATGTTTCAGGCTTTGTAGGAAAATACAATGTAGTCATATATAGGTGTCAGTGGAC
CTGACCATCTGCTTTTCTGATGTATATCTTAATTATTACGGTGGCCTTTTTCTGTTGTGT
ATCTTTATACATTTCCGGCATTTCATGGTTCCCTAT
>contig_1039 
CTGCTGAACCGCTCTTCCGATCTCTTGTAGCAGATTAATGGCATCCCTAATACCCTCCCT
CACACTGAGTTTACTCATTCTATTACTAAATTTTAGACTGATACAGTCGCTTCAGTGTTC
CTCGCAGAAATTCAGTGGGAATCGATACTACCAGCATTGTACCGACCTCCCGCATTTAAG
TGCTTACTTGCATTGGAACTACAACCCTGCTGAATCTTCTATCAACATTGCGTTCTTGGC
TCCACCCGCAAGACCCGACGGATGGGTCGCGTGGGGCATAAATCCTAATGGAAGCGGAAT
GATTGGCGCCCAAGCTTTGATTGCTCACAAGGAAGCGAATGGGTCTATGGCTGTGAGGAC
TTTCAAGTTGGTTTCGTACAAGAAGGTTGAGGAAGGAGAGATTGCATACAAGGTCTCGAA
GGTGGAAGCCGAGTATAAAAATGGTGTAGTCACAATGTTCGCAACAGTCAGGCTTCCGAA
GGAGACGGTTGTCTTGAACCAGGTTTGGCAGGTCGGGAGCTCGGTGGTTGACGGAATGCC
GGTAATGCATGAGCTCCGGGCTGCAAACTTGAACTCTAAGGGCAAGCTTGATTTGCCACA
AGGGCAGAGCAGCAGCAACAGTGGAGAGAACTCTAATCTGCAACGTAAAAGAATCCACGG
ACTCCTGAACGCGATCAGCTGGGGAATTCTGTTCCCGGTAGGCGCGATCATCGCGAGATA
CTTGAGGTCCCTGAGGTTCGCCGATCCATTCTGGTTCTATCTTCACGTCATCTGTCAATT
TTCTTCATACGTCATCGGGGTGACCGGCTGGGCAATAGGCCTCGATCTCGGGGCCAAGTC
TAAAGGCATCGAGTACACGTCACACCGGATAATCGGGATAGTACTTTTCTGTATCGCGAC
ACTGCAGATGTTCGCCTTTTTCCTGAGGCCGAAAAAGGATCACAAGTACCGGGTCTACTG
GAACGTATACCACCACGGAATTGGGTATGCCATCATCGTTCTCGGCATCATTAATGTGTT
CAAAGGGCTGGAGATGTTGCGCCCTGCCAAGGCATGGAAACTCGGCTACGTTCTCTTTCT
CTCCGGGCTAGGCGCAATCACCTTGTGCTTAGAAACCATCACTTGGGCATTGGTCCTAAA
GAAAAAATTCCACAAATCCAAGAAACCATACAACGGATTCGATCGCAGCGAGAAGCAGCA
GCCTCTTGCCTCCTAGTATGAGTCCTGAATTGGATCCGATCTTTGCTAGCTGTCGTCTTG
GCTGATTCATGTGAGGTCCCTTAGAAAAAATTGTTGATGCTCGCATAAATTGTAGGTGGA
TAATAGTACAAATGGCTACAAATAGAAGCTACGTATTGCATACTTCTATCTGTTTCGATC
GGAAAGATATATGGATTTGAATAGTGTATGCTTATATAGAAAGGCTTAAGCAGTGAAGGC
TGATGTTGCTGCTGAGTGATTTCAATCGATTGTAAGTCCTAAGTTGATGCACATGAGGTT
TCTTGAATAAACGAGATTATTTACTTCAAAAAAAAAAAAAAAAAAAAAA
>contig_10400 
CTCATCCTCCCCGTTTCTGCAGTGCCGGACGGGGTAATAAACCAGACCCATTTCGAGAAC
GTTCGTCCCCTGGAAGATAAAAGGGAAAAGGAACGGTCTTGGAGCGGATTTGAAGCGCTC
CGGCCGTCGTGATATCGGGAAACTGGGTGCGGGGGCGATTTCTTTCCTCTCCGAGTCGCG
CTCACCCAGTTTTCCGAAGTCCTTTTTCGACCTTCAAGATCGAGTCTTGGAAACAGCCTG
GCCATGGGTCGCCTGTTGTTCGCTCTTACCTTCTTCTTTCTGCTCTCGACCCTCGCATTT
GCTGGTTCATGGAGTGCTCAAAATCTTGAAAGCAGAAAGGATGATTTGTATCCAGAGATT
TTAAGGGACGAGGCCGTGGCTAGACTCAATGAGCTTGGAAAGGTCAGTGATGCTGAGGCT
TATCTTGAGAGGACATTCATGAGCCCTGCTTCAGTGAGGGCTGGGAATCTTATACGTGGG
TGGATGGAGGATGCCGGCTTGAGAACATGGATCGACCAAATGGGCAACGTGCATGGTCGA
GTAGATGGGATCAATGCAAGTTCCAAGGCTATTTTGATCGGTTCACACTTGGATACTGTT
GTTGATGCTGGAATATTCGATGGATCATTAGGTGTTGTCTCAGCAATATCTGCACTGAAG
GTTCTGAATGCCCGTGGAAAGTTGGGTAATCTATTGCGGCCTGTTGAGGTAATCGCTTTT
AGTGATGAAGAGGGAGTTAGATTCCAATCTACCTTCCTAGGTAGTGCTGCTATTGCTGGA
ATGTTGCCAGCTTCAGCCTTGCAATTTTCTGATAAAAGCGGTGTAACTGTACAAGGGGCT
CTTAAAGAGAACTCCATACAAATCAGTGAGGAAAACTTACACAACCTCAAGTATGACCGA
GATTCTGTTTGGGGTTATGTTGAGGTTCACATCGAACAAGGACCTGTACTAGAATGGAGG
GGTTTGCCTCTCGGTGTGGTGAAAGGAATTGCTGGACAGACAAGAATGAAGGTAACTGTC
AGAGGTTCTCAGGGGCATGCTGGCACAGTTCCAATGTCTATGCGTCAGGACCCTATGTCG
GCTGCAGCTGAACTCATTGTGTTACTGGAAAGTCTTTGTAAACGTCCTGAAGACTTTCTC
TCCTTCGATGGTCACTGCAAGGATTCGACAGTGCAGTCACTTTCCACTTCACTTGTTTGC
ACTGTTGGAGAGATATCATCGTGGCCAAGTGCAAGTAATGTCATTCCAGGCCAAGTGGTA
TTCACGGTGGACATACGTGCAATAGATGATATGGGACGTGAAGCGGTGATCTATGAATTA
TCTAACAGGATGTATCAGATATGCGACAGACGTTCTGTTTCCTGCATCATCGAGCGCAAG
CATGATGCAGGTGCTGTTATGTGTGATGACGAGTTGCGCCGACAGCTCAAATTTGCAGCT
GACTCTGCGCTCAAGAGGATGTCAGATAATCAGTTCCTAGATGAAGTTCCAGTGCTAATG
AGCGGAGCCGGACACGATGCCATGGCCATCTCACATCTAACCAAGGTAGGAATGATCTTT
GTACGTTGTCGTGGAGGTGTGAGTCATTCGCCGGAGGAGCACGTGTTGGACGATGATGTT
TGGGCTGCTGGTCTCTCAGTCTTGGCTTTCCTTGAAACCCACATGTAAAGAACTCTTCAA
CCATGTACAGTGCAATCTGATTAATCTAGAGGATTTCTTAAGCTGCGATTACCAA
>contig_10401 
GCTGGGCGCCCGCCATCGTGTCGGCGAAGGGCGACGAGGTCGCCGCCTCCGCCGGCGACG
CCCCCCACGGGAAGGCGGCGCAGATGGCGGCGTGGGAGGTCGACGATTGGGACTTCGGGG
GGTTGGAGGAGAAACCGGTGGGCCAGCCGATGGGTAGGGTTGTGTTCGGGGGCGTGCCGA
GCTTTGAGGAGGCCAAGGCGGCGACTGATGATTTGAAGGATGCTATTGACAAGGTATATT
TGTCATCCACAAACATCACTGGATGGGAAGGTCAACTTCCAGCAGACCAGGCCTCTGGTC
TGCCCGTGCTCGCAAATTCTGTTGAGACCCAATCTTCAGTTATTGATGAGGCTCTGGCAA
CTTTTCCAGTACCCAAACATGCTGTCGAGGCTTTTAAACTGCTCACTCAAAGTCCTGAGG
CTCAGACTGTGGTTGCTTCAATTGCTAGTGATCAAAATGTTTGGGATGCCTTTTTGAAAA
ATAAGGCTCTCCAGGACTTCNGCAAAGTCCTGAGGCTCAGACTGTTGTTGCTTCAATTGC
TAGTGATCAAAATGTCTGGGATGCTTTTTTGAAAAATAAGGCTCTCCAGGACTTCCTCCA
ATCACAGAACTCCAGTATTCAATTGCCATATATGGAGCCAAAAGTGGAGAAATCTGCTGA
TGATGCTTTTTCTGATGATTGGAAATCGCCAAGGGTGGATGAAGAGACTTCTGAAGGTGG
CCACAAAAATGGATTCATGTCCTTCTTGCAGAACATTAAGCTTAGGGTGGAGCAGATGGT
TAGCAACATATCCAGCTTCCTTGCTGACATCTTCACTCCCCCATCTGTGGAGAAGATGTC
TTCGAACTCAGATGGAAATGCTGGACTGGCTCTTGGAGCGTCTTTCATGGGGTTGGCTCT
GCTGACTCTTCTCGTTGTCCTTATAAGGCGAGGCTAAACTCATGAAAATTTGTCGAAGTT
ACAAAAGCTCTAGTTTGTGATGTATGATTGACTATAGTCAGGGAAAAATGTTATGTTTTA
TGGGATGATGATGGAAAGATAGATGTTTTGCGTGCCGCACATTAAATAAGAATGTA
>contig_10405 
ATCTACCGCCTGCTCCTTTGATAAATCCAGGTCCAGAAGAAAGCAGAGCGCAGAACGGAG
AAAACCCACCCCGTCCGTCTGGCCACCGCGAGAACCGATTCGGAGCCGAAAGGAGGAAAA
CCTCGTCCGTCCGTCCCTCCCCTCTTCTCGATCGAGAGGGATTGCAGATTCGTTTGTGCC
CGGCGTTGAATTTGGGAGAGGCTCCGGCACATTGGCCGCGGATTCGACGACGCGTTAGAC
AACCATGGCGCTGCAAGAACAGCTGAATAGATTCAAGAAGCAGCAGGAGAAGTGTCAGTC
CACTCTCAGCAGCATCGCGTCTTCCAGAGCAGGAAGCGTGAGGACTCCGGTGAAGCCCAT
GCCTGCAGCCCCTGCGCGGGCACCACTGCCCGCCGTCAAGTTCTCGGATGATACCGAGAG
ACTTAAATATATCAATGGTATACGCAAAGCGCCTGTAGGGGCTCAGATGAAGCGCGTCAT
CGACATCTTGTTTGAGACAAGGATGGGACTTACACCAGAGCAGATAAATGAAGCATGTTA
TGTCGATATGCTTTCCAATAAAGCTGTCTTTGACAGTTTGGCAAATAACCCGAAGGTACA
CTATGATGGCCAGCGGTTTTCTTACAAGTCAAAGCATGATGTGAAGGACAAGAATCAGCT
ACTGAAGTTGATAAGAAGCTACACGGAGGGCATTGCTGTCATTGACCTTAAGGATGCTTA
CCCAACAGTGATGGACGACTTACTGGCCTTGAAAGCTGCTGGTCAAGTATGGCTCCTATC
GAACTTCGACTCTCAGGAGGATATTGCCTACCCAAACGATCCCAAAGTGCCCATAAAAGT
AGATGACGATCTGAAGCAACTCTTTCGGAGTATCGAATTACCGCGGGACATGATTGACAT
CGAGAAGGATCTTCAGAAGAATGGCATGAAACCATCAACAAACACAACGCAGAGAAGGCT
TGCGGCTCAAATCCACGGGATTTCGCAGAAGCCCAAGGTCAAGAAGAAGAAGCATGAGAT
CAGCAAGAGGACGAAGCTCACCAACTCTCATCTTCCAGAACTCTTTAAGGATGTCAGAGA
TTCCTGAAGGACGGAGACGCAGAAGCTGTCCTCAAAAAACAAATACCTGAGGATTGCATG
GACGACGGTCTTTTTCCCCGTGTATCTTTGATTGTTGTACTCACCGCGTGCTTGTTTTGG
ATCATTGATCTCGACCATAATCTGAATCATACAGTCGCAGAGTTCTTAAAGTCAGATTCA
TCCAAGTTTGAAGGAGGCAAACGGAACCGATGATTAGAACCAAG
>contig_10406 
GGAGGGCGAACGGAGATGAATGGCGAGGGGACGGGCGACGGAGACGGGACCGTGAAAATG
GAGGAGGCCCAGGAGAGGGTGGTCCACATGTGGGGCTACCTGCCCGGCGCTCTGCCGCAG
AGGGCACCCCTCCTCTCGCCAGTGCCGGTGAGGACGAGCGCCGCCACCGCCGCCGCCTGG
AGGGACGTCTGCGGGGGCGGCTGTGGATTCGCCATGGCCATTTCAGATTCGGGGAAGCTC
ATAACATGGGGATCCACAGATGATCTTGGTCAGAGCTATGTGACATCTGGGAAGCATGGG
GAAACACCAGAGCCTTTTCCACTGCCTACTGATGCCACTGTAGTAAATGCCGCAGCTGGT
TGGGCCCACTGCATTGCCGTTATGGATAATGGAGAAGTTTATACATGGGGGTGGAAAGAA
TGTGTTCCTTCTGGGAAGGTTTTTGGTGACCCAACAATTGGGGGGAACCTGGAAAAGGAA
GCTCTAGAGAGGCAAACTTCTTTCTTGACCGAGCAAGTGAGCCCGCAATCTCAAGGCTCG
AAGTCAAGTGGGGGAAGCTTATCTGGGGTAGACAGTAAAAGTGCTGGAGAAGAGAGTACA
AAGCGAAGGAGAATATCAACAGCTAAGCAAGCAGCTGAAAGCTCATCATCTGCTGATGAG
ACTTTGTCGGCATTCCCATGTTTAGTGTCCTTGAGTCCAGGAGTGAGGATTGCCCTTGTT
GCTGCAGGTGGGCGCCATACTCTTGCATTGTCAGATGTAGGTCAGGTGTGGGGTTGGGGA
TATGGAGGCGAGGGACAGCTTGGTTTGGGATCTCGGATACGAATGGTGTCCTCTCCACAT
CCTGTGCCTTGTATTGAGTCTTCATATGTAAAAGACAGATCTATGGGCTTTTCGAGAGGA
AACATGAGTTCTGAAGGGCAGAACTTTAGAGTTCCTGGGAGCTATGTGAAGCAAATTGCT
TGTGGTGGACGACATAGTGCGGCAATAACAGATGCTGGCGCGCTGCTTACATTTGGTTGG
GGACTCTACGGACAGGTAAAGTAGAAAATGGTGGAGAAAAAAGCACACTATATGTTCAAG
ATGAGGACCACTATAAAAGGGAATACTTATTCTATTNAATATAAAGCTCTGTTTAGTCTG
ATGTAAATAAGTTGGCTGAGACTTTTTCACTTAGTCTCTTAGAGGATTAATGTTGCTTTC
TTTTTTATGTTATTTGGTTTAGTGTGGGCAAGGGAGTACGGATGATGAATTGAGCCCAAC
ATGCGTAACTTCTCTGTTGGGCATCAGAATAGTCGGAGTATCTGCAGGGCTTTGGCATAC
CGTATGTGTTTCTGCTGATGGTGATGTCTATGCATTTGGTGGGAATCAGTTTGGGCAATT
GGGAACTGGGGTAGATCAAGCTGAGACTCTCCCCAGGCTCTTGGATGCTCCGAGTTTGGA
AAATATCAATGCAAAAGCTGTATCTTGTGGAGCTCGTCATACTGCATTAATTACAGAGGA
TCGAAAAGTGTTTTGCTGGGGATGGAACAAATATGGTCAGCTCGGATTGGGTGATGTGAT
CGATCGTAATATTCCCTCACAAGTCAACATGGAAGGCTGTTTACCAAGAAAGGTTGCATG
CGGCTGGTGGCACACTCTACTTTTATCGGAGTCGCCCACTTGAGATTTCTCTATGGACAT
TCTTTGGAGCCTTGGCACAGTTTTGTTAGGTTAGCAGTTCGTCTGACCATTAAGATATAT
GTATATGTATATACGTAGGGGATACGCATATCATATACATATAAGCATGAAGTCAATTCT
TTTTTAGGTATAGCAGCAAAGTTGGTGTCGCTCCTGTAAAGTGCATTCACCTGCAAGCTG
TACAAGTTGATTCTAGATGATTGTATATTCCCAACTGCTAGATGTAACTAGTTGTATCAT
GCCCCAA
>contig_10407 
CCGAAGAGCAAAAGAGAGCCCGCCGCAGCAGCAGCATCAATGGAGGACAGAAAAGGAGGA
GCTCTCCTGTCCAACTCGGCGCGCCACTCGTCTCCTTCGCCGCCGCCGCCGCCGCCGTCC
GTGGAGCTTCTTCTTTCGGGCGGTGCTGAGCTAACGAGGGAGGCGTCTCTTCTGGTTCAG
CCGCAAGACGCCGTGGGATTCGGCCTCGAGCGAGCTTCTTGCTTCTGGTGACATGGTGAA
GAAGATTTCACCCACCGAAGAATGACCCAAAAAAAGCGAAGAAAATAAAAAGAAGGAAAG
GAAAATTCAGCGGCGTACATGGGAAGGCCAGGCATGCATTTTGCACCATTTTTGTTTTTC
TTTCAAGTTCGTACCCTCTCTCTCTCTCTCTCTC
>contig_10408 
TCCGCTCGTCGGCGCCGGTCGTGGTGCGGTGGCCTTACAGTAAGCGCGCTTATAGCGATC
GGGGTGCAGAGGAGGTAAGAGCTGGAGCCGATACAGGAAGCGCAGTCCCTGAAGGCTCCT
GCCACCGCCGCCGCCGGGGGGAACGGCCAGATCCGGTACAGATCGCCTTCCTCCGCCGAG
CTATTCGACGCTGCCGTCGTCGTCAATCCTAGCTCGCCGCCGTCGGACCAGCAGCTCCAC
GACCAGCACGAGCTCGACAAGATGATGAAGCGGCCGCCGGGGCGTTTCCACGAGGACAAG
ATCCAGAAGTACCGGGGCGTCATATTGGTGATCTCGGTGCCGCTTCTGCTCATTGGGTTC
GTGCTCTTTCTGATGCCGTCCGGATCTCCTTCCGGGGCGATTGAGGATTTCGCGCTCTCG
AACCGCAGGGGCTCTCCGGGCTCCAAGTCCAGGACTTATGCTGTTATCTTTGACGCGGGT
AGCTCCGGGAGTCGCGTGCACGTGTTTTGTTTCGATAAGTACTTGGATCTCGTTCCCATG
GGGAAGGAACTCGAGCTCTTTGTTAAGACTGACCCGGGTTTAAGTGCGTTTGCGAAAAAT
CCCAGACAGGCTGCGGAGTCGTTGCATTCGCTTCTCGATAAAGCAGAAGGTGCTGTTCCT
AAAGAGCTCCGGGGGGACACTCCGGTTAAAGTGGGGGCAACCGCTGGCTTGAGGGCACTG
GAAGGCGATGCACCTGATAGGATTCTAGATGCGGTTCGGGAGCTTTTGAAACATAAAAGC
AGCCTTAAATCTGACCCACGATGGGTTAGTGTTTTGGATGGAACACAAGAAGGTGCTTAT
CAGTGGGTGACAATAAACTATCTGTTAGGATACTTGGGAAAGGAATATTCAAATACAGTT
GGAGTAGTTGATCTTGGAGGGGGCTCAGTTCAGATGGCATATGCTATATCGGAAGAGGAT
GCTGCGAAGGCGCCCAGGTTCTCAAATGGAGAGGATAGTTATGTCAATGAAATGTTTCTC
AAAGGAAGAAGATACTACCTCTATGTTCATAGTTACTTGCACTATGGTCTACTAGCAGCT
CGAGCGGAGATTTTGAAGGTTTCTGGTGACTCAGGCAACCCTTGCATCTTGGAAGGTTAT
GAGGGGTCTTACAAATATGGCGGTGCAACCTACCAAGCATCAGCTTCTTCATCAGGTTCA
AGCATCAATGAGTGCAAAAGGATTGCTTCGAAAGCTCTCAAAGTTAATGAATCAACTTGT
ACACACATGAAATGCACATTCGGTGGTGTTTGGAATGGTGGAGGAGGGGATGGACAGAAG
AATCTATTCGTTGCGTCGTTTTTCTATGACAGGGCTGCTGAGGCTGGCTTTGTGGACCCC
AACAAACCTGTTGCCAAGGTCAGTGCTGCAGAGTTTGAGGAGGCAGCTAAACGTGCTTGC
CAAACTAAACTGGAAGATGCAAAATCTGTCTATCCTCATGTAGGAGATGCTAATCTGCCA
TATTTGTGCATGGATCTCGTGTACCAATATACATTGCTTGTAGATGGATTTGCTATTGAT
CCCTGGCAAAAGATTACTCTGGTGAAGAAGGTCAAGTATCGCAATGCCTTTGTTGAAGCA
GCATGGCCATTAGGCAGTGCCATAGAGGCTGTATCATCGTCAAGATAACTGCAGATTGTC
TCATATTAGCTTGGCATTCTAAGAGGCACTTGGTTCTGTGATTGTCAGAGGAGGCTGAAG
GAAAAAGTAGTTGATTGTTAAAAGTTGACATCAGATCATTACCGAATTCGAATTTTGCGG
CCAATATATTCGAATAATGAGGGAAGAGCATTGATTTATTATTGCCATGTAATTATCTCA
GTTCCAATATTCTTTTGACGCGTGCCTGTTGAGATGATTTTGACCCTGTCATATTCTTTT
ACTTTGCATGTGAACATTGGTGATTGTAATACAAGTGCTCTGTGGTTTTAAGCTTCCCTT
TCTTTGGC
>contig_10409 
GCCAGCATGCTGAGAAACCCCTTTGATCGGCACGAGCTCGTTCGCCAAGACGTCAAACAA
GTGGTTTGCTCGGTTTGTGACACGGAGCAGCCGGTGGATCAAGTTTGTACAAACTGTGGA
GTCAGAATGGGGGAGTACTTCTGCAAAATTTGCAAATTCTATGACGATGATACTGAGAAG
GGGCAGTTTCATTGTGATGATTGTGGCATATGCAGAGTTGGTGGACGCGAGAACTTCTTC
CATTGCAAAAAGTGCGGCTCTTGCTATTCCATTGGTCTAAAAGATAACCATTCGTGTGTG
GAGGACTCCATGCGTCATCACTGCCCCATATGTTATGAGTACCTTTTTGATTCTCTGAAA
GATACAACCGTTATGAAATGTGGGCACACGATGCATTGTGAATGTTATGGCGAGATGTTA
AAGCGTGACAAATACTGCTGTCCAATATGTTCCAGATCCGTGATTGATATGTCCAGGACC
TGGAAGAGAATGGATGAGGAGATAGAAGCAACTCAGATGCCTGAAGACTACCGCAACAAG
AAGGTGTGGATCCTATGCAATGATTGTAATGACACTACTGAAGTTTACTTCCACATTATC
GGGCAGAAATGTAGCCACTGCGAATCCTATAACACACGAGCAATTGGCCCTCCAGTTCTT
CCTCAATGACTAGGTTCTAAGCCAAGGAATTGTACCAGCCAGGGAGGTATCACTGAAGCT
TCCACGCNNNNNNNNNNNNNNNNNNNNNNNNNNNNNNNNNNNNNNGTACTGGGTCCCTTT
TTATCAATTTGATTACTCTACAATGTTTGTGTACCATTGTACTCTTCTTCATTGGATCTT
CTTGAACTATGCATTCTTCCTCCAAATTCATGGAGTTGAAGCCCAGGTAAGGAGTCTCTG
GGATTCTGTAAGCAATTCAAATATACTGACACTGGGATTGGGGATTAAATTATTCCTGTT
GTGACAACAA
>contig_1040 
ACCGGGTCGAGAGAAGCAGCGGGAAGTTCATGAGGAGGTTCAGGCTGCCCGAGAATGCGA
AGATGGATCAGGTGAAGGCCTCGATGGAGAACGGGGTGCTCACCGTCACTGTTCCCAAGG
TGGAGGAGAAGAAGCCTGAGGTCAAGGCCATTGAGATCTCTGGTTGAATCCAGCTTCTTT
GTGGTTGCAGGAATGAGCGGTTCTCTGTCCAATAATGTTCAGATTTTCGTGAAAAACTAC
AATTTTGGATTGTTTTCTTTTGTTAATGTGTCATGAAAGAAGCTTGTGTGTCGCTGTAAT
CAATGTGTCATCTCTGTAATCAAGCGCCACAGTGTCGCGCTTGAATATGAATAACTTTGA
TGGGTTTTGCAGTATTCCATCTCTGGGA
>contig_10412 
CCCCCGAGCCAATCCCGAGAGGCCACGTCCCCCATCTTCCGCTACCACCTTTTTTCTCAT
GTAAATCTATGGGGGTGCAGGGGAGACCAGCAGCAGCAGCAGCATTCTCCTCCTCTTCCA
TGGAGTAGAGTAGAGTAGAGTAGAGTAGAGGAGTGTGAATTGCGAGGCCTCACCCAGCAG
TCGCCAACTCCGGTGTGGGTTGTTTTTGTTGGGGGGGGTGGTGGAGGGATGGGGCTGCTG
AGCAACCGAATGGAGCGGAGCGAGATCAAGCCCGGCGATCACATCTACACGTACCGCGCC
GTCTTCACCTACTCCCACCACGGAATCTTTGTCGGGGGAAGCAAGGTTGTTCATTTTAGA
CCTGAGCGTAATGCTGATTCAAGCATTGAAGAAGCTGACTCCTATGATGCAATGTCTTCG
TCCTGTCCAACCTTCCCTGATTGTGGATTCAAGTTACCCAGCAGTGGTGTGACACTCACA
TGCCTGGATTGCTTCCTCGGGAAGGGATCTCTGTACTGCTTTGAGTATGGGGTTGCCCCC
TCAGTGTTCCTGGTCAAAGTGCGTGGAGGCACTTGCACTACTGCCCCCTCTGACCCGCCA
GAAGCTGTCATTCACAGGGCAATGTATCTCCTCCAAAATGGATTTGGCAATTATGATATC
TTTCAGAACAACTGCGAGGACTTTGCGCTGTATTGTAAAACAGGCCTTTTGATAATGGAC
AAGCTTGGGGTCGGAAGAAGTGGCCAAGCTTCTTCTGCCGTTGGTGCTCCCCTGGCTGCC
ATTCTGTCGTCTCCTCTGAAGTTGCTAATGCCAAGTCCTGTTGGAGTGGCTACAGTAACA
GCTGGAATGTATTGTATGAGCCGGTATGCTACCGACATAGGGGTGCGATCAGATGTGATC
AAAGTAGCCGTGGAGGACTTGCCTGTAAACCAAGGCTGGGCAGAAGATCATCATGAGGAA
GCAGAGGGGAGGGCACCTTCTGACAGATTGATTACAGGGTGATGTAAATGAATGTCCTTC
ATGTGCATATACAACGGCATATACTCGTCAATAGAGACTTCTCCTGGCCATGCATTCCTA
TGCCAAAACTACTTTTTCTTCTTTTCATTCTCCACCCTCTAGTATTCAAACTCTGTCGCC
AAATAACCAGTTACGATTGACTGCAGTTTGGATGGAATTCTTCGATGGTTTTTAGCAATT
GGTTGTATTTAGTCTATGTCGC
>contig_10413 
CCAGTTTGCGCGACTGCGAGTCGTCTTCTTCGTCAAGCGAGCGCAGCAGGGGAGAGAAGA
GAAGGTGCAGCGTCCAATGGCGATTCCGCTGCGGCTTCGAGCCGCCGTCTCCATCTCGAT
CTTCGCTCTCCTCTTGATCCTGCCCTCCTGTTCTGCGCAGGACATCCAGGTCGTCAATGC
CGAACGCAGGATTGACCTGACTTCTCACATCATTAAGGTTTTCCTGACTTTGAAGGTTGA
AAATACTGGGGCTTCTCCTGCTTCAGAAATTCTGCTTGCTTTTCCACCGACACAGGTTGA
TCATCTAGCAGTTGTGAAGGCACAAGTGGCAACAGGAAAACGGAAGAAGAAAACCTATAC
CCCTCTAGATGTAAATCCAAAAGAGTTACCTGATGCACCCAATGGAACTAAGTACTTATC
TATATCCCTGCTAAATCCATTGGCCGCTGGTGAAGCTGTCACATTGGAGGTACTCTATAT
ACTAACACATTCTATGGAACCCTTTCCCGTGGAGATAAGTCAGTCAGAGTCACAGCTGGT
CTACTACCATGACAGTGCCCTAATATTGTCGCCATATCATATCAAGCAGCAGATAACATT
TATTAAGACACCAACTACAAAAGTGGAGTCTTTCACTGTAGTAGACCCTACTCATCGTGC
TGGTACTGAACTGAAATATGGGCCTTACAATGACCGTCCTCCGCATTCATATTCACCAGT
GATTGTGCACTTGGAAAATAATAGTCCCTTCGCTGTTGTTGAGGAGCTTGTACGGGAGGT
GGAAATATCTCATTGGGGAAGCCTTCAGATCACTGAGCAATATAAGTTGGCTCACGCTGG
TGCTCGCCACAAAGGTGTCTTTTCAAGGGTTGAATATCAATCTAGGCCAGGTCACAGTGG
TGTCTCTTCGTTCAGACATCTTCTAGCTAGACTCCCACCTAGAGTGCACTCCGTATACTA
TCGTGATGAAATAGGGAACATTTCATCATCACGCCTACGTTTGGGTGCTCTAAAGTCTGA
ACTAGAAATTGAGCCTCGTTATCCTTTGTTTGGAGGTTGGAAAGCAACTTTTGTTATTGG
GTATGGTCTGCCACTGGAAGATTTCCTTTTTGAGTCTCCTGATGGCAAGCGTTACCTCAA
TTTCAGTTATGGATGTCCTCTAGTGGAGACAGTGGTGGACAAGTTAACTATTAAAGTTGT
GCTGCCTGAGGGATCAAAAGAGCCATCTGCTGTCCTACCTTTTCCTGTGAATCAATATCT
GGAGAAAAAATATTCATACCTTGATGTTGTTGGAAGGACAGTGGTAGTTCTGGAGAAGAA
TAATGTTGTCCCTGAGCATAACATTCCCTTCCAGGTTTACTACCACTTCAACCCGATCTT
CATGCTTGCGGAGCCATTAATGTTGACATCCGTATTCTTCTTACTCTTCGTGACTTGCGT
AGCTTACCTACACATCGATCTGTCTTTGCGCAAATGATCAGCGTTTTGGCATAGGCTCAC
AGATAAACAAATTAGTGAAGAGTGAAGCTATATTTATGGATGAGACTGTTACTGGTAATT
CTTGTCGGGGTTACAGCCTTTGCTAGCGGCTGCAGTTCGTAGTGCACCAATGACAGTTAA
TTTGGTGCTGTAACTTTTGAATGGTATATGTAGCAGGAAAAATTTTGTGGTTATAAATCC
TCATAGTTCAGATCACGA
>contig_10414 
CGCGGTCCGTTTCATTTCGGAATCCTAGGTTTGAAGCTGGTGGCTGCTGCAATGTCCCGA
GTGTACGTCGGGAATTTGGACCCGCGGGTGTCGGAGAGGGATCTTGAGGACGAATTCCGT
ACTTTCGGTGTTCTTAGAAGTGTCTGGGTTGCTCGGAGGCCGCCGGGTTATGCATTTATC
GAGTTTGATGATCGAAGAGATGCTCTAGATGCTATTCGTTCATTGGATGGAAAGAATGGT
TGGCGTGTGGAAGTCTCTCACAACAAGGGTGGTGGAGGCCGTGGCGGTGGGCGTGGTGGA
CGTGGCTTTGGCGGAGGTGAGGACTCCAAGTGTTATGAGTGTGGGGAGCCAGGTCATTTT
GCCAGAGAGTGTCGCTCGCGCATTGGTTCAAGAGGCTTGGGAAGTGGACGGCATAGGAGC
CCCAGTCCTAGGCGGCGTAGGAGCCCCAGTTATGGGAGAAGGAGCTACAGCCCCCGGGAT
AGATCTCTGCGCCGCCGCAGCATCACGCCTCCTCGACGTGACCGCAGCATCACACCTCCT
CGACGTGACCGCAGCTATAGCCGTTCCCCTCCGCAGCGCCGTGCTTCTCATGATTCCCCT
TATGCCAATGGGGATTAAGGCTGCATCTTGGTAGAAGCGCATGGCTTATATTAAATGGAG
TTGCTAATTGCTGAACCTTCGGCTATGTAGCCTGGTTTGAGGATCGAGTTACGTATGTTG
GTGTCCTGACAGTGAAGTAGTTAGGAACTTGGATTGCATGGCTTCTACAAGTATTTTAGC
AATGGGTGCATAGATGCCACATGTAATTGGCTCGGTCTCTTCAGCTACAGAAACTTTGAA
GGTGTTTTCCATACTTTGTTTGCCATGTTCTGATGCTTTTATGCTTATGTTGCTTTAGCA
GTCGTATTGTTACTTTGTTTGAAGTATTCTAAGACTTTTTACATGTTTGTCTTTTGAGGT
TTTCGATTATCGGCTCAAACGGCACGATTTCGCTACTCATTTCGTCACTGCTCATGGTTT
TTCCCCATCTGGTTATCTGCTCGTCTACATCTGCTCCTCTTCGCTTCTGCTGTTATTGAG
CTCAAAACATTTTGTATCTGCAAAGCAAGGAATCTTCACGGCCAATGACTTTTGCGCTCA
CTCCGGCAAAACAAAGCTTGTGATCTAGTTTATGCGCACACGTGTCGGCTTAGCTCATTT
GAGAGGATGAAGCTGGTCTTTGGCTTCCTCTGTCTTTGCTTCTAATCACAGCACACGCAT
CTTCTTGTTGTTTGTGCACCTTGGCTTGAGAACTTGGTGTGAAATCGGATTTGAAAGCTC
TCCTCAGTTACTGGAGCTGTTAATCTCATTATCGGTAGCTCGGATGGTGCCAAGTGCAAT
ATGCACACGAGGTCAGTCCTGATGCCATGACTTCTATGAAAACCTGCTGAGATTTCCAAT
CCATGAGTCATCTCTTTGTTAATCGTCTCAAGAGTTAGAATTATCTGGATTACACTGGGT
CTGGTACTTGGTGAGAGCTTCTTCATTGCAGAGAAATAGGTTGGTTCCTTGACAGGGGTT
GCCTTCCATTAAAGGTGCTCAGCACTATATTTTGGCTGGGACGAAGCATATCAATGATCA
CAGATCTGCTGTACTTGTAAGGTTAGAGACCGGCATGTCCTACATGGATGCACCAGTTGT
CGGAGATGTTCATGTTGTTAAGGATTATTCTGT
>contig_10415 
CCTCCTCCTCCACCTCCACCTCCATTTCCGACACCCGCACGCAGGCACGCGCGCCGCCCC
TCCGCCGCCGCCGCGAGAATGGGTCGGGTCATCCGGGCGCAGAGGAAGGGTGCCGGGTCC
GTCTTCAAGTCCCACACCCACCACCGCAAGGGCCCCGCCCGCTTCCGCAGCCTCGACTTC
GGGGAGCGCAACGGGTACCTGAAGGGCGTCGTCACCGAGATCCTGCACGACCCGGGGCGC
GGCGCCCCGCTCGNCAAGGGCGTGGTCACCGAGATCGTGCACGACCCGGGCCGCGGCGCC
CCGCTCGCCCGCGTCGCCTTCCGCCACCCCTTCCGCTACAAGAAGCAGAAGGAGCTCTTC
GTCGCCGCCGAGGGCATGTACACCGGCCAGTTCGTCTACTGCGGCAAGAAGGCCACCCTC
GTCGTCGGCAACGTCCTGCCCCTCCGCTCCATCCCCGAGGGGGCCGTCGTCTGCAACGTC
GAGCACCACGTCGGGGACCGCGGGGTCTTCGCCAGGGCCTCCGGGGACTACGCGATCGTG
ANCGCCGTCGTCTGCAATGTCGAGCACCACGTCGGCGACCGCGGCGTCTTCGCCCGCGCG
TCCGGGGACTACGCCATCGTGATCAGTCACAACCCGGATAACGACACCACCAGAGTCAAG
CTCCCTTCCGGCCCNAATCAAGCTTCCATCTGGGTCGAAGAAAATTGTGCCAAGTGGCTG
CCGAGCAATGATCGGGCAGGTTGCTGGTGGAGGAAGAACTGAGAAGCCCCTTCTCAAGGC
TGGCAATGCTTACCACAAGTTCAGAGTGAAGAGGAACTGCTGGCCCAAGGTGCGTGGTGT
GGCCATGAACCCAGTTGAGCATCCTCACGGAGGAGGTAATCACCAACACATTGGTCACGC
AAGCACAGTCAGGCGTGACGCGCCACCCGGCCAGAAGGTTGGTCTCATCGCCGCTCGGAG
GACTGGTCGGCTCAGAGGACAAGCCGCCGCAACTGCTTCCAAGGCTGATAAGGCTTGAAG
AGATATTCCTGTTTTTCTTCATTTGGTATTCCGTTGGACTCGGTTTTGGGTATTCTACAA
TTATAATTCTGGGAATTTGCGGATGCATTTTGTAGTTGAAGTTTTGCTCTGGTTTAATGT
ATCAGATAGTCTTTTATATGCTAAATTGCCATGAGATGTGGC
>contig_10416 
GTCGCACCTCCTGACCGTCGACCTCGACAGCGGCCGCGTGACCGAGCAGGGGGCCGCGCC
CCTCTCCGGCTACCCGACGATGACCATGGAGGACATGACGACAGCCACGTTGGCCCCGCT
CGCCGACCCGGAGTTCAACCGCACGGTTCTGGCGCGCGGGGTCGACCTGGCCGACCTCGC
GTGCCTGCCGATCTCGAGCGGCTGGTACGGCCCGGCCGAGGAGAGCCGGAGGCTGATCAA
GGTCCAGTGCTACTCCATGAAGGACACGGCCAATTTCTACATGCGACCCATCGAGGGGCT
GACCGTTCTGCTCGACCTGGACACGAAGCGCGTGGTCGAGATCACCGACAAAGGCCGCGA
CATACCGATCCCGAAGGCCGCCAACACCGACTACCGGTACTCGCAGTTCGATCAGAACCG
GCAGGCTTATCGCATGATCAATCCGATCTCCATCGAGCAGCCGAAAGGCCCGAGCTTCAC
CGTCGAGGACGAGCATCTCGTCAAGTGGGCGAACTGGGAATTCCACGCGAAGCCGGACCC
GAGAGCCGGGGTGATCATCTCCCGGGCCAGGGTGCGCGACCTGGAGAGCGGCGAGCTGAG
GGACGTCATGTACAAGGGCTTCACGTCGGAGCTGTTCGTCCCTTACATGGACCCGACCGA
CGCGTGGTACTTCAAGACGTACATGGACGCCGGCGAGTACGGGTTCGGGCTCCAGGCCAT
GCCGCTCGACCCGCTCAACGACTGCCCGAGGAACGCCTACTTCATGGACGGCGTGTTCCC
GGCCGGCGACGGGACGCCGTACGTGAGGTCCGGCATGGTGTGCATCTACGAGAGCTACGC
CGGCGACATCGGGTGGCGGCACTCCGAGAGCCCGATCACGGGCATGGAGATAAGGGAGGT
GAGGCCAAAAGTGACANGTGCATCTACGAGAGCTACGCCGGCGACATTGGGTGGCGGCAC
TCCGAGAGCCCGATCACTGGCATGGAGATAAGGGAAGTGAGGCCAAAAGTGACGTTAGTG
GTTAGAATGGCAGCGTCAGTGGCGAACTACGATTACATCGTGGACTGGGAGTTCCAAACG
GATGGGCTAATCAGGGTCAAGGTCGGTCTCAGCGGAATTCTGATGGTGAAGGGCAGCCCC
TATGCCAATGTCAACGACGTGCCGGGGCGAGAAGACCTCTACGGCACGCTCCTCTCCGAG
AACGTCATCGGCGTCATCCACGACCACTACGTCACATTCCATCTCGACATGGACGTCGAC
GGTGCCGACAACTCCTTCGTGAACGTCAACATCCGGAAGCAGGAGACCTCCCCTGGGGAG
TCGCCCCGGCGGAGCTACCTGAAGGCAGTCCGGAACGTGGCCAAGACTGAGAAGGATGCG
CGGGTGAAGCTCAAGCTCTATGATCCGTCTGAGTTCCACGTCGTCAACACGAACAAGAAG
ACGCGGGTCGGGAACCCCGTGGGGTACAAGGTTGTCCCCGCGGGGACCGCGGCCAGCCTG
CTCTCTCACGACGACCCACCCCAGAAGCGGGCGGCGTTCACGAACAACCAAATATGGGTC
ACCCCCTATAACCGGACCGAGCAATGGGCAGGCGGGCTGTTCACTTACCAGAGCCAGGGC
GAGGACACACTAGCCGTGTGGTCGGACAGGGATCGGCCGATCGAGAACAAGGACATTGTG
GTGTGGTACACGCTGGGCTTCCATCACATTCCGTGCCAGGAGGACTTCCCGATCATGCCC
ACGGTGTCGGCCAGCTTCGATCTGAAACCGGTCAACTTCTTCGAAAGCAACCCCATTCTC
CGGATCCCGCCCAACACCGAGAACGACCTCCCGATGTGCAAGCCCGCTGCTTCCGCTTGA
CTCGTGAACCTATTTTGTATTAAAGCTAGTCATTGCTCGCCTGAGGACCTTCTTCTTCAG
TACTCAGCTGTACATATCTATGGAGCTAATAATCCACCCTCTATGTAAAACATTGTTGCT
GAAGCTATGAGAATTGC
>contig_10422 
TTGACAAATTTAACCGGAACACTCAGGCCATGGAAATAACTTTGGGGGGTCACTTTTTGA
AAAAGGGATGCTCCGAATCAATATTGCTAGCAAATTCGGGCAACGTGAGAGGCCTTGATA
GTGCAGGACCATGAAAATCCAGCTCAGAACGGCTCGCTCTGCATGTAGATTTCTCTATCC
CACCAGCACTACTAAAAACGGAGACTTGAAAGACAACATCATCACTATCAATGAGTTCAA
ACATACAGATATTTCCCACGCACAGATGAGTTTCTCTTGCAAATTCTTTCCAACCAACAG
AGAAATACACCCCCTGGTATTTATTATGCGTATAGCTTAAGAGCTTCACCGGCCACGATC
TATCTGAAAACCTGAGAGTCGCCATTTCCTTGTTTTCTTGAATATGTTGCTGGGAAAATT
GATTTGGAACATACATATGTTTCATATGATATTGCCGTATCACCACTTTGAAGAAGGGAT
GCTCCGACTCAAATTCACTGGCTACTTCAGGTGTAGTGGGGGGCTTTGGAGGTCTAGGAC
CACGAGTAACCAGCTCATGATGATTCAATTTGCGTTTGGACAGTTTGTTCCCGCGAAGAA
CACTCAAAACGGAGACTTCGAATACAATATCATCCCTATCAATTAGCTTGAACATGCAGA
CATCTCCTATGTGCAGATGAGTCTCTCTTGCAAATGCATCCCAACCAGCAGAAAAGAACA
GACACAAAGCCCCCCTGACGTGTCTGTTGCTCCTGCCAAAACTCACTGACCATGATCTGT
TGGCATGCCTTAGAGTTACTCTTTGCTTTTCCAGCTTATGCTGCTTGAAGAATCCACCTG
GAATACTCAGTTTACTCATATAAGATCGCCTAATCACCTTTATGAAAAAGGGATATTCGG
AATTAATTTTGCGGGTTAATTCAGGAGTAGTGAGAGGTCTTGGAAGCATAGGACCGTGAA
AATCCAGCTCAGAATGACTCGCTCCGCATGTTGGCTGTTTACTCCTCTCTGTCAGGCCAG
CTTGAGCTTGAGCCATATGTGGTTCTTCAGGGTCAGTATCCATGGAAACTTCAGACCCTC
GCGGTGAGAAACTCGGACTTAGCTGAGAACAAGGTAAATGTGGCTCCATCCTCATTCTTT
GACGGGGTTTGACATCCTCCAGACGATCTGTTTCTACAACATCTTCTGCTTCTGGCGAGG
GAAGTTCGCTCCCAAGGTATGATGGTTCACCCCTGCTCGAGGAATAATCTATCTCTGAAG
CACTCTTATCGAATATTATTACCCGAAAAGTGGAGTTCTCTTTATATTTGAAAACTATGA
AGTGACCATGACCAATGGAGTAATGCTCCATGAATTCCCGCCACCCTTTCCCCAACAAAA
CCATGTCATGGTTATGCTTTTCTAGTTCTATAGTCCAGGTTGAACTGCCAGGAACCTTAA
GAAGCACCGAGTTTGAGAGATCCTTCCCACGTCTTCTCAAGAAATTCTTTGGAATTCCGA
GCTTCCCAGAGTCGATCGCGCCGGAGAGTATGAACTTGAAGAAGCAACGGCTCCCACGGC
GAGGAGGACCGGCCGCGGCCTCCCGCTCGGCTGCTCCACCTTCTCTCCGGCGGCGGCGAC
GACCACTACAAGAAGC
>contig_10425 
CTCTCTCTCTCTCTCTCTCGCTCTCTCTCGGCGGGATCTCTCTGAGTAGTGTTTGCTAGT
TTTTCTTGGTGGCCTAGCTTTTCAAGTATTGCTTGGAATTGCATAGAAATAGAAGGTTGA
GAGGTGAGGAGGGGTTGGTGAGAGAACATCTCGACAAAGAGGGAATAAAGCTTTGTCTCT
TGTTTCCTTGTTTTTGGTTTTTGGGTGGGCGATCGCAGAGAGAAAAGGAGAGGGAGAGCC
GAAGAATGGGAAGACAACCGTGCTGTGACAAAGTTGGATTGAAGAAAGGGCCATGGACAG
CTGAAGAGGACAAGAAGCTCATCAACTTCATCCTCNNNNNNNNNNNNNNNNNNNNNNNNN
NNNNNNNNNNNNNNNNNNNNNNNNNNNNNNNNNNNNNNNNNNNNNNNNNNNNNNNNNNNN
NNNNNNNNNNNNNNNNNNNNNNNNNNTCAGACTTGAAGAGAGGCCTTTTGTCCGAGTATG
AAGAGAAAATGGTCATTGACCTCCATGCGCAACTTGGCAACAGATGGTCGAAAATAGCCT
CTCACCTCCCGGGAAGAACAGACAATGAGATCAAGAATCACTGGAACACTCACATCAAGA
AGAAGCTCAAGAAGATGGGCATTGATCCTCTCACTCACAAGCCATTAGTCACCAACAACG
ACAACACAACCGATCAACAACCCCCCCAAGCAGCCCAGACCCATCCCCAAGAATCAACTG
ATCCAGAACCAACCTTATCATCATCCACCAATGATGCTTCGTCCCAGACAGACCACAACA
AGGTCGATCTCGAGTCACCACCGACGGTGACTGAGTCAAAAGAAGAAGAAAGAAGCACGC
TTGATGATGCAATGGAGGCCATCAACAGCTTCCTCTGCTCAGATGACGTCCCACTCATTG
ACCCATCTGAGATCTTAGTCCCTTCTTCTTCTTCATCGTCCTCTTCGTATTCGACTTCAC
CATCATCGTCCTGGGAGGACAACAAAATATTCGAGGACCTGCATTTGCCGTTCATGGACT
GGCCTCAGGGCGATTTCTGCGAAGATAACAACAGCAACGACAGTTTTGGCTTTTGGAAAG
ATGAAGACTTCAGTTGGGACATGTTAATCAACGCCGATACTGTTTTGGACCAAACGTCTG
CCTCGTACAATGGGCTCTTGTGATTGGAGATTCGGTTGTGTAAATACATAAATACATGTT
GTTCTAAAATTCAGTTATTAGCAGAATAATTAAATAAAAAAGTATTGGAGAACCGGGGAA
AAAAACCCCATCTCTGCC
>contig_10430 
GTCGCCTGCGCCTGCGTCTGCAAGCGGTGGAGGGACATCACGAGGGAAATCGTTCGGTCG
CCGCTCCGCAGCGGCCAAATCACTTTCCCTTCCTGTCTCAAGCAGCCGGGGCCACGGGAT
TCTGCACATCAATGCCTTATAAAGCGGGACAAGAAGACTTCAACTTTCTACCTTTCTCTC
ACCCTCAGCCCATCAACGCCAGATGAGGGGAAGTTTCTTTTAGCTGCTCGGAGATATAGG
CATGGTGCTCACACTGAGTACATTATTTCTCTAGATGCTGATGATGTATCCCAAGGAAGT
AATGCTTATGTTGGGAAGTTAAGCTCGGATTTTCTTGGTACCAACTTTACAATCTATGAC
AGCCAACCACCGCATGATGGTGCAAAGCCCTCAAGCAGCCGGGCGAGCCGCCGTTTTGCA
AGCAAGCAAATAAGCCCCCAGGTCCCAGCTGGCAACTTTCAGGTCGGGCAGGTCTCTTAC
AAGTTCAACCTTTTGAAATCTAGAGGTCCGAGAAGGATGATCTGCTCGCTGAATTGCCCT
GTGTCAGTAGAAGCACCTATCGATAAACAGATGGATAATGCCAAGATGATGAAATCAGGA
TCTATCAACTCTGACTACACAATTTTGAAAAATAAAGCTCCAAGGTGGCATGAGCACATG
CAGTGCTGGTGCCTGAACTTCCATGGTCGCGTAACTGTGGCTTCAGTAAAAAATTTCCAA
CTCGTTGCCATAATGGACCAAAGCCAGCCGGGTGGGAAAGGAGATGAGGAGACCGTTCTT
CTCCAATTCGGGAAAGTGGGGGACGATACTTTTACCATGGATTATCGGCAGCCCTTGTCT
GCCTTCCAGGCATTTGCCGTCTGCCTTACCAGCTTTGGCACAAAAATTGCATGCGAGTAA
AAATGTAATTTTGCTATATGTAAGGTTTGTCGTCATCGCTGTTGTTTTGTATAATTATGC
ACTTTTGTGTTGGTATAAACATGGTATATCCTACGTTTGATCCAAAGCATATATGTACAT
GATCTATGAAAAATGAATCGACTGGCTAATGTCTAACTACAGATGTGGAAAAACCTTGGG
TTGCTGCAAAAAAAAAAAAAAAAAAAAAAA
>contig_10432 
CTCGGAGAGTGTGATCAGCTCCCGTGCTCGTTCATGGCGTGCATGAAGTTGGGTTCCAAG
CCTGAGGCCTTCCACCTCGATGGCAACTCCTGGATTTGCTCAACAGGGTTACCGAGTGAT
GTTGTAATTGAAGTTGGAGACACATCCTTCCATTTACATAAGTTTCCCTTGCTATCTAGA
AGTGGGTTATTGGAGAGTCTTATTGGAGAATGCTCCAGAGATGATGAGCAGAAATGCACA
GTGCATCTCAACGATATACCTGGTGGTGCCAAAACCTTCCTTCTCGTGGCGAAATTCTGT
TATGGCGTCAAACTTGAGCTCACCGCAACAAATGTGATTGGTATTAGATGTGCGGCCGAG
TATCTCCGGATGAATGAAGACTATGGAGATGCAAACCTCATAGCACAAACCGAGAATTTC
ATGAATGAGGTCTTCGGAAGCTGGTCTGACTCGATCAAAGCGCTAGAAACCTGTGAGGAG
GTCCTGACACAAGCAGAAGAGCTTCATATCGTTTCACGATGCATCAATTCCTTGGCAATG
AAAGCCTGTGCAGACCCGAGCCTGTTTAGTGGGCCAGCTTCCTCTCATAGCGGATCAGAA
AGTCCGGCCGGTGCTGCATCCTGGAATGGAATAGGTGCGGCTGGCAAGGCAGACTCTGTT
GGCGAGGATTGGTGGTACGAGGATGCCTGCATCCTCAAGTTACCATTTTATAGAAGGCTG
ATTCTAGCCATTGGAAACAGGGGCATGAAGCCAGAGAAGGTTGCTGGTTCGGTCATGCGC
TATGCAGTGAGGCACCTGCCGTTGATGCGCAGGCAGTCGAGCGCAACCCACTCAACTGTT
TCATCATCATCTGAAGCGGATCAAAAGAATNNNNNNNNNNNNNNNNNNNNNNNNNNNNNN
ACCAAAAGGCCGTCTTTCCTACCAATTTCCTGCTTCAACTTCTGAGGACATCCATGATCT
TACATGCTGGATCGTTGTGTCGAGAGAATTTGGAGAGGCGCATCGGGGCACAATTAGAGC
AAGCCCTCCTCGAAGACCTCCTAATACCAAACATGGGTTGTTCGGTGGAGACGCTCTATG
ACATTGATTGTGTTCAACGGATCCTAGATCACTACATCGGGGAAGAACGCGACGTGAATT
ATCCTAACGCAAATTGTGTGGAAGGACAGCTGATGGAAGGTTCTCACGCCTTGACTCCGA
TGACGATGGTCGCAAATTTGGTGGACAGTTATCTTTCTGAGGTGGCGCCCGATGTTAACT
TGAAGCTGCTGAAATTTCAGTCGCTTGCTGCTGTCATCCCTGATTATGCCAGGCCACTGG
ATGACGGTATCTACCGTGCAATCGACATATATCTCAAGGCACATCCCTGGCTTACGGACT
CAGAAAGAGAACAACTATGCCGGCTAATGAACTGTCAGAAGCTCTCGCTCGAAGCCAGCA
CGCACGCTGCCCAAAATGAGCGGCTTCCTCTTAGGGTGATTGTACAAGTTCTTTTCTTTG
AGCAACTCCGTCTCCGCACTTCAATGGCTGGCTGGTTCTTCGTGTCCGACAACCTCGGCG
CCTCGCAGAACCCAAGTTGCAACCTCGTGCTCGCGAGGACCGAAGCCCCAAACCCAGCAA
CTACAACCCAACAATTGGTCGTGGCAGCCGATGACGTGAAGGAGAGGGTTTGCGAGCTCG
AGAAGGAGTGCTTGAGCATGAAGCAGGACCTGGAGAAGCTGGTGAAGACGAGGGGGAGCT
GGAACATCCTCTTCAGGAGATTAGCTTTCCGACTCAAGTCGAGATCTCCAAAACTGCCAA
AGCCATCCAATGATGCCAAAGATTCGGAGACGCCAACAGCACCTCTGATTGACGGCAAAG
AAAACCATTGCAACGCCAACAAGGAAGAGCTGTCGAAGATTTAGTTGATGATGTTTGAAG
AAACTTCTCTATTGAGTCGTGCCTTTCTCCCTCTTTTCCGTATATCGTTGTCATCAGTTA
AACCTGTTAGTGTGCGGCCCTTGATTTAGTTCTATCCTCAAGTTTCTATTATGGTCAGTC
TAGATCTGTTTTGCTTTGTTCTCTTATGGAAGCAAAAGGTGCACGTTACCTTATGGTTAT
TTCAATTGTTCCTGTAAGGGAAAATGTCACAAATGGTCCCTATACTTTTACCCAATGTGC
AATTT
>contig_10433 
GCAAAATTCCTTCTTCTTCTTCTTCGTTCTGCGAGCTCGTTCTGCAAGCTCTCCTCGATC
GGAGATCGTCGACCGGTTCCCGGATCTGAAGGAATCGGAGCCTCGCCGCCGATCCCCCGC
GCAGCTCCGGGAAGAATCCGCGCCGAAATCGGCAGCTCCCGATCGCGGCTCCGGCTCCGG
CTCTTGCTCTTCTACGGAGAGGGGGATATTTGGATGAAATGGATGGGGAAGGCTTGATCG
AGCTCAAGTTCAGGCTCGCGGATGGCAGCGACATTGGTCCCACCAAGTACAGCCCCGCCA
TGACGGTGGCCTCGCTCAAGGAGAAAGTGGTGGCTCACTGGCCCCGAGAGAAAGAAAATG
GTCCAAAGACACTGAATGATGTAAAGCTTATTCATGCTGGAAAGATACTGGAAAACAACA
AGACACTTGCTGACTCCAGACTGCAAGTTGGTGAACTTCCTGGGGGTGTCATCACCATGC
ATGTTGTTGTGCGTCCTCCTGTTTCAGACAAAAAGAATGAAAAGTTGCGGGATGAGTCTA
TCGGGAAACCTGGGTGTTCATGCTCAATTTTGTAGCTTCAGGTAACAGAGTCGACAACTT
CATGGCTTGGCATTACTTCAAACTTTGTCAAGTTAGGGCTGCTACGTGCTAAGTTGCTCT
TGGAATCATTGGAAGAATCGGTGCATTGACAAATCTTCTTGAAAAAAAACGAGTAATTTT
TGCTGTAACAGTGTATAAAATCCTGAAGTGAAAATTTGTTGGATTGTTTATACTGGCAAA
ATTTGTTGTAGAGTTGTGAGGGATGTAATCAGCACACTTTCAGTGTATAAAGAGATTTCC
GATGGATGTTCACTTC
>contig_10435 
GATCCGACGCGCCGAGCGGTTCGGGATGCCGGTTCAGCTGTCCGAGGAAGAGAAGCGCTA
TACGCGCGCTGAGAGGTTTGGCACTGGATCTGTTCTGAACAAGTCAGAAGCTCGTGGTGA
ATCAGAGGAGCTGAAGAGAAAAGCTAGAGCAGAGAGGTTTGGTACTTCAGTTTCACCACT
GGTCACAGACGAGGAGGCAAAGAAGAAAGCTCGGCTTGCTAAATTTGGGTCGGGGTCCAA
AACTGATGCTCATGAGGAAGATAAGAGGAAAGCCAGGGCGT
>contig_10436 
CCATCACCGGACGCGAGCCCGCGAAGAAAACCCTAGAAAGCTTCATCAGAATCCAATCAA
TGAAGGGCCATGGCGCGATCGAGGTGGCCAAGACGGTGATCGAGGTCGCCGACGTGGCGT
GGAAAGCGATCGAGTGCCACCATCACCACCATCACCCCCACAACCACGAAGGCGAGCACG
AGACCCCTCCGTCCCCGGAGGATGAACTGGAGTCCCTCCGGTGCGAGAACCGGCGACTGA
GGAACCTGCTGGAGCAGAACCTGAAGCTGCTCCAGAACGTCTCCGAATTGCCTTGCTTGC
TGAACGATTGCCCTCCTGATTTGTATGCCCACCTCGTAGCAACGGTTGATTCAAAAGACT
TTTTGAATCGGATCAAAGAATTCCAGCAGGCATCAATTCATGGAGCCACAAATGAATTTC
CGTTCAGGGAGGCCACAGGAGCTGATATGCAGTCTGCTGAAGTCCTAATCAATGTTGGCC
ATGGAGAACCCAGTTGGTGGGTATGGGTTACAGATGAGATGGCCCCGAGCAATGTTGAAG
AGTGGAGTGGAATTGATGACGAGAAGTATGTTGTCATCAGTGAGGAACACGTGGTGGATG
GAGTTGCCAACTTTATGGCTAGATGCATATTGTCAAACCCAAAATCTCTGAACTTGACCC
CAGAAGAGCTGCAAAACACTTTGTCAAAAGCATTAGGTGGTGTGAGCAAGATGGAGAAGG
TCTTAAGTATATGGCATGCTGGAACATTGTTTTATACTTTAGCCACCTGGGGACTTGCTC
TTGCGGGGTTGTATCGCAGTCGTGCTGTTCTGAAGCTAGCTGCAAGGGGTGTTCACTCGA
CCAGCAAAGTTGTTATGAGGGCTCTGTAGAAGTGTTCGCTTTTATGGCAAGAACAAGAAG
AAATTGTAATACATAATTCCGTCGATTGGATTCTGCATTGTTGCCAGTGTTTCCTGCCGA
CATCTTGTCAATGTAAATTCATGTAAATAGTTTTCGCTTCCAATATTCTTCCCCTATCCT
GCTGAAGTAAAAGCTTGGGGGTAAGTTTGTGTGTTCAAGACGCTTTAATCTTTGGAATGT
ATGAAATACTCCATTCTTTA
>contig_10439 
GAGAGAGAGAGAGCTAAGCCGGTGGAAGGAAGGAAGGAAGGAAGGACGAGAGAAGCTCTT
CATCGTTACCACCGCCATCATCGTCACCACCACCGTCGTCGGCGACGATGATCGGAGTCG
GCAAGGCCAAGCAGTACTCCAACGTCCTCGACAAGCCTCTCAGCAAGGGCAAGCAAGAGG
TCAGTTTGAGCGCCTTTTCTTTCTTGTTCTCGGAGCTTGTTCAGTATAACCAGACCCAGG
TTGATAATATCGCAGAGTTAGAGCGCAGGCTAGAGGATGCAGGCTACTCCGTAGGGGCTC
GAGTTTTGGAACTTCTTTGCCACAGAGAAAAGGGAAATAGGAGGGAAACCCGTCTGTTGG
GTATTCTATCTTTTGTACACAGCACAGTATGGAAGGTTTTATTTGGCAAGGTGGCTGATT
CACTTGAAAAGGGGACTGAACACGAAGATGAATACATGATTAGCGAGAAGGAGCTTCTTG
TAAACCGGTTTATATCTATCCCTAAAGATATGGGGACTTTTAACTGTGGGGCATTTGTGG
CTGGAATAGTGAGGGGTGTTCTGGATGGTGCTGGATTTCCAGCTGTCGTTACAGCGCACT
TTGTTCCTGTCGAGGGGCAACAAAGACCCCGGACTACAATCTTGATAAAGTTTGCAGAAG
AGGTACTTAGGAGAGAAGCGAGACTGGGTTGAGTTCCTTGCACATTCCTGCGTTACTTTC
ATCGACTTTGGTTCAATTCATATGGTCACGATGGAGAAGTTGGCTGCTGCAAAGTACTTT
TCACTTGCTGGACACACTGTCATTTCCAATATACACTGTTTCCAGCTTGACTTGTGAGTG
AGCATTAGATCTAGAGTGATAAGTAATGGCGGTCTTACCCCAGACACGATTATTTGAATT
ATAGCATTCCAATTCATGTTGTTGCTCCAAAATGGGATCGGGTATATGTTCAAGCAATAC
TGGTGATGATACAAACGCAGCTCTTGTATTCGGCAGTCAGCGCCGACAGCAAGCCATCTG
TAACGATATGTTGAAGCTGACTATTGTATTTCAATCGGATTTTTGTAGGTCTGCCTTACT
TGAGATATGGTTGTTTCATGTAATCATCATTTTGTCATATATATGAGAGATCGTGATCCA
TAGTATTGAATGATATCATGAT
>contig_10440 
CGCATCATTGTCATAAAGGATTTGGGTAGGCTGATGTCTATTCCAATCCCAAGTGTTCTC
TTCATCAAAAATAACATCCCTGAGATCCTTTCCCCTACTCATGAACAGGTACAATTGGAG
CCATTTTTGGGTTATAACGACCCTCTTTTGTATCTGCAATGAGCAGACGGAGAGACAAGA
GAGAGCACTGAACGGCACAGGCTTTGAGCTGCCATGGAGGGTTCTGCTGCCGTTTGCCTT
CGCGTTGCTCCTCGACCTCTTCACGCGCCGCCCAGGTCCAACTCTCCATTTCCCCCTTCC
CCAGACGCGCGAGCCGCCGGCAAACCCTAATTCCTCTC
>contig_10443 
TCAACCGCCACGTCCCGGTTCAGGAATTTTTAACCCGATTCCCTTTCGAAGCTCGCGCAC
GAGGCGCTATCAGACGGGCTTCCCCCGTCTCTTAGGATCGACTAACCCATGTACAAGTGC
CGTTCACATGGAACCTTTCCCCTCTTCGGTCTTCAAAGTTCTCATTTGAATATTTGCTAC
TACCACCAAGATCTGCACCGACGGCC
>contig_10444 
CTCTTCTCCAGATCACATCACGCACGCAGACACACTCTCTTCCTCTCCTTCTCTCCGCGA
AAAATATCTGTTCCCGCTCCGCAGCAATGGAGGGCTTGATCAAGGGCCTGATCGACGTGG
CCCTCGGCGGCCACGATGAAGACCGGAACCGCGAAGACCAGAACCGAGACTCCGACCAGC
AGCAGTCGCGCGATGAGCGTTCCAGATCCACCTGGGCCGAGGTGGTGTCGGGAGATCAGG
ACGGCGACGAGGGACGGGGAAGCGAGGATCGACGACAGGGATATCGCCGTACTTCGTGGA
ACGAGGAGGAGAAGAGCGAGAATGAGCACGCGGGGTGGGGGAGCGCGGAGTCGAGACCTT
CGAGGCGGCCCCAAGTGGCTGTAGATCAGGGGTATGAAACTCATGAAGATGGCAGACGAC
ATAACTACGACCAAACCTCTTGGAACAGAAAGGAGGACGACCAGGAGAATACTGACAATT
GGGAAACTGTCGGCAGAAAGCATCAGAGGCAACCTCACAAGGTTCAGATGGATCACTGGC
ATGGATACAAACGGCCTCCTAGTGAGCAGGAGTACTCGGATGAGGTTGAAATTGGTTCAG
GCATAGAACCCACAGAGGAGGAACTGTCTGACTTATCACAAGCCTGTAGCAAACTCTGGG
AACTTGATTTGAACCGATTGATACCAGGCAAGGACTATCAGATAGATTGTGCTGAGGGAA
AGAAGGTCTATCAAAAGGAAGACATGGCAGAGGGAAGCTTATTTAGCTGGCTGAGTGAAG
ATGTATTCAGAAAACCTACTTATTCTCGCTTTTGTTCTCTTCTTGATAATTACAATCCTA
ATGGAGGTTGTAAAGAAACTGTGACATCTGAAGAGAGGCAGGAGCAGGTTGCTTTTATTG
AAGAAATTAGCAGAACAGCACCAATCAAGTATCTTCACAAATATTTGTCATCCAAGGGCA
TGGTATCTGGTGACCGTGAAGAATTCAAAAGTGTGATGATGCGGCTGTGGTTTGATCTTT
ATGGCCGGGGTGGTGCATCCAGTTCCTCATCTGCTTTTGAACATGTTTTTGTTGGGGAAA
TCAAGCAACGTGGTGAAGAAGAAGAAGTTTCTGGCTTCCATAATTGGCTTCAGTTTTACC
TAGAAGAGGCAAAAGGAAGAGTTGATTATCAAGGTTACATTTTTCCTCGACGCCGTGGGG
AGATTCCGGACTCTGAAACCCAGTTGCTCACTGTTCAGTTTGAATGGAATGGGATTCTCA
AATCCGTGTCCAGCACATTAGTTGGTGTAACCCCGGAGTTTGAAGTTGCCCTCTATACTC
TATGTTATTTTGTGGGTAGAGAGGACAACCACGTTCAGCTGGGTCCATATTCTGTCAACA
TCAAATGCTATAGGTTCGGGGATAGAATTGGATCGGTGTTCCCTATATCTGAGTGCTGAA
ATTTGGTTATCGTGAGTATTGTCATTTTGCTCTCAAGAGCTGTGTTGTAATCATTAGAGA
TTTTCTCACTGGATGGCTGTAGTGAAGAGGAAAGCTCATTCCGCTTACAGGGGTCTACAA
ATGTTTTAGTCCAATGACATAAGATGTTTTTGTATAATGACATTTTAATAATGCATGGCC
ATCATTTCGTGGAAAAAAAAAAAAAAAAAAAAA
>contig_10445 
CTCATTGGAAGCAATACCTAACTTATCTGGTTGTGACTCATTAGAAGAGTTGGATTTTAC
GGGATGCAAATCAATGGAGACTTTGCTAGATTTGACAGGATGTAAGAAGTTACGATCTCT
AAAAGTTCAAGACTACAAGAAACTTGCTCAGCTTCGGGGACTTGAAGTGTCAAATTTAAC
TTATGTGGATATTTCTGGTTGTGATTCATTGGAAGCAATACCTAACTTATTTGGTTGTGA
ATCATTAGAAGAGTTGGATTTTACAGGATGCAAA
>contig_10446 
CACGCCTCTTCGTTTTCTTGTCAAGGTTCTGTGACGGAGATGGAGTTCCAGGACCTGTTT
TGCGCATCTCAGAGTCCCAAATATGACTGCCTTCTCTTTGATTTAGATGACACCCTTTAT
CCGCTCAGCTCTGGCATTGCCAAAGAATGCCTTAAGAATATTCAAGATTATATGGTTGAA
AAGCTTGGCATAGATGAGAGCAAATTGGATGCTCTGTGCAACCTGCTGTACAAAAATTAT
GGGACAACAATGGCAGGTCTCAGGGGGATCGGCTATGACTTTGATTATGACCAATACCAT
AGTATTGTCCACGGAAGATTGCCCTATGAAAGCTTGAAACCAGACCCGGTCCTTAGGAGT
CTCTTGCTCAGCCTGCCTTACCGCAAAATTATATTCACGAATGCTGATAAGATCCATGCT
GCGGAAGTCTTGAGCAGGCTCGGTCTAGAAGACTGCTTTGAAGGGATCATTTGCTTTGAG
ACGTTAAATACTATTTGCGGCAGTGTTGCATCTGGCAATGAGGACAACGCTGAGTTTGTG
GAATCACCTAGCACTGCTTACGGTGGGAGTTCAAAGATTTTTGACATCATCGGGCATTTC
TCAGGACCCGATCTGGGTTTGGGATTACCAAAGACGCCAATTGTATGTAAACCATCTGAG
GAAGCCATAGAGCAAGCACTTAGGATTGCGAACATCAATCCTCACAGAACGATATTCTTT
GATGATAGCGTTCGCAACATACAGGCTGGGAAAAGAGTAGGACTTCACACCGTGCTGGTT
GGAAAATCTCAACGGTGTAAAGGCGCAGACTATGCATTGGAAAGCATCCACAACCTGAGG
GAAGCGCTGCCTGAACTATGGGAAGATGATTTGAAGTCAGAAGTCAGTTACTCTGGCGCG
GTCGCAGTTGAGACTTCTGTGACAGCGTAGATAGATGTTAATGTAATCTCTTGATTGAAG
AATTGGAATGTAGTTCTGGAAATCTGCATTCTATGCTCAATTTTTTATTCTGATGAAGCA
CATGTTCAGCAATAAGCTTTGATTGTATATAAATGTTCTTTTTAGTACCTTCTCCTGTTT
TCGGTCTAGGATGTTCATAATTGCAATAAATTTCGTTTCCTGTTCTAGTTAAGTCAGGAT
CGAATTCTGTG
>contig_10448 
CTCTTCCGAACCAAGATGAAGCTCAACATCGCCCACCCTACCACTGGCCGCCAGACGAGG
TTCGAGATGGACGATGAACAGAAATTGGAACCCTTGCTTCTGCGGATACGGAAGGAGGAA
TGGAGAGAGGAGGAGGAAGTCTGTGCGTGGGGGCATTGTCAGCCCTGACCTTTCTGTTCT
GAATTTGGTTATCGTAAAGAAGGGCGAGAGTGAGCTCCCTGGTCCACCGATACCGAGAAA
CCAAGGATGCGAGGTCCTAAAAGGGCTTTGAAGATTCACAAGTTCTTCAACCTTTCGAAG
GAAGATGATGTCTGCAAATATGTCAACACTTACCGCAGAACATTTATGACAAAATCTGTA
TCTGTGGCTGCAAAATTATAGGAAAGAAGGTGAGCAAAACCCCCAAGATTCAGAGGTTGG
TCACTCCATCGACTCTGCAAAGGAAGCATGCGAGGATTGCTGACACGAAGAAAAGAATTG
CCAAGGCCAGGGCTGAAGCTGCTGACTGCCAGAAGCTCCTTGGCACCAGATTGAAGGAGC
AGAGAGAACGTCGCAGTGAGAGTTTGGCCAGGAAAAGGTCTCGGCTTTCTGCTGCCTCTA
AGCCATCAGCTTAGACCATATCGGTTGTCTGGAGTTTGATTTTGAGCGGAGTTTACTTTT
AAGATTTTTACAGGTTTGAAGTTCAATTTTGATGGCCGTGAGGTCATCTGTTTTTTCCAC
TTGGATACTTTGAAGTTACCTCTGCTTACTATTGTAGTCAACTTTTTTTTTTTGGTAAAC
TATTGTAGA
>contig_10452 
GGGGATAAGAACCACGTCGCAGATAAGAACTAATCATCTCCACGTATAAAAGGCCTTCAC
TGTCGCTTGCGGATCGATCAAAGAACCGCAGACAAGAACAGGAAAGTGATCGCTGAGCTA
GCTTGCGAGCAGCAATGGGTTCTCTAATGGCGGGTTGGGACTCGCCGGTCCTCGATCCGA
AGCATGTCGCTTACCAGAGGAACAGATCGTTTACTAAAGAGGAGATTGAAGCTTATTGGA
GGTCGAAGAAGGAGAAAGCAGAGGAAGAGCTCCGTAAAGCCCCGTCCGATAGCACTCAGG
AGATGGTGTTCGAAGAGTGTGCAAGAAAGTACGAGAGATCGAACTCGCTGCCGGCGGAAG
CGGAGATGGCCTGGGAGNNNNAACGCCAACAGCTACGTCTCTCAGTTCCACGTTGCCAAT
CTTCACAAGTCAAAAGCTTGAATCACGTAANAGCGCCAACAGCTACGTCTCTCAGTTCCA
CATTGCCAATCTTCACAAGTCAAAAGCTTAAATCACGTATTGAGAAAGCTAAGTTGGGTG
TATTTGCAAA
>contig_10454 
GTCAATTTGGCCCCCTCTTTCTCTCGCGCTCGATTCCGTCCCGCACGTCGCCGTCGATGG
GTACCGAGATATCGGAGCCGCTGCTGCCCGATCCGCGCAAGGGCGGCGCCGACGGTGGCG
GGGAGGGGGACGGGGAGGAGAGGATCCCGGATTGGAAGGACCAGATCACGGTCCGGGGGC
TCGCCGTCAGCGCCGTCCTGGGGAGCCTGTTCTGCATCATCACCCACAAGCTCAACCTCA
CCGTCGGCATCATCCCGTCCCTCAACGTCGCCGCGGGGCTGCTGGGGTTCTTCTTCGTCA
AGTCGTGGACGGGGTTCCTGTCGCGGCTGGGCTTCTCCGTCACGCCCTTCACTCGCCAGG
AGAACACCGTGATCCAGACCTGCGTGGTGGCCTGCTATGGGCTGGCCTTCAGCGGTGGAT
TTGGTTCGTACCTGATTGCAATGGATGAAAAGACATATCAGCTCATTGGTGCTGATTATC
CCGGTAATCGGGCAGAAGATGTTAAGAACCCAGGCTTGGGATGGATGATTGGGTTCTTGT
TTGTTGTCAGCTTTCTGGGACTTTTTAGCCTTGTTCCTCTTCGAAAGGTTATGGTCATGG
ATTACAAGCTTACTTATCCAAGCGGTACTGCAACCGCTATGCTAATAAACAGCTTCCACA
CAAACAGTGGAGCCGAACTTGCTGGCAAGCAAGTTAGTTGCCTTGGAAAATACTTGAGCA
TAAGTCTATCATGGAGCTGCTTCAAGTGGTTCTTCAGTGGTATTGGCGATTCATGTGGAT
TTGATAACTTCCCCAGCCTTGGCTTGACTCTGTTTAAGAACACGTTCTATTTTGACTTTA
GCCCAACTTATGTTGGATGCGGACTAATCTGTCCCCACATAGTTAACTGCTCTGTTCTAC
TTGGGGCAATTATATCATGGGGTTTCCTCTGGCCTTTCATTTCGCAACACGCTGGGGATT
GGTATTCGGCTGATCTTGGCAGCAATGACTTCAAAGGTCTCTATGGATATAAGGTTTTCA
TTGCTATTTCGCTCATTCTTGGGGATGGTCTCTACAATTTGATCAAGATAATAGGAATAA
CTGTTAAAGAGATGTTCAACAAAGGCAGCCAGACTAGCAACCTGCCGATCATCATGGAGT
CTCTTGACAGTGAGAGTTCCAAGATAGTGATGGAGCAAAGGAAAAGAGATCAGGTATTTT
TGAAAGACCGAATACCCACCTGGTTTGCAGCATCTGGCTATGTGGGCCTTGCTGCAATAT
CCACCGTGACAATTCCATTGATTTTTCCACCTCTTCGTTGGTATCTGGTTCTAAGTTCAT
ACATTATTGCTCCTGCACTTGCCTTCTGCAATTCTTATGGTACTGGCTTAACGGATTGGA
GTTTGGCCTCAACTTATGGGAAGATTGGACTCTTCATGATGGCATCTTTGGTCGGGTCTA
ATGGGGGTGTGGTAGCTGGTTTAGCAGCATGCGGGGTTATGATGGCCATTGTCTCAACGG
CTGCTGATCTTATGCAAGATTTCAAGACAGGTTATCTAACTTTATCATCTGCAAAATCCA
TGTTTGTGAGTCAACTGGTAGGAACAGCCATGGGTTGCATCATTGCCCCACTCACATTTT
GGTTGTTTTGGACTGCTTTTGATATTGGGGCACCTGATGGACCATACAAAGCACCATATG
CTGTAATATTCAGGGAAATGGCAATCTTGGGCATCCAGGGTTTCTCTGAGCTTCCCAAGA
ACTGTCTCGCCATGTGTCTAGGGTTCTTCGTGGCAGCTCTGGTTATAAACCTGCTGAGGG
ACATGACTCCCAAGAAGGTCTCACAGTTCATCCCCATTCCAATGGCTATGGCTGTTCCAT
TCTACATTGGAGCCTACTTTGCAATCGACATGTTTGTGGGGACCGTAATATTGTTCATCT
GGGAGAGAATCAATAGGAAGGATGCAGAGGATTTTGCAGGAGCTGTTGCTTCAGGTCTAA
TATGTGGTGACGGGATATGGATTATCCCTTCGGCAATACTTTCTATCTTTAGGATCAACC
CACCTATTTGCATGTACTTTGGGCCTTCTGCAGGTACCTGAGCCTTGAATCCCACATACC
TTCATTGTAATTATACTCTCTGCGGACTTGCGAGTCTGTTGGAATATGTACAGAGGATGC
CCGTCACATGATTGGATTGTTCTTTTTCTTTATCTGAAAAGCGTGA
>contig_10456 
GGGGGGAGGAGGAAGCGTCCCAGTCGCGACATCGATGCTTCCGAATCCATACATAACTCA
CCTACAAAAACATCAACTCGCGATTCCAAATTCCAGTTCTTGTTCCTGCCCCTTTTCTCC
CCAGTCACCATCCATTCTTGACCACCCGTCGATAAAAAGATTAATCCTCGTTCAATCCCG
TGCTCCTTCGTTCTCTCTCTCGTTCCCTCCATCACCAACCGCAAGAAAACCACCCGTTCA
TCATCTTTCCATCCCGACCCAAGAAACCTTTCCTTTTCCGCGGATCAAGGAGCGGGCAAA
GCTCGAATCTTCCGCGGGTTGCCGCTTCTGGGTTCGCTCTTCCTTGCCGCCAGGTGACCG
GCGATGGCGTCTCTCGGGGTCCGCGGCGGCGGCGAGTGCTGCATGAGCCGCTTCGATCTC
CCCGCCCGCCACATCGATCACCAGAGCCCGTCGAAGCCGTGGTCGGTGACGATGCCCAAC
GTAGCGAGATCGAGGACCCAGATGCGGCGCGCCGTTTCGGCGGCGGCCCCGATGGCGCCG
GTCCGGATACCCAGGAAGCCGAAACCGTACCAGGAGTTCGAGGAGGGCGCCGCGATCGCG
CACGAGAAGCTGGACGATTGGATGGAGGACTCGGTGGCGGAGATCGTGAGGAACCTCCGC
GGGGCGCCGCTGTTCGTGCACGTCTACGACGAGAACCGCGGCGCCGGAGCCGGCGCTGGC
GGGGCCAGGGGCGGCGAGTCGATAAGGCTAAGGACGGAGAAGGGGATGAGGGAGGAGGAT
TGGGATCGCGTGAGGATGAAGTGGGAGAAGGGGGAGGTCCAGAAGCCTGAAGGCGTGATC
TACGTGGAGGAGCTCGAGGATGACGACGAGGGAGGAGATAATGTGACCAGAATTTGGGGA
TTGGTGGTGCAGGGGAAGGGGGCGAATTGCGGGCCGGCTTGCTATCTGCTCAAGACGTGC
CGGGTCGGGTCGGGTTTGGGGGCGTGCAGCACGCACTTCTGCTTGATGAAGGTGAAGAGT
TTCCGGGAATCCGCCAGATCGCAGCTCAAGAATTTCTGGTTGTGGTAGGTGTCGGCGAGA
GGGGGTCGCGAATGGTGACGGGATGGGGGATGATCGATTCTTTCGATTTCGAATGTAAGC
AGCATTCGGTGCAAATCATTGGGGTTGATTGTGGAGGATTCTTTAATGATTTGAGCTTCA
ATTGTATAGATAAATCACAGAGAACAAAGCGGATTGAATTTTAGTATGATGGCCTCTTGA
CGGGGCTTTCTTTTCCCCCAGCGAAAGTCTTCAGTTTACGTTGCTGTTGGAGTATTTAGA
AATCCTAAATGGTAACGTACTTACGGCATAGTTTAACTAGTACTAGACTTTGCTTTGTGG
CATCTCTGGGAATTTGATCAAACAAGCATAATCCCTGATTTATTGCTCGTTATTCTGCCT
AATATCGCTCCTTTGCTGAATGATTAATGTGAATTTTGTTTGACCTCG
>contig_10457 
CGCCGCCGCCGCCGCCGCCGCAAGCGACGGAGGAGCTCCCGCCTCCGCCGCCGCAAGGGA
CGGAGGAGGTCCTGCCTCCGGAGCCGCCGCTGACGGAGCCTCCGAGGGAGTATGTTCCGG
CGGAGAAAGAGGAGGTGCCACCGCCTCCGTCCTCTGCGGTGACGACGACCACCGCGGTGG
AGTCCGAGCTGCTGGAGAAACCGCCGCCGCCCCACGAGGAGGTCGTCGTCTCTGTCGACG
CCAGCAAGAAGGTGGAGCCGCCGGCCGAGCCGCAGAAGGTCCCACAGTCCTTCGCTTCCT
TCAAAGAGGAGAGCAACAAGGTCGCCGATCTCTCCTTTCCCGAGAGGAAGGCTCTGGAGG
AGCTGAAGCAGCTCGTCCAGGAAGGCCTCAACACCAACGTCTTCGTCTCCAAGCAAACCC
CGGAGCAGGAAGCCGAAACTGGCGAGGCCTCCGTCTCCGCTGGAGAAGTCTCCATCTGGG
GGATCCCGCTGCTCAAGGACGAGCGGAGCGACGTCCTGCTGCTCAAGTTCCTCCGGGCAC
GTGACTTCAAGACCAAGGACGCGTTCGTCATGCTGCGGAACACGATCCACTGGCGAAAGC
AGTTCGGCATCGACGCCCTCGTGGACGAGGACCTCGGCGACGATCTTGAGAAGGTCGTGT
TCATGCACGGCCATGATCGGGACGGCCATCCCGTGTGCTACAACGTCTATGGGGAGTTTC
AGAACAAGGAGCTGTATCAGAAGACGTTCGCCGACGAGGAGAAGCGGACCAAGTTCTTGC
GGTGGAGGGTCCAGTTCTTGGAGAAGAGCATCCGGAAGTTCGATTTCAATCCGGGTGGCA
TTTGCACCATTTTCCAGGTGAGCGATCTCAAGAATTCTCCGGGACCGGGGAAGCGCGAGC
TCCGGATCGCCACCAAGCAGGCTCTCCAGTTGCTTCAGGACAACTATCCCGAGTTCGTGG
CCAAGCAGGTGTTTATCAATGTTCCCTGGTGGTATCTGGCGTTTTATGCAATGATCAACC
CTTTCTTGACCCAAAGGACCAAGAGCAAGTTTGTGTTCGCAAGCCCCTCCAAAACTGCGG
AGACGCTTTTCAAGTACATTTCTCCTGAGCAAGTAGCGGTGCAGTATGGTGGCTTGAGCG
TAGATAATTGCGATTGCAATCCCGATTTTACTGTTTCTGACCCTGCAACCGAGATGACAG
TGAAGCCGGGGACCAAACAAATTGTGGAAATCATAATCTATGAGAAAGGTGTTATTGTTT
GGGAGCTCCGTGTTGTTGGGTGGGAAGTCAGTTATGGTGCCGAGTTTGTGCCCGACTCTG
GTGAATATTCAGTCAATATTCAGAAGCCCAAGAAGATGTCGCCTCTGGATGAGCCGGTGG
TGCACGGAACCTTCAAAGTTTCGGAACTCGGCAAAGTGTTGCTCACTGTTGATAACCCAA
CCTCAAAGAAGAAGAAGCTTCTCTACAGGTTCAAGATCGACCTATTGGGTGATTGAGCCT
ACAAAATCAATCATAGTTAGCCAAACGTGATATATTCTCGGATATATTGGGGAGTGAGAA
GTCTCTGGTGCTCATATTTGTCCTCTCTCCTGGAGAAAGTTTGATTGGTGGTCAATCCTT
GTAAATCGTATGTCATATCTTGATTTTGTTTTAAATAATTCATCAATTCGTGGTGTGGAT
TTTGAGGTTTACGTTTTTTCTTTTTTAAACTTTTTTTTTTTTTTTTTTTTNNNNNNNNNN
NNNTCATTTCTTGTTTCCCCCTCCTGGCGATGAGAGGCGCAAACTGGAAAGTTTTGAATT
TGGAGTACCAACTTGCTTCCAGTAGCTATGTTGGAGGCCTCTAGGCGAGGGTGGGAAGAT
TTAGCTATGGAGACACTGGTGGTATAGTGTGGCATCTGTATTGTTTTTTTGTTCTGTTCA
CTGTCGAATATGATTTGCTTTGCTTGTGATGTACATTAATGGAATGTGCTTGAAGTTGAC
ATATGTCAGACCTATTTGGCCCTGGTGGATGCATTTTTTGAAGGTCAACTTTAAAGAGTT
GCTTACAGATTTTAGTGTTTAAATCTAATTTATCAGAGTTCCACATTTTTAGAGTGACTC
CTTTGTAGTTGGTTGGAGTAATCTCGATATAATAATCTCTACAGTGATAGTAGTTCCTGG
TGGGAGGTACGGTTTGGTTTTATATTCGCAAGAGTTTTCTGGGAGCTCTTCAGGATGAAT
CTGTTTCGTTGTGGAGCTACTTTCTATTTGCTGTTGCATTGATCTGTTCGTGCCATTGTG
TTGCTATATACCTTGGGGAAGAAGCATTGTCATTTTTCTTGATGACTGAATTATATGCAG
TTTTTACATCTTTCTTGCTGGTTCTGATGCTTTGAACATGTAAATACCGGTATGCTTGTT
TTGGTTGTTAGTGAGGAACATTTAAGTTTATTTGAACTCTTTCTTGATGAGCAAGGTTTT
TC
>contig_10458 
CAGAACTTGGTGAAGTTAGGAAGTATACTAGGCATGGCCATCGGTGTTGCACTCTTCAGC
TCGCTTCTTGTACTTTCATTTGTCTCTCCAATCTCTTCACTAAGTTCCAATTACTACGAC
AAGACCTGTCCCAATGCTGAGTTGATCGTCGCAAATGCTGTCAAGAATGCGGCAATGAAG
GACAAAACCGTTCCGGCTGCTCTTCTGCGGATGCATTTTCACGACTGTTTCATTAGGGGT
TGCGATGCGTCGGTGCTTTTAAACTCCAAAGGAAGCAACAAAGCGGAGAAGGATGGACCT
CCTAATGTCTCTCTGCACTCATTTTTTGTAATCGACAATGCCAAAAAGGAGTTGGAAGCT
TCTTGCCCCGGCGTGGTTTCATGTGCGGACATCTTGGCACTAGCTGCTAGAGATTCCGTC
GTACTGTCCGGAGGTCCGACTTGGGATGTGCCCAAGGGAAGGAAGGATGGAAGAACATCA
AAAGCCAGCGAGACGACTCAACTCCCAGCACCACTTTTCAACATTTCTCAGCTCCAGCAG
AGCTTCTCCCAGAGAGGCCTCTCTATGGAAGATCTCGTCGCTCTTTCGGGAGGCCACACA
CTAGGATTTTCCCACTGCTCCTCCTTCGCAGGCAGGATCCGCAACTTCAACACCACGCAC
GACATCGACCCATCGATGCACCCATCCCTGGCAGCGAGCCTAAGAGGCGTGTGCCCGAGC
AAGAACAGGCCAAAAAACGCAGGGACCACCATGGACTCTTCCTCAACCACCTTCGACAAC
ACGTACTACAGGCTGATCCTCCAAGGGAAGGGCCTGTTCTCTTCGGACCAGGCCCTCCTG
GCAGTGCCCAAGACGAAGGATCTGGTCGAGAAGTTCGCAGGCTCGCACAAGGAATTCACG
GATGCATTCGTCAAGTCCATGATCAAGATGAGCAGCATCACAGGCGGAGGGGAAGTTAGG
AAGGACTGCAGGGTAGTCAATTAAGGGTTTCGGATCATCTGCTGCATGATCTGGATAATC
ATATTTCTCTGTTCAATTTAAGGTGAAAAGCCAGCTTAAGCATATGTATAAGATTTGTTG
GAAATATACGCCTGAAGACTAAAGGGCCTAAAGTTCAAACGGAAGTGGAGAGTATGTCTT
ATAGAAGATGATCTAGATTTTACGAAAGCTTAGCAGTTAATCTTTTTCCATAAGCTCTAT
AAATTCATTCTAATGGTGG
>contig_10459 
TTTGCTCTGCTTTGTCTCCTGCGCGCTTGCGCCTTATGTTGGGCTCTTTAGATGATTTCT
GTAAGCGAGACTGTGAGCTATCGCGGGTTTCTCGAACTGGGGTTTCTCGATCATGTCGCA
GAAGAGGCAGCAAGAGGATGGCAAGGCTCGATCAGATGGGAGTTTTCCCGATGATAAGCG
GAGACGAATACCCACCTTGAAGAATGTGGTTCTTGAAGTGATGAAGATGCAACCTGTTCA
GCATCTGCTGGAGCCAATTCTAGAGCCTTTAATTCGAAAAGTGGTTAAAGAGGAAGTTGA
TATTGCCTTGAAAAAGTACATGAATTCCATGAAAAGGAGTTATGAGAAAGAGGTACATCA
TTTTGAAACAAGAAGCTTACAATTGCAGTTTATGAGCAGTCTCTCTCTACCTGTCTTTAC
TGGTGCCAGAATTGAGGGGGAAGAATGTTCCGCTGTGAAAATAGCTCTAGTTGATGCTCT
TAGTGGACAGATCGTTGATTCTGGGCCTGAGTCATTGGCCAAGGTTGAAATTGTAGTTCT
GGAGGGTGACTTTGACAGCGATGAGACCGAGAATTGGACTGCTGAAGAATTCAAGAANNN
NNNNNNNNNNNNNNNNNNNNNNNNNNNNNNNNNNNNNNNNNNNNNNNNNNNNNNNCAATT
CTCAATCTTAAAGATGGTGTCTGTTCTTTGGGCGAGATTGCTTTCACTGATAATTCAAGC
TGGACTAGGAGCCGTAGATTCAGAATAGGGGCACGAGTTATAGATAACTTTGATGGGATC
AGAATAAGGGAAGCAAGGACTGAATCCTTCATTGTCAGGGATCACCGTGGAGAATTGTAC
AAGAAGCACCACCCTCCCTCCTTGCTTGATGAAGTATGGAGATTGGAAAAGATCGGGAAA
GATGGAGCTTTCCACAAACGCCTCAGTCGGGAAAACATCCAAACTGTGAAGGATTTTCTG
ACACTGCTACACATCGACCCTTCAAGGCTCAGATATNNNNNNNNNNNNNNNNNNNNNNNN
NNNNNNNNNNNNNNNNNNNNNNNNNNNNNNNNNTGGGAAGTTACCATAGAGCATGCGCGT
ACGTGTGTGATTGATAAAAGGGTGTATCTATACTGCCCTCCCACCTCTCAGCTGAAAACT
GGTGTCGTCTTCAATCTTGTGGGAGAAGTGATGGGATTACTTTCAGATTGTCAGTACGTT
CCTATTGAAAAGCTCTCTGAAGCTGAGAAGGTGGATGCCCACGACTTGGTTATTTCTGCC
TTTCAGCACTGGGGGGAGGTAGTTTCTTTTGACGAAGAAGCATATCTCATCGCTGGCTCT
TCACATGTATCAAGTGCTCCATGCAACTCGAGCTCTCCAAAGACCGAGGGTTCAAACACT
TGCAGGTTCTTGTCCTGTGAAAGGATAAGTGGATTAGACTATGCCCAACCAAATGCATCT
TCCCCAGATATTATGTCATCCATCTACTCCACGGTGGATGTTAGTGGCTTAGATGACTAT
ACATTGCATGGACTAGAGAACATGGGTCTTAGATACGATCAAACCCTAAGTTTCCCCAGT
CAAGTTGCCAACTCCATGATTTGTGATGCGAGGTCTATGAGCCAAGATTTCTTTGATGAG
GATCATCTGCGATTTTTCGACTCTGATTGTCCCCTTCCAGCTCAGAGCACGAATTTCGAA
TCACAGGCTGATCTGCAATGTGCTGTGAGTGAGTTTCTGCTGAAGCCTTCAGCTGTTGCC
ATAGCCAATGCTCAGAAGAGATGGAAGAAATTATTTAGTGTGTTGAAGTGGTTCTGGGTT
AGAAAGATTGTTGTAATGAGAAGAACTCGTCAACGGGAAATTCAGAGATGGTAAAGTCTT
GGTGAATGGAGGATTGGTCATGTTCCCAGATATTGCGACGCCAGAGCTGCCCCACTAATT
TTGTTGCGCACATTTTTTTCCCCTAAATGTTGGAGTTTCAAATCAATTTTTGTGCGCACT
TTTAAGTAGTGGGAAAGTCAGGTCTCTTGATCAGCTGTACAGCTAATGGCTGAGTGGATA
GCATCTATTTTCCATAAATCAAGATTGCGTCTTATATCTGAGTATATTGTACGAGTATGT
AGGTAATCGTTTAGAAGACTTGTGCAATTTTGCTTGCAGTGGTTGATTTCCACAGATCTT
GTAAATGACAAGTTTCTTGATATTCTAGACTTCCATTTTAACAATAAGACTCTTTTAGGG
CG
>contig_10460 
CCAATGATCACACTGAGCGCACAGAGAACAATCGCAATGCCATCCTTCAACAGTAATTGA
CAATGGATTAACGATCTCTGCCAGGCCAAGCATCAATACCACTCACTCCAATGTGAATAC
CATAACCACAAATTTAAAAAATAAGCCACTAAGGCATCACCGACGCAGAACTGAATAAGA
GCACCCATCAGTAGCACTGGGGTGAAAATAGCTCAATTAGAAGTTAACCAATTTGTCATC
CTCACTGACCGAAGCAGGAAACCAAAAGCGATAGAAACAAACTAAAATCTCCAAAACATC
CTATGTATAACATTCCAAACCGACAAAACATAAAAAGGTGAACAAAAGCATATGCAAGAA
AACAAGAGAAATATGTACTATCACTCTTCTTTCCTTATTTCCCTTCTTCAAGAGGTCATA
GTACATTCCCTGGCAAAATGCCCCTGCTCACCACAATTGAAGCACTTGCCGCCGCCGCCG
CCGCCGCCGCTGAATCTGCTT
>contig_10465 
GCAACCGGGCGGACAAAGAGATGGCGGAGGGCGAAGCGAAACCACCGACTCCGCATCATG
CTCAGCTGAACTTTCGAAGCGGAGGCCGATGAAGCGCAGGCGAGAGCGGTGAAGGGTGGT
CTGGGAGAAGCTCGTTTCTTTACCCTTTCCAATGGCGTCGCGGGCGTTCGTTGCGTTGCC
TTCGATTTCGCCATTTCGGATCAAGTTGTCGAATAATAGAATGTGTCAGCCAAGCAATGG
CACAACTCTACTTCCACATCGACGGACCTTTCCAAAGCACTCTGTGCAAGTGATGATGGC
ACAGTTTGGTGAATCAGAGAGGCTAAATGCGCAACTTAATGCTGTGACAGAAAGGTTACA
GGAGGCTATTCCAGACTCGGTGAAGCATTTTCCTTGGAAGAAAGCAGAGACTGTGCTTCT
TGATAGAGTGGTCCTTTCGGGACAGAAGGCATTGAAATGGTCGCTGATTACCCTATTCGT
AGCTAGCTCCTTATCAGATGTTTTATTTGCCATTTCGAGAAATAGAGAATTGATAATTCC
AATTGGCCTTTTTGTCGGTTGTTTGCTGACTGACTTTCTAAAGGAGGTGACAGTGGAACT
CTCAGACGATTCTCAGCTGGATAAAGGATTCATCCAGCACCTGACGGCAATAGGCTGCTT
CTTTGTTCTTCTCAAGTTCACTGCTGCATTTTGTGGGCTTGGAGTGCGGGTCTTCCTCTT
GCATGTTGCAAATGGTGGCCTGATGCAAGCTTTATGGCTGTGGAGAAATCTGTCGCATGG
ATCAAGTAACGAAGAGAAAAAACACCACCGGGAGGGGGCCATTCCATGAATTGTTCAAGT
TCTTGAGGCTTTATGAGCTTGCACAATCCGTCAGGTGGATTAATGCCGACCGTCATTTAA
TCATTATATAGAAAATGTTTTTTTTTTT
>contig_10466 
CTCCGGCCTCCCCCCGCCGTCGTCCGGCCCCGGTGCCGCCGCGGACGAGCCGTCCAAGGA
GGAGGACGGCGAAGTGAAGGAGGAGGCCGCAGCGGTCGACGCCGCCGCCGCCGATCCTCC
CGCGGACTCGCAGGCGGGGAAGGGCGGCGAACTGGCCGACGACGTCCAGAAGAAGATCCG
CCGAGCGGAGAGGTTCGGTGTGCCGGTGCAGCGCTCCGAGCAAGAGAAGCGCAACTCCCG
TGCTGAAAGGTTTGGCACAAAATCTGGTCCAAACAAATCTGAAGAACTGACTAAGTCGGA
GGAGTTAAAGAGAAAGGCTAGGGCAGAGAGGTTTGGTGTCATTGCAGCACCTGCTGATGC
TGATGAGGACGCAAAAAAGAAAGCTCGTCTTGCCAGGTTCACATCAGGCTCGAAAGTTGA
TCCGGAGGAGGAAGAAAAGAGAAAAGCAAGGGCGATCAGGTTTTCAAATCCTCCATTGGG
GTCTCTGTCACAGGTCAATGGCAAGGAAGCAATTGCAGGCAAGGCCAGCGAGGGGTCTTG
AGGAGCAAACTTCTATATATTTTCCTTCGTTTTTTTTTTCCTTTGCATAGTAGAGTTCTC
TAACTTACTCTTATCTACCAGCAATCTATAAAGCCACGCTTGTTCCGGATGCATGAATAT
TCAGAACCAAGTTTATGCTTAGTTGAGTAGCTGCACCAGGTCATTGAACAGGATTCTAAA
GCAGGAGAATATTGGTCTGCATTGGTCTTAAATTCACCTTGTGGGGCCTCAATGATGAAA
CCTCCCTCCATGTGTTAACAAATCTTAATCTTATCAAGATCATCAGAAATTCCTATACAG
CCCCAGTAATCAGCATTCTTTGTTGGAATGTGTGTTTTGTGTGGACATGATTTTTTTTTT
CCCCTTTTGACTGAATTGAATGATTTTCATCTTAGATATTTTGGATAGAATATTCCTTAG
TGGGGTGTCTTGTGGCATTTGTTGATGTAGTAGATTGTTATTCATTTGCTGATGAAGTAG
ATTTGACAGACAAGTAGAAACCTGAGCTCAGAATTGCCGTCAGTTTTTTAATCTTAGTCT
GCCGGTGAAGGGGTCGATGGCAATGGCCCTTAGCTGTCAATTCAGATGTGCGCTTCATTG
CTTGTTGCCACATGTTTGTTTCTCCTTGACTTGCTGTTAAGCATATGGAAATGCTGTTAG
TTATTAAGATGTGATGCGTGCATTTTATTTTAGAATTCGTGATTTTGAAACAGACTCTCA
GTCTAGTCCATGCTAAAATTCCCCGAACAAGGATCGGGCATGTTTTTTGGGTGGGTTTTG
GGTTCTGTATTTCATGTTAGTACGTCACGGGGGTCTTTTGCTGCTTCATATCATGCTCTT
CATGGGATGAATGCTCGTGAGATCTGATTGATTTTGCCAGCAGTTAATAATCTAGGCTGC
ATCTCAAAAGGGTAGCAAGCATTTCTTGTTTATTGAGAGTCAGCANACTTCATGGGATGA
ATGCTTGTGAGATCTGATTGATTTTACCAGTGGTGAATAATCTAGGCTGCATCTCAAAAA
GGTATCAAGCATTTCTTGTTTATTGAGAGTCAGCATTACTCTCTCTTGATAGTGAGCGCA
TTGTAGATCTTGTTGGAATGAGTTGAAGGTAGGATTTTTTTTTGTTTTTTTTGGTGCAAA
ACTCAAGTAGGACATCTTAAAATGTGGACAGTTTGGCATATATGACACAAAGAAATGAAA
TCTTTCAATCATGGCTGTGAAATAGGAATTTCTGATATACTTCTGTCTCTTGGGGAAAAG
TTAGCATGTGGAGGAGGTTTCTTGATTTCTGCGGGGCTTCACTTGGTGGATTGCAGTCTG
TGAGGTAGGATTGTCCATTCGACTTGGGATAATTTGGCATGTAATGATGTTTTGAGTTAT
GAAACTTCTCTTTAGCGGTTAATTAAGATGATAGTTATTGTAATTTTACTGTGATATTCG
TTTTGTATTGGAGTAAATTGCTGGATATTGTTTTTAAAAAAAAAAAAAAAAA
>contig_1046 
CGCCCTCCCCCCCTCTCTCTCTGTCTCTCTCTCTGTCTCCGCCCTGACTGGCGGATGCTT
TTTTTCTCCCCCATCATCATCAGCAGCATCGGTGGTGGCCACGCCGCGTGATTCGATCGC
GTGCGGGGGAAGGTGTGGGGGGGAAGGGGACTCTTCGATTGGAGTTCTTGGCCTCGCGTC
CGCAGTGCTCGCCGGGTGATGCTGCCGGTCGGTCTTTGGAGGCGTAATTTGGGTTCCGAA
GGATCTGAGATGGGTAGAACTGGAGGGGTCGATTGCGTTCGGCGAAAGCTCGAGTTTTTG
CTGTTGGTGATTTGAAAAGTCTGAAACTTTCGAGATGAATGGGAAGTGGTTAATTGTAAG
TCTAGATGTGTGAATAGGAAGTCGTAGAATTTGCATTGAAACTGAAGGAGGGTGGATAGA
TTTTAGTTCTGCAGCTTGGGTTGTTGCGGAAATGGTGCTGTGTGTGTGTTAGAAGTAATC
AAAACGGGGAGAAAAGGATTCTAGAGAGGCGATGGAAGATCACTCGAAGTATGCCCACAG
TCCTGCTCACTTGGCGGTTTTGCGTCGTGACCACACTTCCCTCAAGCGCATTATTTCCTC
CCTCCCGCGGCTTGCGAAGGCTGGCGAGGTTAACACTGAAGCCGAATCCCTCGAGGCCGA
GCAGAGGGCTGATGCTGTCTCAGCCATCATTGATCGGCGTGATGTTCCCGGGAGGGAGAC
CCCTCTCCACCTTGCGGTGCGTATCCGGGATCCGATATCTGCGGAGATTTTGATGGCAGC
TGGTGCAGATTGGAGTCTCCAGAATGAGAATGGCTGGAGCGCTCTGCAAGAAGCCGTATG
CACTAGAGAGGAATCGATCGCTATGATTATTGCACGCCACTACCAGCCCCTAGCTTGGGC
CAAATGGTGCCGGAGACTTCCTCGTATAGTTGCTTCAGCGGCTCGTATACGTGATTTCTA
TATGGAGATAACTTTCCATTTTGAGAGTTCTGTGATTCCATTTATTGGTCGCATTGCTCC
ATCGGATACGTATCGCATCTGGAAGCGTGGTTCCAACCTTCGAGCTGATATGACTCTGGC
CGGTTTTGATGGTTTTCGAATCCAGAGATCGGATCAGACTTTTCTGTTTCTTGGGGATGG
CTATTCTTCTGAGGATGGTAACATATCTTTGCCCAGGGGGTCTTTAATTGTTCTTGCACA
CAAGGAGAAAGAAATCACAAATGCTTTGGAAGGAGCTGGTGCCCAACCAAGTGAAGCAGA
AGTTGCACATGAGGTAGCCTTAATGTCTCAAACGAATATGTATAGGCCAGGCATTGATGT
TACTCAGGCAGAGCTTGTCCCGCATTTAAATTGGAGGCGGCAAGAAAGGACTGAGATGGT
TGGGAATTGGAAAGCTAAAGTCTATGATATGCTCCATGTGATGGTCAGTGTGAAGTCGAG
AAGGGTTCCTGGTGCTATGACAGATGAGGAGCTTTTTGCTGTGGAAGATGAAGAAAGGAT
GGTTAATAGTGGTGAAAATGATGATTATGATGATGTCTTGACCGCTGAGGAGAGGGCTCA
GTTAGAATCTGCGCTCCATATGGGAAATGCTGATGGTGTAGAGGATGACGATAATGCGAT
GGATGACTGTCATGAAAATGGTTCAGCGGGTGCTCATGAAAATTGTGAATCCAATGGTGC
TCTTAAGGAAAAGAAGAGCTGGTTTGGTTGGAAGAAGGGGGCAAAGAGTGGAACTGATGA
TTCTGATGATACAAAAATATTAAGGAAGTTCTCGAAGTTGGCTCCGGAAGCTAGCAATCA
GAAGTTAATGGATCATCAAAAAGCATCCTCCGAGCTTGCTAAGGATGACTTGGTAGATTC
TAAGAAGGGAAAGGAGAAAATTTCCAAGAAAAAGAAGAAGAAAGTGGCCAATGGTGAATT
TAAGCATGAAAGTGAGTATAAAAAGGGTCTGAGACCTGTTCTTTATTTGACCCCAGACTT
CCCTCTGAAAACAGATGAGCTCTTACCTTTGCTTGACATCTTGGCCAACAAAGTTAAGGC
TATTAGGAGACTCAGGGAGCTTCTGACTACAAAACTTCCATCGGGCACATTTCCTGTCAA
GCTTGCTATACCTATTGTTCCCACCATCAGAGTTCTTGTCACATTTACAAAGTTCGAGGA
ACTTCAACCCCTGGAAGAATTTTCAACCCCTCCCTCAAGCCCAGCGCATTTCCAGGATTC
GAAATCGAAAGAATCTGAAGGGTCCACGTCATGGATTTCTTGGATGAGAGGGAGTCGTGG
TGGGCAATCTAGTGACAGCGATAGTCATCGTTACAAAGATGACTTTGAGCCGTTCCACAT
TCCATCAGACTACACCTGGGTTGATGCGAATGAGAAGAAACGTCGCATGAAAGCAAAGAA
AGCTAAGACCAGGAAGCATAAGAAACCAGCGGCTGCCAGAAGTGGGGACGCGGGGCAACA
TAGGAGTGAACACGTGGAAGAACAATAGCTTCTTTGTTACTCATAGCTTCAAACTCTCAG
TGTGGAATGAGAGCAAAAGGCCATGGCGTCTGAAATCTAACATCATTCTTCTGGTTGGAA
TTCATCTCAGAGATTATGGGAGAGATTTCTGGGGGGCAATTGTGTCTGCCTGAAGAGTTG
AAGATCAGTGGTTGCTCGAGAAGAAGAGCAGGATCTTTTTTAATTGTTGTATGGCCCTTG
TGATGAGGAGCCGGTGATGGAATTCGATCTTCACATTGCTTTAACTGTCTGTTTCTATTG
TAGTTGCCAAACAACGATCTTTGTATCTAAATCTTCCATTGTTCCCCGT
>contig_1047 
GTTCGATTCGGTTGAGCGCGGCGACGGCAGAGCGGAGCGAACCCGTCCGACCGATCGATC
CGCCGTCTCCCGTCCGAACCGTACCCCCCGCCCGCGCGCGATCCGCCGCTGCTGCCGCTG
AACGATGCCGTCGCACGCGGATCTGGACCGCCAGATCGAGCAGCTGATGGAGTGCAAGCC
GCTCTCGGAGGCGGAGGTCAAGACGCTCTGCGATCAGGCCAGGGCGATCCTGGTCGAGGA
GTGGAACGTCCAGCCGGTCAAGTGCCCCGTCACCGTCTGCGGCGACATCCACGGCCAGTT
CTACGATCTAATCGAGCTGTTCAGGATAGGAGGCAACGCGCCCGACACCAATTATCTCTT
CATGGGCGATTACGTAGATCGAGGGTACTACTCAGTGGAGACTGTCACTCTTTTAGTTGC
TCTGAAAGTTCGTTATAGAGATAGAATCACAATCCTTAGAGGAAATCATGAGAGCCGGCA
AATAACTCAAGTGTATGGTTTCTATGACGAATGTTTAAGAAAATACGGAAATGCAAATGT
GTGGAAGTATTTCACTGACTTATTTGATTATCTTCCCCTCACTGCCCTCATTGAGAGTCA
GATCTTTTGTTTGCATGGAGGTCTATCACCTTCTTTGGATACTTTGGATAACATTCGAGC
TTTGGACCGCATACAAGAGGTTCCGCATGAAGGGCCAATGTGTGACCTCTTGTGGTCTGA
TCCAGACGATCGCTGTGGGTGGGGCATATCTCCACGAGGTGCTGGCTATACGTTTGGACA
GGATATTGCAGCTAATTTCAATCATACTAATGGTCTCACTCTGATTTCAAGAGCCCACCA
GCTTGTCATGGAAGGATACAATTGGTGTCAGGAGAAGAATGTGGTGACAGTATTCAGCGC
CCCAAACTACTGTTACCGATGTGGTAATATGGCTGCAATATTGGAGATTGGAGAGAACAT
GGACCAGAATTTTCTACAGTTTGACCCTGCTCCGCGTCAGATCGAACCTGACACCACACG
CAAGACTCCTGATTATTTTTTGTAATTTCAACAAATTTGCGAGTTTGTAATGCCGGTTCA
CAGCCATATCAGTGTAGATGTGCTTTAAGAAAGAGGAGTTTGTTATTTAAATTGAGGGTG
ATTGTCAATTTCATTCTTTTGTTTTGAGTATGCTCTGCTGTCTTGTTGACACTCAGGAAG
AACAGAGAGAGAAGGCACTAATTGCCTTTCTATTTCCTTGTATATTTAGTGAGAGTAGGT
AGCAGAAATAACACAATACCTTGTGATGTGTTTGATGATTTGAAGGTAGAAAGCAAAATT
TTGAGGTCTTTTGTTTTCCATACGTGCTCCTTTGCGGCTTTGGATTCGGATTCGGGTTTG
GG
>contig_10480 
CCCAGTTCCCTAATAGCCACCTGTTCGCAGCTGTGGGCGACGAACTATGGGACCAGGGGG
CAGCGTGCGGCAGGGAGTACGAGTTGCAGTGCATCAGCGAGGCGCACTCTGGCCCTGGAC
CCTGCAACCCTGGCTCCGGCACTATCCGGGTCAAGGTCGTGGACTACGCCCTCTCGGATA
ATTCCTCTGCCGCCCCCCCAAGGCAGTCTGTGACCGGTGCTGATTTGGTCCTTTCACTGA
CCGCATTTGTTGGCATTGCCAATCCGTCCATGGATTCGATCAGCGTGGAGTTTAAGGAGT
TCTAGCAAGATTGGAGTCTACATTGGTCGTAGTTTTTTTTTTTTTTCCGCCG
>contig_10481 
GGAGTATTTCATGACATTGAATGGAAGAACCTGAGAGTGGGAGATATAGTGAAGGTACAG
AAGGATGAATTCTTTCCTGCAGACCTTCTTTTGCTTTCGTCTACTTATGAAGATGCTATT
TGTTATGTTGAGACCATGAACCTTGATGGGGAGACGAATTTGAAACTCAAACAAGGTTTG
GAGGTAACATCTGGCTATAATACAGACCAAATGTTCCGGGATTTCAAGGCAACTGTCAAA
TGTGAAGACCCAAATGCTCATCTGTATTCTTTTGTTGGAAGCATGGAGTTTGAAGCAAAG
CAGTATCCCCTTTCTCTGCGGCAACTTCTCCTTCGAGGCTCGAAATTGCAAAACACGAAT
TTTGTATATGGGGCTGTCATATTCACTGGTCATGATACCAAAGTCATGCAAAATGCAACA
GACCCCCCATCAAAGAGGAGTAAAATTGAG
>contig_10482 
CTTTATTTCTAGTGAGGAAAATTTCATTGCAATCCTCTGAATTTTCCCTAACTAGAAATA
AAGAGATTATATACATACACGAGCAAAGCGCTCTCCTCCAGTTGTCTTCCTTCGTTCGCT
CATCTCTCCTCGTACATTATTAGCATACGACCTCTTGTATCGGACCCGGATCCGCTATCG
TTAACGTACACACGTTCTAGTGCTGAATGGAGATGGAGAGCACCACCGGCACCGGCAACG
GCCTTCACGGCCTCTGCGCCGCCGGGAGCGGCCATGCCNAGCACCACCGGCACCGGCAAC
GGCCTTCACAGCCTCTGCGCCGCCGGGAGCCACCATGCTGACCCACTGAACTGGGGGGCG
GCGGCAGCAGCCCTCACAGGGAGCCACCTCGACGAGGTGAAGCGGATGGTCGAGGAGTAC
CGGAGGCCGGCGGTGCGCCTCGGCGGGGAGTCCCTCACGATAGCCCAGGTGGCGGCGGTG
GCGAGTCAGGAGGGGGTAGGGGTCGAGCTCTCGGAGGCGGCCCGTCCCAGGGTCAAGGCC
AGCAGCGACTGGGTCATGGAGAGCATGAACAAGGGAACTGACAGCTACGGCGTCACCACC
GGGTTCGGCGCCACTTCTCACCGGAGGACGAAGCAAGGCGGTGCTTTGCAGAAGGAACTT
ATAAGGTTCTTGAATGCCGGGATCTTCGGCAACGGCACGGAGTCGTGCCACACCCTGCCT
CAATCCTCCACCCGAGCCGCCATGCTCGTCCGGGTCAATACCCTCCTCCAGGGCTACTCC
GGCATCCGTTTTGAGATCCTCGAGGCCATCACCAAGTTCCTCAACCACAACATCACCCCG
TGCCTGCCCCTCAGGGGCACCATCACTGCCTCAGGCGACTTGGTCCCCCTCTCCTACATC
GCCGGGCTCCTGACGGGCCGGCCCAACTCCAAGGCCGTCGGGCCTGATGGGAAGTCCCTG
GATGCCGTCGAGGCCTTCCGGCTCGCCGGGATTGACACGGGATTCTTCGAGCTGCAGCCA
AAGGAAGGGTTGGCGCTCGTGAACGGCACGGCAGTCGGGTCTGGCCTGGCTTCCATCGTC
CTCTTCGAGGCCAACATACTCGCGGTCCTGTCTGAGGTCCTGTCAGCGATCTTCGCAGAG
GTGATGCAGGGGAAGCCGGAGTTCACAGACCACTTGACGCATAAATTGAAGCACCATCCC
GGGCAGATTGAGGCTGCGGCTATAATGGAGCACATTTTGGATGGAAGCGCTTACGTGAAG
GCTGCTAAAAAGTTGCACGAGATGGATCCGCTCCAGAAGCCAAAGCAGGACAGGTACGCT
CTCAGGACTTCTCCCCAGTGGCTAGGGCCCCAGATTGAGGTGATCCGAGCGGCAACCAAG
ATGATTGAGAGGGAAATCAATTCGGTCAATGACAACCCGCTGATCGACGTCGCGAGGAAC
AAGGCCCTGCACGGTGGGAACTTCCAGGGGACCCCGATTGGTGTCTCCATGGACAACACT
CGCCTGGCGATTGCGTCCATAGGGAAGCTCATGTTCGCGCAGTTCTCAGAGCTTGTCAAC
GACTTCTACAACAACGGGCTGCCCTCAAATCTGTCGGGCGGCCGCAACCCTAGCCTGGAC
TACGGCTTCAAGGGTGCAGAGATCGCCATGGCGTCATACTGCTCGGAGCTCCAATTCCTC
GCCAATCCCGTTACCAATCATGTCCAGAGCGCGGAGCAGCACAACCAGGATGTCAACTCC
CTAGGCCTGATCTCATCGAGGAAGACCGCCGAGGCCATCGACATATTGAAGCTCATGTCT
TCCACTTTCCTGGTTGCTCTGTGCCAGGCAGTTGACCTGAGGCATCTGGAGGAGAACCTG
AAGAGCACGGTGAAGAACACGGTCGGCAGGGTGGCCAGGAAAGTCCTCATGGTGGGCGCT
AATGGCGAGCTCCACCCGTCTCACTACTGTGAGAGGGACCTGCTCAAAGTGGTCGACCGC
GAGCATGTGTTCACCTACGCTGATGACGCCTGCAGCGCCACCTACCCGCTGATGCAGAAG
CTGAGGCAAGTCCTGGTCGACCAGGCACTGGTGAATGGCGAGAGCGAGCTGAACCCGAGC
ACTTCGATCTTCCAAAAGATCGTGGCCTTCGAGGAGGAGCTCAAGGCCCAGTTGCCGAAG
GACGTCGAGGGCGTTCGAGTCCAGTACGAGACAGGCAACCTCGCCATCCCCAACCAGATC
AAGGAAGGCAGGTCCTATCCATTGTACAAGCTGGTGAGGGAGGAGCTGGGGACTGCCCTG
CTCACGGGCGAGGGCGTGATATCCCCTGGCGAGGACTTCGACAAGGTCTTCACTGCGATC
TGTGCTGGAAAACTGATTGATCCGCTGCTGGAGTGCCTAAGCGGTTGGAACGGTGCTCCT
CTTCCCATCTCTTAGGAATTGTCCTATATTCTTTCTCCTTCTTTTTCCCTTTCCGTTACT
TGCCAAGTAAATCTCATGTATCCAATCTTTTCTATCAAGAGACAATTGTATTTCTTGTTT
TCTGTTTGGTCCTTTTTGTCTCCTCCCAAGTGAAGAAATTGGAGAATATAAGTACTTGAG
TAAATTTTTACATGATACCTAGTGCTTTCTCAACCAACCTAG
>contig_10496 
ATTTACCATAAATTTCCATTTTCCTTCCCTTCTCCTCCTCGTCTCTCTCCCCCTGTCCAT
GTCGTCGCGTGCTTGTTAATTCTCCCCTTTCTACCGCAGGGAAGGGATTTCGTCGCGATC
CTTTTCTTCATTTGCGGAGGAGGAGGAGGAGGAGGAGGTGTGGGAGGGATCACAGCAGGC
GGAGGTGCATTTGGCGATTGAGACTCAACCACAATGGCCCAGATTGCAAACACAAACCCC
AGAATCAGAACAAAACGAGCTGACAACAACGACTCCATGGGACAAACACCAGCACAAACG
ACTGAAAGCCAACAGCTTTAGGGGGGGGAGATCCTCAATGCAAATGCAGATTCCTGCTCG
CCCGTCTCACGCCGCGCGCTCGCGTAAGGCTTCGAGAATGCCCCCACTTCATCGATCTTC
TCCCCCGTTCAGCTCTCGAAGCCCGGAACGCAAGAATCTCACCTTTCTCCTCGAACGAGA
CGAGATTCAGGGGCGATCGCGCGGAATCGATCGACCCTCTTCCTCCGGACGCCGAAGCTC
CGCGTTCCCGGCCTCCAATTCGGAAAGGAAGGGAAAGGAAAGGAGAGTCCCTCGATTCGG
AGGCTGGAAACCGGAGGATTAGGGTTTGGGACGGCGGGGGGGGCGATCCAGGAACGCTGC
CCNGTGAGATTCGATGGCGGCACCACCGGCGAGGGCCCGAGCCGATTACGATTACCTGAT
CAAGCTCCTCCTGATCGGCGACAGCGGTGTTGGGAAGAGTTGTCTGCTCTTGAGATTTTC
GGATGGTTCCTTCACAACTAGTTTCATCACCACTATAGGCATTGACTTTAAGATCAGGAC
CATCGAGCTTGATGGAAAGCGAATTAAATTGCAAATCTGGGATACTGCTGGGCAGGAGCG
CTTCCGAACCATCACAACAGCTTATTATCGTGGAGCTATGGGCATTTTGCTGGTGTATGA
CGTCACCGATGAGTCATCTTTCAACAATATCAGAAACTGGATTCGCAACATTGAACAGCA
TGCTTCTGACAATGTAAACAAAATATTGGTGGGAAACAAGGCTGACATGGACGAAAGCAA
AAGGGCTGTACCTACTTCCAGGGGTCAAGCTCTTGCTGATGAATATGGTATCAAGTTCTT
TGAAACAAGTGCAAAGACCAATATGAATGTTGAGGAAGTATTTTTTTCAATTGCGAAGGA
TATCAAGCAAAGGCTTGCAGAAAGTGATACGAAAGCCGAGCCTCAGACAATCAGGATAAG
TCAACCAGACAAGACAGCTGATGCTGGCCAAGCTCCACAAAGATCCTCTTGCTGTGGTTC
GTGAAGAAACAAACAGGAGAAGAGGAAAATACAAGGAGATTCTGCGGGTGGTATCTTTAT
TTTTTTATGAATGGCTTATTAGGATGCCAACTTGGTGGCTTGCCTTCACATATGTATTCT
GCCTATTGTTATTTTTATGATAGATCCGTTTTTCGGGATACTTATGTTAGACTGTCTTTT
CTGTCTTCGCAACTTCAGTATGTCCAAGTGGTTCCTCCATTTCGTTGTCCCTTCTCACTA
GTGTGCTTATTTTGATATAGAACATTTCGGAATGAGCCTTTTCCTCTTTCGAAAGGGAAA
AAATTTAATCTGAATAGTGTTTTCTATTAAAAAAAAAAAAAAAAAAAAAAAA
>contig_10497 
GGCGGCGGCAGATTCGGGCGGAGACGGAGGCGTGGGAGCGGATGGTGGAGGAGTACCGGG
AGCTGGAGCGGGAGATGAGGGACCGGCAGCTGGCGCCCAACCTGCCCCGCGTGAAGGCGC
TGTTCCTCGGGTGGTTCGACCCGCTGAAGGAGGCGATAGAGAGGGAGCAGAGGACGCAGC
GGACGAAGAAGAACAAGGCCGCGTACGCGCCGCACATCGACTTGCTGCCGGCCGAGAAGA
TGGCGGTGATCCTGATGCACAGGATGATGGGGTTGGTGATGGTGGGGCACACGGATGGGT
GCATTGAGCTCGTGCAGGCCGCCGTTCATGTCGGCATGGCGATTGAGCAGGAGGTAATGG
TCCAGAGTCTACTGGAGAAAGCTAAGAGAAATCGGAAGAAAATGAATTTGGTTGAACCTG
AAGCGGAGCTGGGCAAAGATGAGGTGATGCGCCAG
>contig_10498 
GGGCGGTCCAGTCGGCTGCAAAATTTGCCTCACGCCTGCAATGCTGCACTCGAAGGCGAG
AGAAGCATGAGAGAAGGGTGGCAGCTTCAACAAGCAGGGGTTGAACCTCCCATGGCGTCA
ATCGATGATCAAGCACGGTGTTAACCAACAATTGGCAGTCTAATTCTATCAACAGTGGAT
CATGCGCCCTACCTTGCTGGAGCAGATGTTTCGGGGTGAGCGTGAAAGCCTGTGTTTCAG
TCTGCATGGCCGAAGATGCAGCAAATCCTCAGGACACCTGGATCGGGAGGTCGCCATACA
TCATTAGATAGGGTTGGGAGTTGTCTTGTTTTCGCTGATCGTCGGTTGGAGTTCCGAGCT
GTTCGAACCTGGGCCAAGACGACATCCACAATATGTATCGGATCAGGACGCTGACGGTGG
AAGATAAAGTTGTTCCTCGCCTTCCAAATCTGCCAGAGGATCGAGGCTATGGTTTCAAAA
TCAAATATAAGCTTCTTCTGAACTACCCTGTCTGCTAGCCATTGTTCTATTCGTGGAACA
GCTCGTGGCGTTAGATAAATGCAAATCTTGGGGTGAGACCGGATTCGTTTTGTCCATGGA
CAGTTAAGAAAGAGGTGTTCAACGGTTTCTGGAATTTGATTATTGCAGAGATTACATACC
GTTTCTGTGTTTATGTGATGGTGAAAGAGGTTGTCTTTGGTAGGCAGCGCGTTATGGCAG
AGCAACCAAATAAAGGTCTGGATTTTTGGCGATAGCTAGAGTTTCCAAATACTTTTCCAC
AGTATCATGGGTGTTTGATATGAGGATGATGGCCC
>contig_1049 
CCTCGCTCCTGCGTCATCGTTCGTATCGCAATACGAAAAACCTCACCTCACCTAATTCCC
TCCCTCGCCGCCATGTCTACGATCTCGAAGCTCTCGAGCCCCGGCCCCTCGTCCTCGCTG
CGGTCCTCGACCGGCCAGCCCCGATCGCCGCGCCCTCTCTGCTTCGTCCAGTCCCGCACC
GCCCTCCGGTCCCTGGCCGCCGCCTCCGGGCTGTCCGTGAAAAGCGACCGCTCCTCCCGG
AGCTCGCTCGTGGTCAAGTGCTCTCAGAATGGTGCGAACGGTGGCGTGGTCAAGAGAACC
ACGCTGCATGATTTGTACGAGCGGGAAGGCCAGAGCCCCTGGTACGACAACCTCTGCAGA
CCCGTGACGGACCTGATCCCTCTGATCGAGAGCGGCGTTAGAGGGGTGACAAGCAACCCT
GCGATTTTCCAGAAAGCAATATCATCTTCAAATGCTTATAATGATCAGTTCAGAGAGCTT
GTGCAATCAGGGAAAGACATTGAGAGTGCATATTGGGAGCTTGTGGTGAAGGATATTCAA
GATGCGTGCAAGCTTTTTGAGACAATATACGATCAAACTGATGGTGGCGACGGCTATGTC
TCCGTTGAAGTTTCTCCTAGACTGGCAGATGATACAGAAGGGACTGTTGAGGCAGCAAAA
TATCTTCATAAAGTGGTTAATCGCCGTAATGTTTACATTAAAATCCCTGCCACAGCACCT
TGTGTTCCCTCGATAAAGCAAGTCATCTCCAATGGTATCAGTGTCAATGTGACTTTGATA
TTTTCAGTGGCGAGATATGAAGCTGTCATAGATGCATACTTGGATGGCCTTGAAGCCTCT
GGGTTAGATGATCTCTCCAAGGTTACAAGTGTTGCTTCCTTCTTTGTCAGTCGTGTGGAC
ACCCTCATTGACAAGATGCTCGAGAAGATTGGAACACCTGAGGCTCTTGATCTTCGAGGG
AAGGCTGCAGTGGCCCAGGCAGCTCTAGCTTACAAGCTCTACCAGAAGAAATTTTCTGGT
CCAAGATGGGAGGCTCTTGTAAAGAAAGGTGCAAAGAAACAGAGGCTTCTTTGGGCATCC
ACTAGCGTAAAGAACCCGGCATATCCCGACACCCTATATGTTGCTCCTCTCATTGGACCA
GACACTGTTTCAACCATGCCTGACCAAGCTCTCCAAGCATTTGTTGATCATGGCATTGTA
TCCAGGACAATTGATTCGAATGTTTCCGAAGCCGAAGGTATTTACAGTGCACTTGAGAAA
TTGGGAATTGACTGGAATCATGTTGGAACCCAGCTTGAAGTTGAAGGAGTGGATTCCTTC
AAAAAGAGTTTTGACAGCCTCCTTGATACCCTGCAAGAAAAGGCAAATTCTCTTAACCTG
GTTAGCCTGTAATTTTTATGGTTCATGTACGTGCTGTTGGTGTGGCTCAATAAAGCTTAT
TGTCTGAAGTATTCCAGCTGTAAAGTTGGTGCATGAGTGACTTTCAAAGACAATATTGTA
TTTCAAGTGATTTATATTCAGCTGTGGTTAAAGAAAGTTTATCACTTGAAATACAATATT
GTCTTTGAAA
>contig_10505 
CAGCGGCTCTTTCCAGCGCAAGATGGGACGTGTTGATGGTTATAATCCACAGAATGTTAG
GAAAGATTCAGTCTTTGCTTGGACGGATGTGAATGAGAAGCAAAGTTCGACTCTGGTAAC
AGATAGCTCAAAGGATAAAGATGTGCCTAGTACTTCATTGGACCAACATGAAGGAATGGA
TATGGACTTAGGTGAACATAAATACAGAAGGTTCATTTGTGGCGAGGAGGCTCTGAAAAT
ATCACCCACGGAGCCTTNNNNNNNNNNNNNAAAAAAAAAAAAAAAAAAAAAAAAAAAAAA
GAGGTCATCTTAACATTTCACAAGACTATCCTATGCAGCAGGTATATGAAGATTTGCATA
CTATCTGGGACTGGATATTGGTGGAGAAACTGCATATACCCCAATCTGAGAGGAATATGT
ATTCTGCTATTCTTGTGGTGCCAGAGACATTCGACAATCGTGAAATTAAGGAAGTGCTTT
CTATAGTGTTGCGGGACTTGCATTTTAGCTCCGCTGTGGTCCACCAGGAAGGTCTTGCTG
CAGCTTTTGGGAATGGTTTGTCAACTGCATGCATTGTAAATATGGGAGCTCAGGTGACGT
CAGTCATATGCATTGAGGATGGAGTGGCTCTACCTAACACCGAGAAGACATTACCATTTG
GTGGAGAGGATATATCCAGATGCCTCCTATGGACCCAGAGGCATCATCAAACTTGGCCAC
AAGTTCGCACAGACATGTTGACCAAGCCTATAGACATGTTGATGCTAAACGAACTGAAAG
AATCCTACTGTTACATCCAAGAGGGGGAGGTTGATGCTGTAGCAGTTGTTCACTCATACG
AGGATGGGATGCCAGCTGCATCTCATAGGACAAGGCTTACTGCTCTCAATGTACCTCCTA
TGGGTTTGTTTTATCCAATGCTTTTGGTACCAGATGTATATCCTCCACCACCTCGTTCTT
GGTTTAATGACTATGAGGATATGCTAGAAGAAACATGGCATGTTGATTATCCCAGACGAC
CAGACATGGCGGATGGTCTCTATCCTGGTTTTAACATTGGACTGCCAATGTGGGACAGCT
ATCCGATATTTCAAACAAAACCTAAGAAGGAAGAGAAGGTTGGCCTTGCTGAAGCAATCA
CTAGTAGTATTCTTTCGACCGGCCGCATCGATCTCAAGAGAAAACTGTTCTGTAGCATAC
AACTGATCGGTGGTGTAGCTCTGACTGAGGGTCTCATTCCTGCTGTGGAAGATAGAGTAT
TGCATGCAATTCCTTCAAATGAAGCAATTGATACAGTCGAGGTTTTGCAATCAAGAACAC
ACCCTACTTTTGTGTCGTGGAAAGGCGGAGCGATTCTAGGAATTCTGGATATTGGCCGAG
ATGCTTGGATACATCGTATGGACTGGATTCACAATGGAATCCATGTCGGTAGCGGCAGAA
AGTACAAGGACTCTTATTACGTCCAAGCACAAGCAACATGTTACATAAATTCTTGAAAGC
AGTTGCAGTAGTTGGTCTCCCCTTCTACACGTTCCGAGGGCAAGGTCATAAGCCCGCTTC
TCATTGTTAGTCAAAGTGGATCTGAAGGCGGCTGGTTTTTGTGGACAAAGAAAGCAGGTG
CTTCAATGGCAGCATTAGGTGGCTGTGAAGAGTTTATCTTCATTTGTACTTGTCACTTCA
TTTGCTCGGAGTCGGAAGCAGAACGTTAGAGCATGACAGTGTGGATCTCAGTAGTTGGCC
TTTTAGCTTCTACTGTTTTGAGTCACCGTTTAAGGTATGCGAAAATCAATTAGCTCGCTG
TTAAGTAATTTCCCTTCCTTTTTAGCTGACTGAAGTAGAGCAGGA
>contig_10512 
GCCTGGTCAACCGCGGGGTGGAGGTCGCGATCGCCACGATTCACGCGATCCTCTCGCTCT
CCTCGAACAGCAGCCGCACCAAGCATACCGTGAAGCTCAACAACAACCAGACCTGGCTTG
TCTACACTTCCTCGCCGATCAGTTTCAGGCACAGTCTCAATGCGATGACTTCGGGGAGGT
TCTCCGGGGTCATCAGGATCGCCTGCTTGCCGGACGCTGGATCGTTTAGCGAGGAGGTCT
TGGACAGGTTCAGTTCCTCGTATGCTCTGTCCGGTGATGCGGTGTTGACTAGGCCGTTTT
GCGTGGAGTACAAGTGGGAGAAGAGAGGGTGGGGGGATCTGCTCATGCTCGCGCACCCGC
TCCACGTTCAACTTCTGTCTCCCGATGACTGCGGCGTCACTGTGTTGGAGGATTTCAAGT
ATAGGAGTATCGATGGCGATCTTGTTGGTGTGGTTGGAGATTCCTGGGTGTTGAAATCTG
ATCCTGTCTCTGTCACTTGGCATTCAATCAGAGGCATCAAGGAAGAGTCGCGCGATGAAA
TCATTCAAGCCCTTAGCAGGGATGTCGAGTCCCTTGATCCAGCTGCGATAACGACGGCTT
CATCTTATTTTTATGGGAAATTGATTGCCAGAGCGGCAAGGTTGGCTTTGATTGCCGAGG
AGGTGTCTTATCCTGAAGTTATCCCGGCGGTTGGGAAATATCTGAAGAGCACCATAGAGC
CATGGTTGGATGGGACTTTCAGTGGTAATGGATTCTTGTATGATGCGAAATGGGGTGGGA
TCATCACCAAGCTAGGATCGAAAAATGCTGGCGAAGATTTTGGCTTCGGGTTGTACAATG
ATCATCACTATCATTTAGGGTACTTCCTTTATGCGATTGCTGTTCTCGCCAAGATTGATC
CTGCATGGGGAAGGAAGTACAGGCCTCAAGCTTATTCAATGATGGCGGATTTCATGAACT
TGGGGAGAAGAACGAATTCCAATTATCCGCGTCTGAGGTGCTTTGACCTGTATACATTGC
ACTCTTGGGCTGGTGGATTGACTGAATTTGCAGATGGGCGGAATCAGGAGAGCACGAGTG
AGGCTGTGAATGGTTACTATTCAGCTGCTTTAATGGGATTGGCCTATGGAGACACCCATC
TTGTTGCCGTTGGGTCAACGCTCGCTGCAATGGAAATTCAAGCAGCTCAAACATGGTGGC
ATGTTAGAGAAGGTGATACTTTATATGAGGAAGTCTTCACTAAGGAGAACAGGGTGGTGG
GTGTTCTGTGGGCTAGCAAAAGGGACAGTGGTCTTTGGTTCGCTGGAGCGGAGCGGAAAG
ATTGTAGGCTTGGAATTCAGGTTTTGCCTTTGTTGCCTATTACTGAGGTTCTATTCTCGG
ATATCCAGTTTGTGAAACAGCTGGTGGATTGGACATACCCAGCATTGAGCAGGGAGGGAA
TTGAAGGATGGAAAGGGTTTGTGTATGCATTGGAAGGGATTTATGACAAAGGTAGTGCGC
TGGAAAAAGTGAGGAGCTTGAGCGGTTTTGATGATGGGAACTCTATTTCGAATCTTCTGT
GGTGGATTCATAGTAGAGGTGATGAAGAAGAGATAGGATGCAGTGATGGAGGAAAGTACT
GTTGGTTTGGTCACTATTGTCACTGAAATTGTTTTTTCAGGGACGGATTGAATTGCTTTA
GATGAGATATTTGTGTTGCTCATTTTTTTGGAGCATTTATGTATATATATGAGGAATCGC
TTTGTGCCGCGTGTATCTATTTTCGGAATAAAATGGTTCATTATCCCAGC
>contig_10514 
TACACGACGCTCTTCCGATCTCGCAAATTCCAATTTAAAATCTCCAATCAGAGGCGTTTC
TAATAGTCACCGACGCTGAATTTGGTATGTGTATCTGCCAAACATCATTTCCTCGCTACT
TCCTCGTCATTTCCGAAAAGAACGAAAAAGAAAGAGAAGGCTAGAGGAGAAATTCCTCCT
TTCATCTATGTTTTCTAGCTGCTACATATATTTTCCCTCTTTACAAATAAATAAATTCAA
AAACAAAAAAGGAGAGTTAATTTATACAAATCAGCGTCCGCCGCCGCCCACGAACCGCGT
TCCGATCCCCGGCCCCCTATAGCGCCGGCATGGTCTCCCCCCGCCGCCACAGGAAGCCCG
ACTGATCGGACGCATCGAAGCCCTCGTCGGAGTAGTCGAACAGCCTGTCGAACGCCACGT
ACTGTCCATCATCGTCATCCCCTCCGCCGTACGCCCCTCCTCCTCCGGCGGCAGCTCCGA
AATGGTACGGGTCGGGGTAGCTCGGGATCCCGTCCTCGAACTCCCAGAATTCGCCGATCC
CGGACGCCTCGGACGCGGCCCGGACCAG
>contig_10517 
CGCAGAGAGAGAGAGAGGTGTGTTTCTCAGATTTTTTCTCTCGCGACCCATCTGAGCCCG
AAACTCTCTCTCTCTCTCTCGCGCTTTCGGAAGCGGCCATGGCTGCTCTGCAATACTTGG
ATTCGCAGCGGACCGCGCATCCGGAGAAGGCGGAGTGGTACAATGCGCTGGAGGATCTGT
ACCAGCGGAAGCTCTGGCACCAGCTCACCCTCAAGCTCGAGCAGTTCGTCTCCCACGCCG
CCGCTCCTCAGGAGGGAGATATGTTGATTCAGTTATATCATAATTTCATAACGGACTTTG
AGACTAAAATAAATCCCCTTAAGCTTGCCCATTTCGCTACCATAGTCTCTCGCCAGTATA
AAGAGAAAGAAGCTGCCATCAGTTATCTTGAAGGCATCATAGAGAAACTTCAGTCTACGA
GGGAACAGCGTATAGAGGAGGCCATCCTCTACATTAAGATGCAGATAGCCATGTTCAAAC
TGGATAATGACCAAAAAGAATGCAAAAAGCTTCTGGAAGAGGGAAAGAGTACTCTGGACA
GCATGACTGACATTGATCCATCTGTCTATGCTAGCTATTACTGGGTTTCATCACAGTGCC
ATAAATTACGCAAAGAATATGCTGAGTTCTACAGAAGTGCTCTTTTATATTTGGCATACA
CATCAGTAGACTCCCTCTCAGCTTCATTTAAGCAGGACTTGGCATTTGATTTGTCCCTTT
CTGCCTTGCTGGGAGACAACATCTACAACTTTGGCGAGCTGCTAGCTCATCCTATTATAA
AGAGCCTTGAGGGGACAAAGGTTGGGTGGCTATACTATATTCTCCAGGCATTTAACGCAG
GCGATTTAGTTCGTTATAGGGAACTGTGCCATGTCCACAGTGCTGCTCTTAATGCCCAAC
CAGGCTTGGTTGAGAATGAGAATAAGCTATTGGAAAAGATCAACATTCTCAGCCTTATGG
AAATCATCTTCAGTCGACCATCTGAGGATCGAACCATTCCGTTGAGTGTCATTGCAGAGC
GCACAGAACTTTCTACGCAAGATGTTGAGCATCTTCTTATGAAGAGTTTGTCTGTTCATC
TTATTGAGGGTGTAATCGATCAAGTTGAGGGGACAGTATACGTTTCATGGGTGCAGCCGA
GAGTTTTGGGGATTCCACAGGTCACATCGCTGCGTGACCGATTGGACAATTGGGTGGACA
AAGTATGCACGGCCTTAATATCCGTTGAAGCAGAAACTCCAGATCTTGTTGCTCCATAAT
TCTTACTGAGTTCCTGTTCTCCATTTTGCAACGATCTTCTGCTTTGAACTGAAAGAAGAG
AGAAAAAGGAGCCACTTATAGCGAGTCTCTGGATCTAGGCAGTTATGCATCTCAGTTTGC
TTCCTTGGTGCTTCATTATTTTATGCCTAATTCTTCTCCAGAATCAGCAATTCCTCGAAC
TTCCGTACGGCTAAGATGAGTCTTGAGGATTAGGAATGTCTTAGATCTGTGGCGGCTCGG
CTCTGCCCTTTGGGTATGGTCATTGAAACATGGACTGATTTATTTTGCCTCGGTTGTGTC
CTTTTTGATCCGCTATTACGTGGATCAACGAATGCTGTGGGAGAATTTTTGTAGCTTTGT
GACTTCCAGAATGAATATAATTTAGATGAATGGACGGCCCGCC
>contig_10521 
TCTCTCTCTCTCTCTCTCGCAACAGACAAGAGACAAGGCAAGGATTACAGAGGGATCCCA
GGTAGACTCTTCCCTCAAATTCGGCACATGCGCCTCCTCCAGGTTACTTTGTTCGCCTGG
AATATCGGAGAACTCGAGAGAGCCTTCTCTTGAACAAGAGTCCTAGCAAGAAAATGCGTC
GGTGGCTTTGTTGTACCTGTCAAGTCGAAGAATCTTACGCTGCAAATGATGATGAGCTAC
TGAAAAGCCCAAGGAACCATGTACATGGGCCCCAAAAAAATTCAAAGTTGTCTGCTCCTG
TTAAACCTGAAGTGCAAAAGTCAGCACCACCTATTGAGGTTCCTGCTCTGTCGTTGGATG
AACTAAAAGAAAAGACTGATAATTTTGGATCAAAGTCATTGATTGGTGAAGGATCTTATG
GAAGAGTATATTATGCTAACTTAGATAGTGGGAAAGCTGTGGCTGTCAAAAAGCTTGACA
ATTCATCTGAGGCTGAGTCAGATGTGGAGTTCCTGACCCAGGTTTCCATGGTATCAAGGT
TGAAGCATGAAAATTTTGTACAGTTGCTTGGTTACTGTGTTGAAGGGAATCTTCGTGTGC
TTGCATATGAATTTGCGACCATGGGATCACTACATGATGTACTACATGGAAGAAAAGGAG
TTCAAGGTGCGCAACCAGGCCCTGTCCTTGACTGGACACAGCGAGTGAGAATTGCTGTTG
ATGCAGCGAGGGGATTGGAATATTTGCATGAGAAGGTTCAGCCTTCTATAATCCACAGGG
ATATTAGGTCTAGCAATGTGCTTCTTTTTGAAGACTTCAAAGCCAGAATTGCAGATTTTA
ATCTGTCAAATCAGGCACCTGACATGGCTGCCCGCCTTCATTCTACCAGAGTTTTGGGAA
CCTTTGGCTATCATGCTCCAGAGTATGCGATGACTGGACAATTGACACAGAAAAGTGATG
TGTATAGCTTTGGAGTTGTTCTTCTAGAGCTTTTAACTGGGAGAAAACCTGTTGATCATA
CCATGCCGCGGGGACAGCAGAGTCTTGTTACCTGGGCAACTCCAAGATTGAGCGAAGACA
AGGTTAAGCAATGCGTAGATCCAAGGCTTAATGGAGACTATCCTCCAAAGGGGGTTGCCA
AGTTGGCAGCTGTTGCTGCCTTGTGTGTGCAATATGAAGCAGAGTTTCGGCCCAACATGA
GCATCGTTGTCAAGGCTATGCAGCCTCTGCTGAAAGCTGCAGCGCCAGCATCTGCTCCAG
TGACTTGATTGAAAACGAATTCGAAGTCCTTCCGCCTCGCAGTATCATCTTATGCATAGT
TTGCTCCATATTCTCTGGTGCATACGATGATGATATTTTCTTTTTTCCTTTTTCAGAGTA
GAGATGATGGGTATACATTATTTGATGAGTTGTGTTCTCTGACGGGAGATTGTATTTAGA
ATGTGAGCGGCCCATGCCAAGCCAGCTGCTAAGGCAGTCAGTGCCGGCATGACGCTCCGT
TAGCTTGTCCCTTTCGTCGTAAGCTGTATTCTGTGGACATATATCTTCAATTCTTTCCAA
GTAAATTTTACTGGCTGTCTCGTTCAC
>contig_10522 
CTCTCTCCTGCGAATTGAACAGCCAACACAAAGCGCGTCATGGCGATAAGGACGGTGAAA
GTCAATAACCTTTCCTTGACAGCATCTGAGCAAAACATAAGGGAGTTCTTCTCTTTTTCC
GGTGAAATCGATCGTGTTGAAATGCATAGTGATGATGAACGGTGCCAGATTGCATATGTT
ACTTTCAAGAATCCTGAAGGAGCAGAGACTGCAGCTATGCTTTCGGGTGCGACCATTGTC
GATCAGGCAGTCACTATAGCTCTAGCACCAGATTACAAAGAACCAGATGATGCTTCCTCA
TTTCCAACTGAAACTGAGAACAAGGGAGCTGCTGCTGCATCTCCTGTCCAGAAGGCAGAG
GAAGTCGTAAGCAGCATGCTAGCTAAGGGATTTGTCTTAGGCAAAGATGCGCTTAACAGA
GCAAAAGCATTGGATGAGAAACACCGTGTCACTGCAACTGCTACAGCAACAGTTGCTTCT
ATAGACCAGAAGATCGGTCTAAGTGAAAAATTCAGTGCTGGAACAAGTGTAGTGAATGAG
AAAATGAAGGAAGTGGACCAGAAGTTCCAGGTTTCGGAGAAGACAAAATCTGCAATAGCA
GCTGCGGAGCAGACAGCAAGCACTGCAGGGTCCGCCATCATGAGTAACCGTTATGTGCTG
ACCGGGGCCGCATGGGTCGCTGGTGCATATAGCAGGGTCACCAAGGCAGCTGGGGAAGTG
GGGCAGAAGACACAAGAGAAACCGGTGGCTGAGGAGGAATCACAGGGAAGGAAAACCTGA
AAGGAACCTTTGAATTCAACAAAAAACTGCTGACGTGATAGCATCCTTCGGGATCCTGTC
GGCTCAAGGTTTCTTAACTTGATTTGGTAGTATCTTTGGCTATAGATGTTTGGTATTTCT
AAGATCTTGGTGTTGCTGGTTGATAGGAGTTTTGCGAGCTTTTGGAGAAATTCAAATATA
TACTCACGGGCCTGTTTATAAGTTGAGCTTGAAACTGCGATAAATTGGG
>contig_10523 
CGGACGCTCAGTCCTACGAGCGGCTCGAGTTCTTCGGCGACCGCGTCCTAAACCTCGTGG
TCAGCGACCACCTGTTCTGGGCGTACCCCGACCTCAAACAGGGAAAGCTCACGAAGCTGC
TGTGGGCGAACGTCAGCACGGAGAAGCTCGCGCGGGTGGCCGTGCATCGCGGGCTTTATC
AGTTCCTTAGGGACAAGATGCAGTACTCGGATGACCAGGTTAGCGAGTTTGCTGGAGCAG
TTAAGAAGGAAGATGGTGCTGTCGCACATGGGGGATTAGTTAAAGCCCCAAAATTTCTTG
CAGATATTGTAGAATCTGTGGCAGCTGCTATCTATNNNNNNNNNNNNNNNNNNNNNNNNN
NNNAAAAAAAAAAAAAAAAAAAAAAAAAAAAAAGGTTTACTGGAGCCTATTGTTGGCCCT
AAAGAATTGCAACAGCAGCCTCAGCCGATCACAATGCTATATGAGGTTTATCAAAAGCGG
GGAAAGGATGTAGAGATTACGCAAGAGAAGATAGATTCAACTTATATAGCTAGGGTCTGG
GTAGATGGCAAGGTTGTTGCCTTAGGTACTTCTGAGCATAAGGTAATTGCTAGGATTAAT
GCCGCTCGCAGATGTTTGTCTCAACATCCTCAACCAGAACCCGTCAACCATCGGTTTGAT
GGCCCATTGGAAATTAAGGATGCCAAACAGAAGCTACACGAGCTTTGTGCCAAGAACAAA
TGGCCCAAACCTGACTACCGAACGGAGGAGTCGGGCCCCCTGCATAGCAAGGAATATGCT
TGCACAGTTGTAGTTAAGAGTGACGTTGTCCACACTGAAGTGGGAGAAAAAAGATCAAGC
AAAAAAGAGGCAAGGAGGTATGCTGCTTACCGAATGTTGCTTGCGTTGAAGCCAATCTAA
TAATCTTTGAGTCTCCTCCGAGCATGGGAATGTGAAGAGA
>contig_10524 
GTTCAAGGAGCTGACCGACTTCTCGGTTGAACCGATCGCCGGGAATTCGCGGCCGAGGAA
CGCCGGAGAAGAAGACGCCGACGACGAGGGAAGATAGGAGGAATCGAAGATGTCGGGCAT
GGGAGACGGGTACGTGGGGACGGCCCAGGATGCCGTCAGGATCCGCCGCCTCGAGAAGCA
GAGGGAAGCCGAGCGCCGCAAAATCCAGGAGCTCAAGACCAAGTCCGCCTCCGACAAGGG
CCAGCCCGGCCTCCTCCAGTTCGGCTCCGGTACCTCCGAGATTCTCGAGACCGCGTTCAA
GAAGGAGACTATTGGGTTGGTCACGAGGGAGCAGTACGTTGAGAAGAGGGTGAATATCCG
CAACAAATTTGAAGAGGAAGAGAAGGAGAAACTTCAGAAGCTACAACAAGAAGAGGAGGA
GCTTCAGTTGCAAAAACGTAAAAAGAGGAAAATTAGGGGAAGTTCTCGATTGTCTTTCAC
GGATGATATCGAGAATGGAAGTGAAGAGGATGATGGGGACGACGAAACACAAGAGACAAA
GGGGTTGGGCCGCGGTAAATTTGGCAAAGACCCCACAGTTGAAACTAGCTTCCTTCCTGA
CAGGGACGCTGAGGATGCTTTTTCAGTGAGCGGGAGGCAGAGGAAGAAGCTGAGCGAGAG
AGACTGCGGAAACAGTGGCTCCGTGAGCAGGAGCAGATTCGAAATGAACCCCTGGAAATT
ACTTACAGCTACTGGGATGGAACAGGACATAGGCGAGTGATCCAGGCTAGAAAGGGTGAT
AAAATTGGGGATTTTCTTCGTGCTGTTCAGCAGCAACTGGCCCCTGAATTCAGAGAAATC
CGGACGACTTCAGTGGAAAATTTGCTTTATGTGAAAGAAGATCTAATCATTCCACATCAA
CACAGTTTCTATGAGCTGATAGTGAATAAGGCTAGGGGCAAAAGTGGACCGCTATTTCAC
TTTGATGTGCATGAAGATGTGCGTACCATCGCTGATGCAACAATAGAGAAGGATGAGTCC
NTTTTGATGTGCATGAAGATGTGCGTACCATTGCTGATGCAACAATAGAGAAGGATGAGT
CCCATGCGGGGAAAGTTGTGGAGAGACACTGGTATGAAAAGAACAAGCATATTTTCCCTG
CTTCAAGATGGGAGATATATGATCCAACAAAGAAATGGGAACGGTACACAATTCATGGTG
ATTGATGTGACGGGGGCGGATAGATGTCGGGGTGTCAAATTTGTTTGGCAAAGCAATTTC
GAACTTATTGTTGGATTATTTGGCTCAATTTCATGCAACTATAGATTGATATCGGGTTGA
GTTTGAGTCAAATGTTTTTGATGGGGGTGCAGAAATACATCACCGGTGAAGTCCTTTCAT
TCTATTCCCGCCCCTTTGGTTGTTCTGTCTTGTGTTGTATGTGTCTTGAACATTAACGTC
GAAAATGGCAGAAACATGACGCACGCATTGCGG
>contig_10525 
AGGCTATATCAGGCACTTGAATGTGTCAAAAAGGGAGAAGGAACTGTTTGGTTCTGTGAG
GAAGAGAATGAGAGGCTTTCTGTGAGATGACAATTGACACGCAGTCAAGTATGGCACAGA
GTTTCAGAAGTAACAGGTCTTCTTTTGGCTCCCTTATTGGAAATGAAGGATCCCCTTCGC
ACAGCTCAGCTTTCTTGAATGGAGATGGCTATGACAGCGATGGCTCCAACTTTGCACCCC
CCACACCAACTACTCTATCAAGGGCTATTCCACCCGAGCTTGCTGGTGCCATACCCTTGT
TTGATAGATTTCAGGTGGAGGGGTTTTTGAGGTTGATGCAGAAACAATCTGCTGGAAAAC
GTGGGTTTTTCTCAAAGAAGTCTGCGGGCTCACAAGTTCGCGAAAAATTTACCTTTGAGG
ACATGTTGTGCTTCCAGAAGGATCCTATACCGACTTCATTACTTAAAATCAACAGTGATC
TAGTAAGCCGAGCAACGAAGCTCTTCCAAGTAATCCTGAAGTACATGGGCGTTGATTCAT
CTGAGAGACCCTCTCCACCAAGTTTGGATGAGCGGATTGAGCTAGTGGGGAAATTATATA
AACAAACGTTGAAGAGATCTGAGCTCCGTGATGAGCTTTTTGCTCAGGTTTCAAAACAGA
CACGGAATAATCCTGAGAGGCAATACTTAATTAAAGCTTGGGAGTTGATGTACTTATGTG
CATCTTCAATGCCTCCTAGTAAGGACATTGGTGGTTTCCTATCAGAGTATGTCCATAACG
TGGCACACGGTGTCAGCACTGATTCCGAAATCCAAATTCTTGCATTGAATACTTTGAATG
CTCTTAAGCGTTCTGTCAAGGTTTTTTTTTTTTTTCTGGCCCAAGGCATACAATACCCGG
ACGTGAGGAGATTGAAGCTCTTTTAACGGGCCGGAAGCTAACAACCATAGTATTTTTCTT
GGATGAAACTTTTGAAGAGATTACATATGATATGGCAACAACAGTGGCTGATGCAGTAGA
GGAACTTGCAGGGATCATCAAACTGTCAGCATATTCTAGTTTCAGTCTTTTTGAGTGCCG
CAAAGTAGTTACTGGTTCTAAATCTCCTGAGCCAGGCAATGAGGAATATATTGGGTTAGA
TGACAACAAATACATTGGAGACCTTCTAGCTGAATTTAAAGCAGCAAAAGATCGGAGTAA
AGGAGAAATTTTGCACTGCAAATTGACATTCAAAAAGAAGCTCTTCCGTGAGTCTGATGA
AGCCATAACAGATCCCATGTTTGTGCAGTTGTCCTATGTTCAATTGCAGCATGATTATAT
TTTGGGCAATTATCCTGTTGGAAGGGATGATGCTGCGCAGCTTTCTGCATTGCAAATTTT
GGCTGAGATTGGATTTGCTGGTAACCCTGAATCATGCACTGATTGGACTTCCCTTTTGGA
ACGTTTTCTCCCTCGACAAATTGCAATTACCAGAGCAAAGAGGGAATGGGAGCTGGATAT
TCTCTCACGATATCGGTCAATGGAGCATTTTACCAAAGATGACGCGAGGCAACAATTTCT
GCGAATCTTGCGGACACTTCCTTATGGAAATTCAGTTTTCTTTAGTGTGCGCAAGATTGA
TGATCCAATTGGACTCTTGCCGGGCCGTATCGTTTTGGGCATCAATAAGCGTGGGGTTCA
TTTTTTCCGCCCAGTTCCAAAAGAATATTTACATTCTGCTGAATTGCGAGATATAATGCA
GTTTGGCAGCAGCAATACTGCTGTTTTTTTCAAAATGAGAGTTGCAGGAGTTCTTCACAT
ATTCCAATTTGAAACAAAACAGGGTGAGGAAATTTGTGTTGCTCTTCAGACACATATAAA
TGATGTCATGTTGCGACGATATTCTAAGGCTAGGTCCATAGCTAATGGTTCTGTAAATGG
GGATGCTTCTAACAATTTAAAATCATCTGGCGTGGAAGTTCATGAGAAACGTGTGCAAGA
TTTATCTAAAGCTCTAGAAGATTCTCAGAAGAATGCTGATCAATTGCTGGAAGAATTACG
TGAAAAGCAAAAGCAAGAAGTGACCCTCCAGGAAGAAATGGAGGCTCTAAGAGATTCTTT
GAGATTGGAGAAGCAAAACTTAAGTGAAATGATGCTGGATTGTGATAGGCTAAAAGCTCT
TTGTCATGAGAGAGAGACAGCTCTTCAAGCTGCAATATCGGAGAAGAGGAGCTTGGAAGT
AAAATTAACCAAGTTGAGCAGTCAAGCATCAGAGAGTACTGCAAAGAAAGATTCACTCTT
AGCAAATAATGAGGTTGTACAAAAACTTCAAGAAGAGTTAAAAGAGCGTGACGAGGAGGC
TCGTGAAGCAGAAGAAAACATGAAGAAAGTGGTAAATGAGAAGGCATTGTTGGAGCAGAG
AATATCTAGACTGGAGAGGAAAATTGCTGATGAGACGGAAATTCTTAAGAGAAACTTTGA
ACAAGAAAGGAAGTCCTTGAAGCTTAGAGTGTCCGAACTTGAAAAGAAATTGGAAGTGGC
TACAAGGGATTTGTCTGCACGTGAGGCAGCTCTTTCAAATAGAAACACAGAGCTAGCTGC
CTTACAGAATAATCTAAAAGAACTTGAGGAATTGAGAGAGATGAAAGAGGATATTGATAG
GAAGAATGAGCAGACTGCTGCCATCTTGAAGATGCAAGGGGCTCAATTAGCTGAGCTGGA
GGTCCTTTACAAAGAAGAACAAACTTTGAGGAAGCGGTATTTTAATACCATAGAAGATAT
GAAAGGCAAGGTCAGAGTATATTGTCGCTTGAGACCTCTGAATGAGAAAGAGATTGTTGA
CAAAGAAAAAAGTATGCTCACAAATGCGGATGAGTTCACTGTCGAACATCCATGGAAAGA
TGATAAAGCAAAGCAACATATATACGATCGAGTATTTGATGGCATGGCATCACAAGAAGA
GGTGTTTGAGGACACAAGATATTTGGTTCAATCTGCTGTAGATGGGTATAATGTATGCAT
ATTTGCATATGGTCAAACTGGTTCAGGAAAGACTTTTACAATTTATGGATCCAACAACAA
TCCCGGTCTCACTCCTCGGGCTACTACAGAACTCTTCAAAATTTTAAAACGGGATGGCAA
CAAATTCTCGTTTTCGTTGAAGGCCTACATGGTAGAGTTGTATCAAGACACGCTTGTGGA
TCTTCTCCTTCCGAAGAATGCCAAACGCTTGAAATTGGAGATAAAGAAAGACTCAAAGGG
CATGGTATCCATTGAAAATGTGACAGTTGTGTCAATTTCAACAATTGACGAACTAAGGAG
CATAATTCAAAGGGGCTCTGAACAAAGACATACTTCTGGGACACAAATGAATGAAGAAAG
TTCAAGATCTCATCTTGTACTTTCTATTGTCATTGAAAGTACTAACTTACAAACGCAATC
TGTTGCGCGAGGAAAGCTTAGCTTTGTTGACCTTGCTGGGTCGGAAAGAATAAAAAAATC
AGGCTCTTCAGGAAGTCAACTTAAGGAGGCCCAAAGCATCAACAAATCACTTTCTGCTCT
CGGGGATGTTATCAGTGCTTTATCTTCTTCTGGGCAACACATCCCGTACAGGAATCATAA
ATTGACAATGCTAATGAGCGACTCACTCGGGGGTAATGCAAAGACACTTATGTTTGTCAA
TGTGTCACCTGCCGAGTCAAATTTGGACGAGACATACAATTCTTTGATGTATGCGTCAAG
AGTTAGGTCAATTGTGAATGATCCAAGCAAGAACGTCTTGTCAAAAGAGGTCATCCGTTT
GAAGAAACTGGTTGCTTACTGGAAGGAGCAAGCTGGGAAGAAAGGAGATTGTGAAGATCT
TGAAGAGATTCAAGAAGAAAGACCTTCGAGAGAACGGACTGATGGTCGTCATTCCCTGTA
ATGGTTTATGATGGGATTTGTAAGAACAACATATGGGAAAGGACCTATCCTGCAGATTAC
CAGATATTAATCACGAGCCACTGGAAGGTTACTTTGTTGGTTGTAGGCCACGTTCAGTGA
CCAGTTAAGCTGACTGCCTCTTGCAAAAGCATCTCACAGCAATTTCGGCGCCATCATGGG
TGGCTTTTGACTAGCCTAAAGATGATCTGTATAGTCAAGAATATTGTGTATATATTCATT
AAATTTCCCAATTGCATATCTAGAAGCTAGCTGGTTGTCGGTAGAATTTAGTTGGTGAAA
TTTTTGTGCTTCAGGATGGTGAGACCACAAATGTATTTATTATCAAAAAGAATGTTTTTG
AGTTGCCTTCGATGATTGTCACACATACTTAGTTCACATTAGGAGGATCAATTCTATAAG
ATGTAGG
>contig_10527 
CCCCGAAGCTCCCCGCCGCCGCCGCTCTCCCCAACTCCAGTTCCACCTCCATGGACTCCG
CCGCCGCCGCCGCAGCCTCCATGGATGTAGAAATGGCTGATGACAATCAAAACAAGAGTT
CCTTGAAGCCAGCCGGTGGTGTAGGGAAGAAATCCAAGAGGAAATTCAAGGTGGGCAAAA
ACAAGCGCAGCGGTAAGGGCAAGTTCAGGAGAAAGCGCAACATTTGAACACCTTTTGGAG
GAAATATTGTCCCGTGTTGAAGTTTTTTGGCTGACTGGACGTGGGAGAAGCTTCCTAATC
CGGGTGCGAGGCTTACTTATGCTTAGTTAATATGTTTCTAACAATTTAGTAGTAATGCGT
AAAGTTTGGTGGGGGAGTGTTCATGTTATGTAACCAGAACGCAATTTTGTTCCTAGTAGT
TGCAGAGTTTTTGTTTAAATTACGTATCCTGAATGAGAAATGAGAATCTCTACTTCTGTT
GCAATTGCTGTTGTATGGTATCCTTCTAAAGAAACTGG
>contig_10532 
CCGCCATGGACCCCCACCACCGCGACGCCGCCGCCGCCGCCCCGGAGCTCGAGCTCGAGG
CCTTCCAGAGGCAGGTCGCCGATCGCTTGGTCGACCTCTCCTCCGCCTCCGCCGACGAGC
TGCTCTCCCTCGCCTGGGTCCGGAAGCTCCTCGACGCCTTCCTCTGCTGCCAGGAGGAGT
TCGGGGCCATCCTCTCTAACAACAAGGCTAATGTCGCGAGATCGCCGGCCGCGGAGCGCC
TGCTGGCCGAGTTCCACGAGAGGAGCGTGAAGGCGCTCGACGTCTGCAATGCCGTAAGGG
ACGGGATTGAGCAGATCAGGCAGTGGCAGAAGCTGCTGGAGATCGTGATGTGCGCTCTGG
GGAATCGGAGGAGCCTGGGGGAGGGCCAGTTCCGCCGCGCGAAGAAGGCCCTGATCGATC
TGGCCATCGCGATGCTCGACGAGAAGGACTCCAGCACGACCATAGGGCATAGGAATCGGT
CCTTCGGCCGGAACAACGCTTCGAGGGATCCCCGCTCGATCGGCCATTTCCGATCCCTCT
CTTGGAGTGTCTCCCGGTCCTGGTCTGCCGCGAAGCAGATTCAGGCGATTGGGAACAATT
TGAATGCCCCCAGGGGGAACGAGATCGCGGCCACGAACGGGCTCGCCGTTCCCATTTTCA
CGATGGGTATGGTTCTGTTGTTTGTAATGTGGGCTCTCGTGGCTGCGATTCCGTGCCAGG
ATCGCGGTCTGCAGGTCCATTTCTCAGTCCCGAGGCAGTTCATTTGGGCTGCCNCCAGGA
TCGCGGTCTGCAGGTCCATTTCTCGGTCCCGAGGCAGTTCATTTGGGCTGCGCCGATACT
TTCGCTCCACGATAGGATTATGGAAGAGTGGAAGAAGCGGGAGAGAAAGAATGCTTGTGG
GCTGATGAGGGAAATTTATCAGATTGAGAAGTACTCGAGGGTGATGAGCGAAATGGTGGA
TTCTGTTAATTTCCCGTTGACGGAAGAGAAAGAAGCCGAGGTGAGGCAAAGAGTGCAGGA
GTTGGGGCAGGTGTTTGAGGTGGTGAATGAGGGGTTGGATCCTTTGGAACGCCAAGTGAG
AGAGGTGTTTCACCGGATTGTGAGGAGCCGAACCGAGGGAGGTTCCGGCAGCTCTACTTA
AAGTTCTTCACAACTCGGTGCTTGTAATTTGCTGCTGGGAAGGATTTGCCTTAATAGATT
TATCAAGTTTAAGGAAGAGGAAGAAATGCAGTGAGGAGAGTATGATCAGGATCATGTACA
AAATGGGGAAAAAAAAGGTATAAGGAGGCTATTTGTACTTATCAATGGATATATTTGTGT
CAGTAGAACGATTTAGGATCCAAAAATTGGAGCCCTTAGGTTCCATTTGCCGC
>contig_10534 
CTTAAGGATCCGCGTCGATGGCTGTAGTTCTGTGTATGCAAAGGAACTTTAGATTTGGGT
GAATATTTGCAGTTCCAAGGAACTTTAGATTACTTGAAGAGCTCGAGAGGGGAGAAAAAG
GAATTGGAGATGGCACAGTCAGTTATGGAATGGATGATGCTGATGATATCTACATGCAGT
CATGGACAGGCACTATCATTGGTCCTCCTAATACTGTTCATGAAGGGCGTATTTACCAGC
TGAAATTGTTTTGCGGTAAAGATTACCCTGATAATCCGCCTGCTGTGAGGTTCCAGACTC
GGATAAACATGACTTGTGTCAATCAGGAAACGGGCGTGGTTGAACATAGTCTTATGCCAA
TGCTTGGAAATTGGAAAAGGGAATATACTATGGAAGACATATTGTTGCAATTGAAGAAGG
AAATGTTGTCTCCACAGAACCGGAAGCTAGCACAACCTCCTGAAGGAAATGAAGACGCGA
GGATGGATCAAAAGGGGCTTGTTGTAAGGTGCTGTGTCATGTGAGGGAAGTTCATGTGGT
TATGTATATAAGCACATATATACTGCTGGCAGTAACGTTGCTCGCAGATATTTATGTCGG
AAGATTGTTGTATCTGAGAAATGTCTGATTAAAACAAATCAATCATCCCTCTCATGTTTC
GTATTGTTTCCCTTGTTGTGTCTACTAGTAGCTGAATAAGTTCGAATATAAGTATCCCTC
TCATGTCTCAGTAAAGTTTTGCACTCTTAGCATTTTGTATTTGATACTGTATTTTTGTGC
GATGTTACGTGCGAAAATGCTTCAGCCTTCTGTATCTTCAAATTCCATAATGCAGAAATG
GCACACGGC
>contig_10536 
ACCTCCTCAATCAAAGAGATCGCTCTGTGAGAAAAGAAGCTACAGTCAATGCACTAGATT
ATAAATTCAGAAACAGCTCTAAAACAACAGAAGGATTGATCAATCCATCAATCGATGATC
AAAGGAGCATAAACACTAAGGATGTCCATGACCACTTGTCAACACCCACTTAAAGCATAG
AAATCACCTGGTAAATGAAAAGTTCCACCAAAAATTCTGTATCGAAAGAAAACACATCAA
TCATATAGATTGTGTGAAGCTAGCATTTGCAAAATAGAAAAGGCGAGACGAATAAATTAC
ACTTGCAATATCTCCATGAT
>contig_10539 
ATCGGCTGAATGCTTTTTTCAAGGAATCTGGGGCAAAGATTATTTTTGGACTAAATGCTC
TGAATGGACGAACAATANNNNNNNNNNNNNNNNNNNNNNNNNNNNNNNNNNNNNNNNNNN
NNNNNNNNNNNNNNNNNNNNNNNNNNNNNNNNNNNNNNNNGTTATACTGTCAGCAAAAAC
TACACAATTTTTGGTTGGGAACTAGGGAATGAACTGAGTGGGAGTGGAGTCGGTACAAGA
GTAACAGCAAGCCAGG
>contig_10540 
CGACTGGAAGGAGACCCCGGAAGCCCACGTGTTCAAGGCTGATCTTCCCGGGCTCAAGAA
GGAGGAAGTCAAGGTCGAAATTGAAGACGATCGGGTGGTCCAGATAAGCGGCGAGAGGAA
CGTGGAGAAGGAGGACAAGAACGACACCTGGCACCGGATGGAGAGGAGCAGCGGCAAGTT
CATGAGGAGGTTCAGGCTGCCGGAGAACGCGAGGATGGATCAGGTGAAGGCCTCGATGGA
GAACGGGGTGCTGACTGTCACTGTTCCCAAGGTGGAGGAGAAGAAGCCCGAGGTCAAGGC
CATCGAGATCTCCGGTTGAGAGGTGGTGAATCTACGGTCGGCGCTGCGACCTGTGTATAC
ATATGCATATAGAGTGCCTGTGTGTGCCGTCTGCTGTGTGGCTTTTGCGTGTCCTGAGTT
GGGAGTCGCGGTCTATGGCGATGTCTGATATGGCAATGTTAAATAACTACAGTGACTCTC
TACTTGTAATGAGATC
>contig_10542 
CACAGCCACAGCCACCGCCGCCGCCGCCCCTTCCTCCCCGCCGCGCGCTCTCCATGGACC
CCGCCGCCTCCCGCCCCGCCGTCGTGATCGATAACGGGACCGGGTACACGAAGATGGGGT
TCGCCGGCAACGTGGAGCCCTGCTTCATAGTCCCCACGGTGGTCGCGGTGAACGAGTCGT
TCCAGAACCAGGCGCGGGGCTCTTCCAAGAGCAGCAATTGGCTGGCGCAGCACAGCGCCG
GGGTCATGGCCGATCTCGACTTCTACATTGGGGAGGAGGCGCACGCCCGATCCCGATCCA
GCAGCGTCTACAACCTCACCTACCCGATCAAGCACGGGCAGGTCGAGAATTGGGACGCCA
TGGAGCGGTTCTGGCAGCACTGCATCTTCAATTACCTGCGGTGCGATCCCGAGGACCACT
ACTTCCTGCTGACGGAGAGCCCGCTCACGGCTCCGGAGAGCCGGGAGTACACGGGCGAGA
TCATGTTCGAGACTTTCAATATCCCCGGGCTTTACATCGCGGTGCAGCCGGTGCTTGCTC
TTGCTGCTGGGTACACCACTTCCAAGTGCGAGATGACAGGAGTTGTAGTGGATGTTGGAG
ATGGTGCTACTCATGTTGTACCAGTGGCTGATGGTTATGTTATTGGGAGCAGCATTAAGT
CTATACCCATTTCAGGAAAAGACGTTACTCTCTTTATTCAACAGCTCATGCGGGAAAGAG
GGGAACATGTACCACCGGAGGATTCTTTTGAAGTAGCGAGGAAAGTGAAGGAAACTTATT
GTTATACCTGTTCTGACATCGTCAAGGAATATAATAAGCATGACAAGGAACCAGCAAAGT
ATATTAAGCAGTGGAAAGGTGTTAAACCAAAGACAGGAGCTCCATACACTTGTGACATAG
GATATGAACGATTTCTTGGACCTGAGGTTTTCTTTAGTCCAGAGATCTACAGCTCTGACT
TTTCTTCCCCTTTGCCTGTTGTCATTGACAAATGCATTCAATCTGCACCGATAGACACGA
GGAGGGCGTTATACAAGAATATTGTGTTGTCTGGGGGATCAACCATGTTTAAGGATTTCC
ACAGAAGGTTACAGCGGGATTTGAAAAAGATTGTGGATGCCCGCGTTCTTGCTTCTGATG
CCCGACTTGGGGGGGAAGTAAAAGCACAGCCAGTAGAAGTTAATGTTGTTAGCCATCCTA
TTCAAAAATTTGCTGTTTGGTTTGGGGGTTCTGTACTTGGGTCAACCCCAGAATTTTTTG
AGGCTTGCCATACAAAAGCAGAGTACGAAGAGTATGGGGCAAGCATTTGCCGCACAAATC
CAGTTTTCAAGGGGATGTATTGATACATGATGAGGAGCTTGACTTGGTTGGCATGCCTGG
TGGACGGAACCCAGAAATGCCTGACCATTTGCAACCGTGGCACCTCCATTTACCTCTGAG
ACTGACGCTGCCATGTGCTCGAACATTCTCTCGCCATTGCGTCCAGAGATGGTGTACAAT
ACATGCNTACCCAGAAATGCCTGACCATTTGCAACCATGGCACCTCCATTTACCTCTGAG
ACCGAAACTGCCATGTGCTCAAACATTCTCTCGCCGTTGCGTCCAGAGATGGTGTACAAT
ACATGCCTGTTTACTGCTCTGTCTTACTTTCAAGGAATGTACTTCTGGAACTCAATTCTT
TCATTAAGGATATAGGAGATTAGGATGGCTCTGATTTTGCCGCCAAGAGGGCTTACCATG
CCGGATCCGACCGATAGTTCTCATTCAGCAGTCACATACAGAGAAGAAGCTTAATTGCAT
TCTTAGGTTGCAGGTTAGATGAATAGGGGGATAGTGATAGAAGGTTTTGTTTTCGGTTTT
ACCATTTCGTTGTTCGATTACTTTAGATGACGTAGATTTTGAGGTTGGAACTCGATTCTT
TCTGGACAGAGTTTGATCATAAGATAATGTGAATTAATTCGCAACGTCTGATATTGTATG
TCCGCAG
>contig_10543 
TCTAAACCTCCCTCCACCGCCTCCCGTCTTCGCTCATTTCCGCGGCGGAGCTCGAGAACC
GGAGGAGGAAGATGGTGTGGTTCCAGTGCGAGGACTGCGGCGAGAACCTCAAGAAGCCCA
AATTGCCCAATCACTTCCGTGTTTGCTCCGCCTTCAAGCTGTCCTGCATCGACTGCGGAG
AGACGTTCAGCCAGCAGAGCGTGCAGGGCCACACCCAGTGCATTTCCGAAGCGGAGAAAT
ATGGTCCTAAGGGTCAAGGAAAGGTTTCGAATGGCACGCCTGCTAAGCCTGGCAAAGATG
CAAAGCAGCAACCCGATTTCGATATAACTGTCGGATTGACTAAACGGCCTCCATGGTTTT
GCAGTCTTTGCAACATAAAGGCCTCTAGTGAGCAGACCCTGCTCCTACATGCTGAAGGGA
AGAAGCACAAAGCAAAAGCACGAGCTTTCCATGCTTCAAAGCAGCAACCTCAACAAAAAC
AAGAATCCACTTCTCCCGCAACACTTCCTCCTGAAGAAGCTTCAAAAAGTAGAGGAGGTG
ACGGTGAACACATAGAAGAACCTAAGGATATTTCCACAAGCAACAATGCACATGACAATT
CCGAGGTAGATAAGGGAAACTTACAGTCGAGTAAAAAGAGGAAACATGACGGATCTGATA
AAATTGATCATAAGAAGAAAACTATGCTTGATAAACTCAATGAAGTTGGAGATGGGGAAG
TCATCCAGGCTGAAAATACAGAAGTAAAGAAAAGCAAGCACGTTGTAACTGCCAGAGAAA
ATGCTGAGGATGCTAGTCATCCCAATGAAGATGCCCAGAAGAAAATAAAGTGGAAGAAGT
TGATTAAATCCACCTTGAAATCGAACCCAGATGGAAAGATGAAGATGAAAAAACTGAAGA
AACTTGTTATGGAGGCTCTCAAGCAGTCCGGCGTTACTGAAGATGAAAACCAACTCGGTG
CGAAACTTGAACGGAAGATAAACTCTAGTTCAAGGTTCGCTATTGACAGCAAGTATGTTC
GTCTAGTTGCCTCAGACTGAAATAGTTGGAGACTGGCTAGTGAAAACTTTGTGCCCTACC
ATGTCATTTTTCGTATGTGACCACATAGGTGTCGACTTGTTCATGTAGTGCATTCTTTGT
GAGTCTATCGGAACAACATTGTTGGACCTTTTTGGTAGGAAGGTGTGCCTTCAGGTAGCG
GATTTTGCTTTGTACCCCACATTTGGGTGGGAATTTTGGCAGAGGGAGTTTTTCCTGAGA
AATGATCGGGACATATAGATGAGAGTTATTTGGACAATCTATCTACAGAGAAGTAATATT
CTAATTGAGAGAGAGCTGTGAGGAGAATTTTGTTGATTTCTTTTTTGACAACTTGGGTCG
TTCTTGAATATATGAAATCCTTATGAACCCCA
>contig_10545 
CCCATGTCGCCACCGCAACCCTCCGCTCCAAAAGCAATGCCCTCCCAAAGCGGGCAGGAT
CAGGTGCGGCGCGACCGCACCCGCCAGGCGCTACTCCATCACTCTCCTCCCCGGCGACGG
CATCGGCCCTGAAGTCATCGCCGTCGCTAGAGGCGTCCTTAGCCTCGCTGGGTCACTTGA
AGGTATTGAATTTGGTTTCCAAGAGATGCCTATGGGAGGAGCCGCTTTGGATTTAACTGG
AGTTCCATTGCCAGATGAGACACTATCAGCAGCTCAGCAATCTGATGCAGTTCTTCTTGG
AGCAATTGGAGGGTATAAGTGGGACAATAACGAAAAACATTTGAAGCCAGAAACTGGGCT
GCTTCAATTAAGAGAAGGTCTTAAAGTATTTGCAAACTTACGGCCAGCAACTGTGTTACC
TCAGTTAGTTGATGCTTCAACTTTGAAGAAAGAGGTCGCTGAAGATGTTGATCTAATGGT
TGTAAGGGAGCTCACAGGCGGAATATACTTTGGGAAACCAAGGGGTTTTAGTTCCAATCA
AAATGGTGAGGAGATTGGTTTCAATACTGAAGTATATGCAACAAGTGAGATTGATCGCAT
AGCTCGAGTTGCTTTTGAGACTGCTCGAAAGAGGCGTGGAAAGCTTTGCTCTGTTGACAA
AGCTAATGTGTTGGAGGCATCAATGCTTTGGCGGAGAAGAGTCACTGCAATTGCCCTTGA
ATACCCTGATGTTGAACTTACCCATATGTATGTAGACAATGCTGCAATGCAGCTCGTTCG
TAATCCAAAGCAGTTTGATACAATTGTAACAAACAATATATTTGGTGATATATTGTCTGA
TGAGGCTTCAATGATTACTGGAAGTATTGGGATGCTTCCATCAGCTAGTCTTGGCGAGAA
GGGGCCTGGACTTTTTGAACCTATTCATGGGTCTGCTCCTGATATTGCTGGACAGGATAA
GGCAAACCCGTTGGCGACTATGTTAAGTGCTGCCATGCTTTTGAAGTATGGACTGGGGGA
GAAAAATGCAGCTGAGCGAATAGAAGCTGCTGTGCTTGATACTCTCAATAGAGGCTTCAG
GACTGGTGACATATACTCTGATGGCAATACATTGGTGGGATGCAAACAAATGGGTGAAGA
GGTACTGAAGTCAGTGGAATCTGAAATTCTGGCCCCACTATAACTATGAGTATTTCATAA
TTACAAAGATCGCGAAGATGGTAGCAAGGGAACTGAGTTGCTGCTGTGAAAGAGCGGCTA
GATCGAGACCCTATATCGAAGAGTTTAATATTTCATGGTAATGTTGCAATCATTCAGGTC
GTGAGGACAATCCATCCATTTGCCCAGGCTTTGTCAATTTGTAATGCAGAAACTGGATAA
GACTAATTTGAAATGACAGACAATGCGAG
>contig_10546 
CGCCGCCTCCGATCGGCCATTTCCTGCACCCTCGCCCGGGACTCCCCCGTCCGAATGGAG
GAGCCCGCCCCNATTCGTGGTCGGCCCGCCTCCGGCCCGCCGCCTCCGATCCGCCATTTC
CTGCACCCTCGCCCGGGACTCGCCCGTCCGAATGGAGGAGCCCGCCCTCGCCCAGCTGCT
GCGGCCCGACCCGTTCGGCCGATTCGGGAAGTTCGGCGGGAAGTACGTCCCCGAAACCCT
AATGTACGCGCTGTCCGAGCTGGAGTCCGCGTTCCATGCGCTTGCCGAGGATGACGAGTT
TCAGAAAGAGCTAGATGGGATTTTGAAAGATTATGTTGGTAGGGAGAGTCCTCTTTACTT
TGCGGAACGGCTCACAGAGCATTACAAGCGCCCAAATGGTGAAGGGCCGCACATATACCT
CAAGAGGGAAGATCTCAACCATACCGGAGCTCACAAAATTAACAACGCTGTTGCTCAGGC
TTTGCTTGCAAAGCGGCTGGGCAAAAAACGTATAATTGCTGAAACTGGAGCTGGTCAACA
TGGAGTTGCAACTGCTACAGTTTGCGCCCGCTTCGGGTTGCAGTGCATTATATATATGGG
TGCCCAAGATATGGAGAGGCAAGCACTTAATGTTTTCAGAATGCGTCTTCTTGGAGCTGA
GGTTAGAGCAGTGCATTCTGGAACAGCAACATTGAAGGATGCTACATCCGAGGCTATAAG
GGACTGGGTGACAAATGTGGAAACGACCCATTACATTTTGGGTTCTGTTGCTGGGCCTCA
TCCATACCCAATGATGGTCAGGGAGTTCCATGCGGTGATTGGTAAGGAAACTCGGAGACA
AGCTCTTGACAAATGGGGTGGAAAACCAGATGTGCTTGTTGCCTGTATTGGGGGAGGATC
AAATGCCATGGGACTCTTCCATGAATTTGTCGATGATAAGGATGTTCGGTTGATCGGCGT
GGAGGCCGCAGGTTTTGGTGTGGATAGTGGTAAACATGCTGCCACTTTAACTAAAGGGGA
GGTTGGCGTGCTGCATGGAGCCATGAGCTACTTGTTACAAGATGATGATGGGCAGATTGT
TGAACCCCACTCGATTAGTGCAGGCTTGGACTACCCTGGAGTTGGACCTGAGCATAGTTT
TCTGAAAGATATCGGACGTGCTGAATACTATAGCTGTACTGATGAAGAGGCATTAGAAGC
CTTTAAAAGATTATCACGGCTGGAGGGCATAATCCCAGCCCTGGAAACATCCCATGCGCT
GGGCTTTTTGGAGAAGCTGTGCCCAACTCTCCCCGATGGAGCGAAGCTCGTCCTAAACTG
CAGCGGCAGAGGGGACAAGGATGTTCAGACGGCCGTTAAATACTTGAAGGTTTAGTGTTG
CGATGACAACTCATCTATGTGCCATCTTCTGTTTCATATTCAGTGGAGGGTTTTACATGG
ATTCTTAAACTCCTCTCAACCGCTTTAAAGAACAGATTTTGACTCTGTCCATATTGTTCA
TGTCAAAGTAGCTAATAATCTGTGGTGTGCTTTTCATTTATTAATATATCTATAATCCGA
AC
>contig_10547 
GTTTGCTTTTCATTGTTTGGTAGATCCTAGAGGCGAAGCGATGGCGAAATCGCCGGATCA
AGAGCATCCTTGCAAGGCCTTCGGCTGGGCTGCCCGAGACAAGTCCGGCCTTCTCTCGCC
CTTATGTTTCTCTCGCAGGGAAAATGGTGATGAAGATGTCACCATTAAAATCCTCTTCTG
TGGGGTTTGTCATTCTGACCTTCACGTGGCCAAGAATGAATGGGGGTTCACAAATTACCC
TGTTGTCCCTGGGCATGAAATGGTTGGAACTGTGATGAAAGTGGGGAGCGATGTGAAGAA
ATTTAAAGTGGGTGAGCGAGTAGGTGTTGGGGTCATAGTGGGCTCCTGCAAGAAATGTGA
GAGCTGCCAGCAGGATCTGGAAAACTACTGCCCCCAGACAATATTTACCTATAATTCCCA
TTACACAGATGGAACGAAAACTTATGGTGGTTACTCTGATATGATAGTTGTTGACGAGCG
TTATGTGCTTCGTTTCCCCGACAACTTACCATTGGAGGGTGGTGCGCCACTATTATGTGC
TGGAATCACGGTGTATAGCCCAATGAAATACTATGGCATGACAGAGCCTGGGAAGCATTT
GGGTGTGGCTGGACTTGGTGGGCTTGGTCATGTGGCCGTGAAAATGGGCAAGGCTTTTGG
ACTAAAAGTTACTGTCATTAGTTCCTCTCCCAAAAAGGAAACTGAGGCGATTGAAAGACT
AGGTGCCGATTCCTTCCTTGTAACCAGTGACCCTGCAAAAATGAAGGCAGCTCTGGGAAC
CATGGACTACATCATTGACACAGTTTCTGCTGTGCATCCTCTTCTTCCATTGCTTAGTCT
GCTCAAGCTGAATGGCAAACTTGTTACTGTGGGATTGCCTGATAAGCCCCTAGAGCTGCC
CATCTTTCCCTTGGTTCTGGGCCGCAAGCTTGTGGGGGGCAGTGATATAGGAGGCATGAA
AGAGACTCAGGAGATGCTAGACTTCTGTGCGAAACATGGTATCACTGCGGATGTTGAGGT
AATCCAGATGGACTACATCAATACAGCTATGGAAAGGCTTGCGAAGTCGGATGTGAGGTA
CAGGTTTGTGATCGATGTGGCCAGCTCCTTGTCGCAGTAGATATATGGTGATGCGTCCTG
AATATTTCATCTGCCATTATCGAGGACTTTTTATTAGAATAAAGGGGAACTTGCCGGTGC
GAAGAATTTGCGCTCTTCCTTCTCCGCAGTTTGGCTTAGCTTGATTAAATGTACTAGTTC
TGCTTTCTTGTGTGATTACTTTCGCTTGTTCAATCATCTTTGATATTCTGCTGGATTTGG
GGAGAGCTGTATCAGTTGGTCAGGGACTTCTCCCAGGTCGGCCATCTTCCCCTAGATTCA
GCAGAAGAACATATATTCGGTTTGGCATTTACATCAGCCAGAAAGTATTGAATTCCC
>contig_10548 
CTAAATGTAGATTCGAATTCAGATGATCAGAGGACGTGCTGCAGTGCGTTTTTATATTGT
AGTGAAGCTTCAACTCCACCCAAGAAATCTCTCGCTGCTTGACTCCAAGCGAGCGCGACC
CCCCTTATATGGAAAAAGACGCATCTTTTTAACCCCTCCCTCTCCTCTCCCTGTGTCTCC
GCGTCTGCCTCTCCGCGTCTAAGCCCTTCTCTTGCTCAACGAGGCTCTGCAGAAGCCACG
ACCCCACCCTCCCAAAGCCTCCGTCTTTACGCTTGCCTTCCTCTGAAATCTTCGTCTTTT
TCGCTTTGTTCTCTCCTCTGATCCGGTGCCTCCTCCTTTAGCTGTTGTGGGTGTTGCTTC
TTCAGCAATTTTCCAGCTTCCATAAGCTTCCTCTGCTGCTGCTGCTGCTTCCGCCGGTTT
GAACCCATCAGAGCACGCACCCAGCTGGGGTTGGTGATTGAAATCGGTTCTTGATCGAGC
ACCCAGATTCGGCGGATCAACTTTGGATTTGAAGATGCACGGAGCAGCTGTTTCCTCATC
CTCATAAAGAAAAACGAAATATTTCAAAACTGGGCATCAGGTTCTGCTATATTGACTCAT
GGGTAGAGTCAGAGGAAGAGGGAAGAAGCAGACACTTGTGACTCGTGAAGATCCTGGGAG
CGGCGAAGAAGAAAAGGTTCCGAGAATTAGAAAACGGGGAAGGCCACAGAAGCCAGTGAA
GGAAGATATTGAAGTCAACGATCACGAAACTGATAAGGTAGAAGAAATTGTTGAGCTCAC
CAAAGATTCACTCTCTGGGAAGGATGTGAAAAATGAGGCTGCCACTGAAAATGGAAGGAA
GAGGAAAAGGTCTGCACAAGCCAAAGACAGTATAGATTCTGTCAAAGAAGAAAATGGTAT
CAAAACTAAACCAAGTGCCAATGATGCAGTCAAATTCGCTGGATACCGAACAAATGGGAA
TAGGCGAAAGAACAAGCCACGCCGTGCTGCTGAAGCTGGGGTTGAGTGCAAGTGAGATTA
TACTTGACTTGCTATAATTTCTGATCTTCTTCCCAGATTTGAGGCTATGATAGCCTTCAT
ATGATTTTGTTCTATGATTATAAGTTCTCTTCTTCTTTTGGCTAGTTTCATTTTTCAGAA
ATGGATAATTTTGACTCTAAGGTTTTGGAATGGAGAATTCCACTGCTGCCTGTTGCATTG
ATCTACTCTACTACACTTGTGCTTCAGGAGTAATTATCATATTGTAATTCTGTCATGCAC
TCTGGTCA
>contig_10549 
CCGCTTTCCACGCGCTTCGTCTTCTTCCGAGATGAACAGATAAAGTGAGGAAGGGCTTAA
GTTAGGCAGCAATAATTATGGCCGAGTTGGAGAAGTTAAAGAAAAAGCTCACGCCATTGT
TTGATGCGGAGAAGGGATTCTCTACCGCGTCAGGCTTGGACTCTTCTGATTCTTACATGC
TGTCAGATGGTGGAGCTGTTAATTTACTTAGCAGATCATATGGCGTCTACAATATCAACG
AACTTGGATTGCAGAAGTGCACATCGTGGTCTGTAGATGAAACGGATCGTAGTGAGAAAA
CCTATCAATGTGCTTCACATGAGATGAGGATTTTTGGGTCAATAGGCAGTGGGGCAAGCA
GTGTAGTCCAGAGAGCTATCCACATACCCACCCACAGAATTATCGCTTTGAAAAAGATCA
ACATATTTGAAAAGGAGAAAAGACAGCAACTCCTCACCGAAATACGGACATTGTGTGAGG
CACCTTGTGAGCAAGGTCTTGTGGAATTCCATGGGGCTTATTATATACCGGACTCTGGGC
AAATAAGCATAGCTCTTGAGTATATGGATGGAGGATCATTAGCAGATATCTTACGAGTGA
AGGAACGTATTCCAGAAGATGTCCTTTCAGTTATGTTTCAAAAGCTCCTGCATGGCCTAA
GCTACTTGCATGGAGTTAGACACTTGGTTCATAGGGACATTAAGCCTGCAAATTTGCTTG
TAAATCTCAAGGGGGAGGCAAAAATCACAGATTTTGGTATCAGTGCTGGCTTAGAGAATT
CCATGGCAATGTGTGCTACTTTTGTTGGGACTGTAACATATATGTCACCTGAGCGTATTC
GCAATGAGAGCTATTCTTATCCAGCCGATATATGGAGCCTCGGTCTTGCTCTGTTTGAGT
GTGGTACTGGAGAGTTCCCATATACAGCTACAGATGGACCAGTCAATCTGATGTTGCAGA
TTTTGGATGACCCGTCCCCATCGCCTTTGAAATGCAATTTTTCACCAGAATTCTGCTCTT
TCATTGATGCATGTCTGCAGAAGGATGTGGATGCTCGGCCAACTGCCGAGCAGCTGCTCA
TGCACCCATTCATCAGAAAATATGAGCATACCAATGTTGATTTAGCAACATTTGTTAGAA
GCG
>contig_10550 
GAAAAAAAAAAAATAAAAAGGACATAAATGAAACAACAATTTGAGAAACGCTTGGGGATT
TCCCAGTTGCTAAAAAACTGGAGTTATATTTAATCACTTATATACATATCTAAGTCATCG
TTGTCGTCATCAGCTAATTTTGGCGTCACCGTCAACCGCCGAACCGAAAATTAATTGTCA
GGCTATTTTCTCTCTCTACATGGAAGATCCGCTTTCCGTCTTCGACTTCGAACCACAGAA
AACAGGAATCGCCACCGAAAAATTCGCAAATCCGCCGCCGATCAAGACGGTCCCTCCGGG
AGGGAAAAAAAAAGAAAATCTCAAGCCGCCTCGGCCGGCGGAGGCTGGTTGAGGTCGAGA
TCGAGGAACGATCTGCTGCGAGGGGTCACGTCGGAGTCCACGACGGACGACGAATCGGAC
TCGCTCTTCACCCCACCGCTCCCGACCGTCGGGAAAAACTCGCTCACCGCGGGGCGGAGT
GGTTTACAATCCCTGGGGAAGCTGTCCCCGACCTGCCCGCCACGGGCGAAGACGTCGAAG
AAGAACACCGGGCGCGCCACCGGGACGACGGGGAAGCACGCGGCCGGGGCGGCGTACGCG
GCAGCGAAGGGGAAGCCGCCGAGGCTGAGGTCCAGCGCCGGCGGCG
>contig_10552 
GGGTTTCGGAGACGGGGCCGCGACGGATTCAATGCGCTCAGCCACTGGAATCGAGCGTCT
GCAGCAGAATCTCTCCGACGATTCAGTGAGCCCAATCCCGAGAGATTCGAGTCTAAGAAT
GGCGAAAGAAAAAACGGATCTCCAGTCGTCTTCAGATCGGGTCAGATCCAACGAACAGAA
CCGCTAACATCGTCGTTGCCATGACCGCCGTCGCCTCCGATCTTCGATCCCTCACCAATA
GAGAAAAATATCAAATCGACTCCAACACGGGAGCTTCAGAGATGTCCGCCATTCAGTGAT
GTTGAAGCTGATTTCGTTATTGGAGCCTCTGGAACATCAAGAACGCCGAGCTTCGATGTG
CTTGTGGGAGTCTATGAAGGAGAGAGAATGAGTGGAGAATCTCAGCAAAAGTTGCAGAGA
TCAAAGAGAGAAAATCCTCGGAGAGAAGTAGCGGAAACGTTTTGATCTCGAGAGAGAATC
CATGGGGATCCTTCTTGCAAGAGAGACCACCGGCGAAGAATTCCTTCGTTTTTTCTGTTC
GACCCCAATGCCGAGGGAAAAATCCAAGAGAGAGATGTAGAGAGAGAATTTTAGTC
>contig_10554 
GGAAGACTTTCGTTCGAGGAAGACCTGATAAAGACCGAAGTTTGACGCGACGTGCGAGCG
AATTCGAGTTCTGGATCTTCTGCCCTCTTGACCTTTGGTCGCGCCTCATCAGATCCGTTC
TCTGCGTGGCTCTTCGAGCTTTCACCGATACAAAGAAGAAGTCTTAAATGAACCTGTGAG
ATTATGGTCTCTGAGAGGGAAGTTTTTAACCTTTCAGGGCCCTTGCACCTTACTTGCGTT
GACTGGAATAATGTGCATCATCGGAGGTCAGTTGCTGCTTGTTTGGTTCAAGGTGTCTAT
ATCTTAGAGCGGGACCGCCAGGAGAAACGTGAAGGTCCCCAGGCTCTTGCTCCTCCTTGG
TGGGAATTTTTCAATTTTCAGTTGCTGCGCAAACTTGTAGATAACGTCGACTCTTCTATC
TTTGGTGCCATCTTTGAGTATAAGCCTCCATCATCCTCAGGGAACCACTCAGCAGATGGA
CCGCATTTCGTGGTTGCCTTCCGGGGCACTATGACCAAGAAAGAATCGGTCTCTCGAGAT
ATTAGGCTGGATCTTCACTTTATCCAGCATGGGCTTCACTCCACATCTCGCTTCGAGACT
GCCATGCAGGCGGTACGAAATATGGTTGCAACTGCTGGCGAGTCTAGGGTCTGGTTAGCT
GGCCACTCCCTGGGGTCTGCCCTTGCTCTGCTAGCAGGAAAGAACATGGCGAAAACGGGA
TTTTTTCTTGAGTCTTTCCTCTTCAATCCGCCTTATGTGTCTGCCCCGGTTGAGAAGATC
AAGAATACTAAAGTGAAGCTCGGTATTCGCTTCACCACCAGCGTGATCACAGCTGGGCTC
ACATTAGCCATGAAGGCTCCGCATCTCAGGAATCAATCTGCCGATTCTTTTGCTGCTTTA
TCTGCTTGGGTCCCTCAACTGTATGTCAATGCAGCTGATCACGTCTGTTCAGAGTACATT
GGCTATTTTGAGCACCGAAACAAGATGAAAGAGATCGGAGCAGGAGCTATCGAGAAGTTA
GCTACTCAGCACTCTATTGGATCGCTGTTCATGAGCGTGATGGGGAAGCAGGCAGAGCCT
TTGCACCTAATCCCCTCTGCAAATCTATCAATCAATTTAAATCCATCGCCGGAGTTCAAG
AGGGCTCATGGTATTCACCAGTGGTGGGGACACGACCTGAACCTGCAATCCAAAGTTTAC
ACGTACAGTTAGTTTTGGTGGTATTGTTGGACCATTTGATGTTGTATATGCATTTGTATC
TGATGGTGTGATTGAACCTCCACAAGCCATTGGATAGGCAGTGGTTTGCTCACCCTGTGC
TGAGTTGTTTGTCTGCAATGTAATCTGGACCTGTAGAGATGCCAGATTGAGTTCTATGGC
ATATTTTCTTTTTGGTGTCAAAACTGGAAAGAATACTGCATTTCATATGGGGTTTCCTTA
CTTTGGCTCAC
>contig_10557 
GCTCAATCTCTGATACTAACACCTCCACTTGGCTCTTGTGAGAACCCATTGGTGGGCATC
ATCTCCATAAACCACCTATCAATTTTTCTGAAATCTCATATGGAAGGCTTTTGGCATGCA
TCTCTCCATGGATCTTGAAAAGAAGCAATTTGGCTATATGGGGACGGAGAGGGATTCCCC
CCGCTCCTCATGAAACATCTAATCAGTTTGCCGGGACATTAACCAAAAGCATCACCACCG
TCGGGCCGCATCGGAGGAGGAGATCGAAATTAGCAGAGATGGGAGGTTTTTGGGTATTGC
CCTGGCAAACCGGCAAGTCACACAACGGCTTTCAAGGCTTTTAATTATCAGGTCTTTCTT
TAATCTTCGTGTCGTTTACATGTTGCATGTTTAAATGTACTTCGAAATGGAAATCGTACT
GTATGTCTTCTCTTGAGAACTTGGACCTGGATATGATAGTTCCTGCTCTTGCACCG
>contig_10558 
GAATCTCGCCCGCTCCTTCATTCTTCATTCTTCATTCCCCCTCTCTCTCGCGGCATTGTC
AGCGGGCGTGGGGGCGGTGCGTCTCTCCTCGGGTTCGCGCTAGGGTTTCGCGGCGATCCC
GCCGATGCGCTCGCCTCGCGATTGAGCTTCCCGCCAGGTCGCATGGAGATGGAGCGGCTG
AGGTCGGCGAATCCGGCCATGACTTTCGACGAGGTCTCCATGGAGCGCAGCAAGAGCTTC
GTCAAGGCCTTGCAGGAGTTGAAGAATTTGAGGCCTCAGCTCTATTCGGCTGCGGAGTAC
TGCGAGAAGTCTTATCTCAATAGCGAGCAAAAGCAAATGGTATTGGACAACCTGAAAGAT
TATGCTGTGCGAGCCCTGGTCAATGCTGTCGATCACCTTGGAACAGTGGCTTATAAATTA
ACTGACCTTATTGAGCAGCAATCTTTGGATATCACAGTCATGGAGCTAAAGGTCACCGGT
TTTAATCAGCAACTTCTTACATGCAAAACATACTCGGATAAGGAAGGCCTCCGGCAGCAG
CAGTTGTTGGCAATTATTCCCCGACATCACAAGCACTATATGTTACCAAATTCTGTCAAT
AAGAAAGTGCATTTTAGTCCACAAATTCAGAAAGATGTCAGGCAAAATCATTTTCAAGCT
AGATCTCGTCTTCAGCCTTCAGCTACCCCTGCTGCAAAAACACTTTCTTGGCATTTAGCA
TCAGAAACAAAGTCTACGTTGAAAGGAACTCAAAATGCTTCCGCAAGCACCNAACACTTT
CTTGGCATTTAGCATCAGAAACGAAGTCCACGTTGAAAGGAACTCAAAATGCTTCAGCAA
GCACTGAAGATTCTGCAAAAAAGCCCGAACTCTTTCATCTGCTAGATGATGGCGAGAATG
CTCTGACCAAATCCTCGGTGGGTCATCCACAAGTTCTAACAGGAGGTTCTACTTATGGAG
CAGTCCCCTCGTCAGTTGCTGCTGCACGCAGGGATTCTTGGGAGGGCACCAAACCATTGT
CGACATTCAGGTCATTTGATAATCCAGATCGGCGGGAGATTGTCCGTGCCCCTGCTCGCA
GCAAAAGCATGCTATCAGCCTTCTTTGTCAAAGCAAAGACGCCTAAGATGAAGGCCAGTG
CTGTATCATGAATCCCAAATAACACAGACACTAGCCATCATCATTCACGCCTTGTGGTCG
AATCGTTGTAAATTGCACTCTAGTTTCTTCTTTCTCTGCAATTATCCTCTGAAATGGGAG
CGGTTCTTAGATGACATGTACCTCTCTAGGATCTTGATCTAAACGCTTTATAGTTAGCTT
GTTAATAACGGGCGATGCTCGGCTTGAATGTACGGTCTTCATTTCGTTCATTCCTTTTGA
ATACTGATGCGATATTCTTTAATCTTTGGAAATACCCATTGTTTGCT
>contig_10559 
GCTGGGCATAAACATTTTAAGACGGCAAAAGCAGAATGAAAACCAACCGAAAAGGAAAAG
AAAGAGAGAGAGAGAGAGAGAGAGAGTATCCTCAACCTGCAGATGTCATCCTAGATTCTT
CCACAAACCCAATTTCCCCATATTGGTGATTCCTCAGACGGTGTACACAAAGGAATCTTT
CCTCACAAATCTTTTTCATCCTTTCCAAACTATCTTCATACGCAGAACATGATGCCAGAT
TCCAAAAGTGCTTCCTTCAATGTTTCGGATTCTCTCTCCCAAGTTGTAGTCCACAAGCTG
TTGCTTTCCTCACTTTGAAGCAGTAGATTGTCCCACTGCTGGAACTTCATTCAAAGATGG
TCCCCTTGGGGTGCCAACTGGAACCAAGGAACCACTTTTCTACCACCAGATCAAGAAAAT
GACACATTCATGGGAACCACTTTCATCCAAAAACTCAACAACGGGCAACCATGGGAAGAC
TACATGGTACATTGCATATAGCCAGTATCATACTTCCACTCAGAAACATAGGAACAGAGT
AGAAAAAAATTAAAAACCTAATGACTTCCCGAAACTCGAACCACGCATGACCATGTAGAA
ACTTCTGGATAAATCACTCTCTGGAGTACTTACGTAAAAAGGTGCAGAAGCAATAACAAG
>contig_10562 
CGCGGCGCACACGCTCTCTCTCTCTCTCTGGAGTCCTCCTGAGTCGAGTGCGTCTTCTTC
ACAGGACCAGAGCCAGAGCAAGAAACCCTCTCTCTCTCTCTCTCTCTAAACCCCCCCTCT
CTCTCTCTAAAAACTCTCTCTCTGTGCGGGGGTTGGTGGGTGGTGGGGTTTTGGAATGGA
GAAGAAGGAGAAGGCGGGGAAGAAACAAGTGCTGCTCTTCCACTGCGTGGAGTCCGAGGA
GCTCGCCCGCAAGGTTGCCGACCACTCCGACGGCCTCATCCAACTCCAGTCCATCAAGTG
GAGGAGTTTTGATGATGGATTCCCAAACCTTTTCATAAACAATGCGCAAGATATACGGGG
TCAACATGTGGCTTTTCTTGCATCCTTCAGTTCTCCATCAGTAATCTTCGAGCAGCTTTC
AGTCATTTATGCACTACCGCGGCTTTTTGTTGCTTCCTTTACATTGGTGTTGGCTTATTT
CCCCACTGGCTCCTTTGAACGAATGGAAGAAGAAGGAGATGTGGCTACAGCGTTTACCAT
GGCAAGAATTTTGTCGAACATTCCCATCTCAAGAGGGGGGCCAACAAGCTTAGTTATCTA
CGATATACATGCTTTGCAGGAAAGGTTTTATTTTGGGGACCACGTTTTGCCTTTATTTGA
GACAGGGATTCCTCTGTTAAAGAGGCGCCTTTGCGAGCTTCCTGAGTCTGAGAAAGTTGT
TGTCGCTTTTCCTGATGATGGAGCCTGGAAGAGATTTCACAAGCTCCTGGATAATTTCCC
TGCAGTGGTGTGCACAAAGGTTCGTGAAGGTGACAAGAGGATAGTGCGGCTTAAGGAGGG
AAATCCTTCTGGCTGTCATGTAGTTATTGTTGATGATCTGGTGCAGTCTGGGGGAACCCT
AATTGAGTGCCAGAAAGTTTTGGCTGCTAATGGTGCTGCCAAGGTGAGCGCATATGTTAC
TCATGCGGTATTCCCAAAACGATCTTGGGAGAGATTCACTGGCAATGGAGAAGGCTCTGA
CAAGGGATTCACCTACTTCTGGATAACGGATTCTTGCCCGCACACGGTTAAAGCTATTGG
AAATCAAGCTCCTTTCGAAGTTTTGAGTCTTGCTGGATCCATTGCAGACGCCTTACAGAT
CTAAGTAGGCTTCTTAAAGGAACCAAAATGTCAAGAGTTCTGAAGTGCAAAAAATGAATC
GCATTATTTCTGTGAGGCCTATTCCAATGGGGCCTTCTGAGGATTGTAGTTTCGGAATAA
TTCAGTTCAGAAACCTTGGTTTATTTGTGTTTGGAACAGGGGGGGTTCATGTGACGCCCC
ACTACGAGGTTGTATTGATCAATTTATGGAAACGGACGCATTCCCAAATTTAGCGATGGC
GTGTGATGATTCTTCTTGGCATTGGAGTTTCCCATTGAAATAGG
>contig_10564 
GCGACTCCCGAGGAGCTAGCAGTAGCAGAGCATCTTCTTCACTCCTTCACTCCTCCAAGC
TGATTCCGCAGACCAGAAGGAGCACGATCGCTTCCGAAGATGTCGATCACCCTCAACAGC
GGATTCAAAATGCCGGCGATCGGTCTCGGCGTGTTAGATATGGAGAAGGACGAGATGCGG
GACCTCATCCTGGGCTCCATCAAGATCNGGCGTATGGAGAAGGATGAGATACGGGACCTC
ATCCTGGGCTCCATCAAGATCGGCTACCGCCACTTCGATTGCGCCGCCGATTACCAGAAT
GAAGCGGAAGTTGGCGAGGCGCTTGCTGAAGCAGTGCGGACGGGGCTTGTCAAGAGGGAG
GAACTTTTCATCACCACCAAGCTTTGGAATTCTGATCATGGACATGTCATAGAGGCCTGT
AAGGACAGCCTGAAGAAGTTGCAGCTTGATTATTTGGATCTCTACCTTATTCACTTCCCT
GTAGCAACTAAACACACCGGAGTTGGCACAACTGCTAGTGCTCTGGATGATGAGGGGGTG
CTGGAAATTGACACAACTATAACTTTGGAAACTACATGGCGTGCCATGGAAGAACTCGTC
TCAATGGGTTTAGTTCGAAGCATCGGGATCAGCAACTACGACATCTTCCTAACCAGAGAT
TGCCTGGCCTACTCCAAAGTGAAGCCCGCTGTTAATCAGATTGAAACCCATCCATATTTC
CAACGTGATTCCCTTGTTAAGTTCTGTCAGAAACATGGTATCTGTGTGACTGCACACACT
CCCCTTGGGGGCGCAGTTGCAAATACAGAATGGTTTGGTTCCGTTTCATGCCTGGAAGAT
CCAGTTCTCAAGGGTCTGGCTGAGAAGTACAAGAGGACGGTGGCACAGGTAGTTCTGAGG
TGGGGTATCCAGCGCAATACCGTTGTCATCCCAAAGAGCTCAAAGGTTAAGAGGTTGGAA
GAGAACTTTCAGGTCTTTGATTTCAGTCTGGCAGACGAGGACATGGCCCTGATCAAGAGT
ATCGACCGGGGACAACGGACTAATCAACCTGCGAAGTTTTGGGGCATAAACCTATTTGCT
TGAGTACGTCCAGAAGCATGATTTGCTTGGGACGGATGCTGCTGCTTCATAGGGAGAATA
ATACCACGGGAGGTGCAATGCATACATGAAGCTTGTTGAAACACCTGTGCACCGGGTCTC
TTATTGACTGTCGATATTGAAACATGTTGGATCACTTACCTGGAAAAACTGTTTGGTTTG
ATGTTTCGACGCAAAGTATTGCGACTACACCTCCATGATTATTTTTGTGGACTTCTTTTG
CTACATTTCTGAGACAATGGAAGTATGGGCA
>contig_10565 
CCCTACACGACGCTCTTCCGATCTCGTCGGCGCAGATGCCGGCGGCGGCTCCCGGGCCGG
CGGCGGACGAGTGCCTCAGCAACCTGCTGAACCTGACGGACTGCCTGAGTTACGTGACGT
CAGGGAGCAAGCTGACGGCGCCGGAGAAGCCGTGCTGCGGGGAGCTGGCGGGCCTGCTGG
ACAGCCACCCCATCTGCCTGTGCGAGCTGCTTAGCAAGGCCAGCAGCTTCGGCATCAGTA
TCGACGTCAACCGGGCGATCAAGCTCCCCTCCGTCTGCAATGTGGCCACCCCGCCGCTCA
GCACGTGCGCAGCTGTGGGAGTTCCGGTTGGGGTTCCG
>contig_10566 
CAGGCGGTGCCCAACGTCGGCGGCGGTGGCAACGGGAAGATCCTGCTGCAGCCCCGGCTG
TGCAACTTGAGATCCTACGGCTCTGATCCGGTGGGGATCCTTAAGACCAAGAGGGTTGAC
GGCGGTGGCAGCGGCAGCGACTGCGATGCGGTGCCGCCCTTCTTCGAGACCCTGTCGGAG
TACATTGAGAGCTCCAAGAAGAGCCAGGACTTCGAGATCATCTCCGGTCGCTTAGCCATG
ATTGTCTTCGCGGCGACAGTGGCAGAGGAGGCGGTCACTGGAAACTCCCTGTTCAGGAAG
ATGGATGTCCAAGGAATCGCCGAAGCAGCAGGGGTGTGCCTCGGAGCTGTCGCCTGCGCC
GCATTCTTTGCTTGGTTCTCTAGCGCCCGGACCAGAGTAGGTCGTATCTTCTCCCTCAGC
TGCAACACACTCATCGACTCCCTCATCGACCAGATCATTGACGGGCTGTTCTACGAAAGT
GAGCTTAGTGATTGGTCCGACGAGATGTGAAGCAAGGATTGGACAACGCAGGATCATGCA
GCCATGCCATTCGAGGTTTCCGGGAATTTATAGCCCTTCTCTTGTTTATGAAAATTCTAG
CTGATATATACCAAGAAAGTAGGAAAGAATAGCGAGAATGAGAAGTCCAGCTGGGAATTA
GGCATATAGTATTATAAGATAATGATAATTCGCTGCGAATAACGAGATCGGCATGTGAAG
AAACAAGCCATCGAGGCAGAATTCGATGCTGCCGCGAGAGAGCTGATACTGTAATCTGAT
CTGATATAGTTGGGTTGGG
>contig_10567 
TCTGGTGCACGTGCTCCTATCCCTGGAGAGGAGTACTGGCCAGAGGGAACTGCTAGCCGT
GTCAGAGCTGCGAGGGCTCCTGAACCAACTGGAAAATCTTTGGGTTCTCCATCTTATGGG
AAAAGCCCAGGAAGCAGGAGGAAGAAATACAAAACATCAGTTGCAGCTTCTGAATCCACT
GGAGTCGGTTCGCAATCAAATGATTTGCTTGTCCCAGAAGCTGTATCTGGATCATCTGAG
ACTGATCTCATTCTGTCTGACTCAGAGACACCCGAAACTTCTGATGATTCTATAGAGGAG
CATAAAGATAGCTCATCTGGGTATGTTGTTTATCAAACAGAACCTGATGAAGAAGAGATT
GGATATGATTTGGACAAAAAGCTAGGGCGTCCCCACCCTTTTATCGATCCAAAAGTGAAG
AAGCCTATAAAGGAGCCACTTACAAGTGAAGAATTATGGTGGAACTGGAGGAAGCCAGAT
GAGGAACAGTGGTCTAGATGGCAAAGGAGGCGACCTGATGTTGAAACGGTTTTCCTAAAA
GCAATGGCAGAGACTGGACAAGTAAAGCTTTACGGGGATCATCCAACATTGACTGAAACA
TCTTTATATAGAGCTAGACGGCATCTATTCAAGGAAGAAAGGCTTCAAGCTGAATGGGAT
AGACTGGAAGAAGTAGGTCCATTGGCGTACTACTCAGAATGGGTATCAGCATGGAAGAGA
GACACTTCGCGCGAAGCTGTGCAAAAACATTTTGAAGAAACTGGTGAAGATGAAAACACA
CAACTTGTTCAAATGTTTCAGCACCAGACTGATCGAGAGTATCGCATTATGATGGGTACT
GATCTGCGCATCAAGAGGGATCCTCTTGCAATGCGTATGAGAGAGGATCAAATCAAACAA
ATTTGGGGTGGAGATCCAGTATATCCTACTGTAAATTATATTCAGGATCCGAATGAAATT
ATTGATTACAGAGGTCCAGATTTTCATGAACCAACTCCCAATATATTGGCTTATCTGAAG
GAGCGAGGCAAGATAATATCAAGGGAGGAGCTTGAGACAATTCTGGCAAAGGAGAAAACT
GAGGAAATTGAGATAACAGACATGGACGAAGCGATGGCACGAGCTGTTGATATTGGGGAA
AATGATGAGGGAGAAGATAGTGAGCTTGAGGGTGAGGAAGAGCCAGAGAAAATTACACGC
AACTGGAGCGTTTTGAAAAGCACCCCCGAGCTCGACAAATCGAAGGACAAGAAGCTGAAA
AAGGAGAAAAAGGATGGTGGCATGTCGTTGGAAGAGGCGGTAGATGATTCTGAGAATCTT
ACGGATTTTCTCTTGGATTTTGAAGAAGATGAATGAACCCTTCCGAAAGGAAGAACCCCT
TCACCTCACTAGCTATGCAAGTCCGAATCGCCACACTCGCACGGCACGACATCGCCGTCG
ATCATGAATTCAATCTCACTGGTGG
>contig_1056 
CGTCGCCACCGCGTTCTCCGATCGCCTCCGACCGCCGTCGCTTCTCCTCCTGCCGCCGCC
CCCGACGCCGATCCCGATCTGTTCCTCCCATCGCGGTCCTCGCTGATATTTGACGTGCTT
CCTCGGTACACACAAGATGTACTTCCGGTCATCATACAAAAATGCAGGAGTTGAGCTTGT
TTTTATTAGTGTATCCAAATGGACTGCAAGAAGTTCATTCAGTTGGTTGAGGAGAAGAAG
AAGAGAGCTCTGGAGAAGAAGGAAGCGCCTTTGAAATGGGAACAGAAACTTGAAGCTGCT
GCTAAGGCGAAGGCTGATGCCGAAGCTAAACAGAGGAAGTTGAAGGCTGCAAAACACAGG
AGGAGATCTGGATCATCCTCTGACAGTGGTAGTGACAGTGATTCCGATGCTAAGGAGCAC
AAAAAGAGGAGACGATCTCACAAGAAACATAGGAAGGGTGCTCACTCTGGATCCAGTGAT
GATGAGAAGAGGAAGGAGAAGAAGTCAAGGCGCAAACAAAGGAGAGGATCTTCGGGTACT
AGTGATGATAGCAGTGATGAGTATGATAGTGAGTTTGAAGAAGAGAGGAGAAAGAAGCGA
AGTCATAAGAGGCGCAGGCATAATGATTCGAGGCCAGATTCTACTGCTGACTCTTCAAGT
GAAGACAGTGATGATGAGAGGATTCGGAGGAGAAGACGTGCAAGGCATCATAGACACAAT
AGGAGGGTGAAATCAAGTGGTCCAGATGATTCAAGCGATGAGGAGGAAGCTGCTGTTAGG
AAGAGGAGTCATACAAAGCATCACAAGAGGCAGCAGTACTCGGAGTCCAGTGATTCAGGT
TCTTCAAGTGAAGTTGAAGATGGTGAAATAAGAAGGAAGAAGCATTCAAAGCACCATAAG
CATCACAAACGATCGCGCAGCCAGGACTTGGACCTATCAGATTCTGATGAGAATGGACAT
GATCAAAGGAGTCGATCTTTGGGCAAGTCATCGGATGACAACCATGACGAAGCTAGCAAT
GTTTCGAAGAACAAGAAGCATGAGCAGCATCACAAGCATGGTCAGCATCACAAACAGCGG
CATAATCATGGGTGTGGCAGTACTCTCGAGTCTCAGGCTCCTGGAGAACCTAATGGGGAA
TTGATGGACAAACCAACTGCAGCAGATGATGTTTGTCATGATGCCTGAGTATCAAAACAC
TGGGCTTCTTAGTTGCTTGATCTCGTGAGTGCGTGTGCACGCTAATAACTTAACTGATTG
GTTTACTCAATGTGCTCGGAATCTGTGATTTCATGAAACGTTCCAGGTTCAGCTTTACCT
TTTGTTCTATTTCGTGGTTTAAGATTCCTGTGGCGACCTTTGATTCCTCAGTCCTTGTAT
GCAACTTCAGCGTTCTTATTGTGATAGCTACAGCAATTTACCTCTTTTTAAAAATATTGA
CCCATCCAACTTTAACGCAGCCAC
>contig_10570 
GCCGCTGCGACATTCTGCCGGAGACCGCCGTTGAGAGCTCGGTCGGAGCCTGTCGCCTCC
TTCGATTCTGTTCCCTCTGTCTCACATCTGAGTTCTGAGCTAATTGACTCCCCGAATTGC
TGCGGAGACGGAGAGACGGTGCGTCCGGTTTGAGGTGGGGCTTGCGGAGAGTTGGTTCGG
CGGGGTGGCCCTCCGCGAAATTCAAGCGTCGCGCACAGCCACAGGGTTTGTCTTCTCCCA
TCCGCGAAATTCCCGTTATGAAAGGTTTTTAGAAAATCTGGAGTCGATGGCCATCGTTGC
GATCCATTGAAACTATCTCGAGTTTTGTTGGGATCGGGAGCGGCGGGAGGTTGAAGATGG
ATCAAGCGAGGCAGGTCTTCTCGGTGGATCTCCTCGAGAGGTTCGCGGCCAAGGGGCGCG
GCCTGATCACGTGCATGGCCGCCGGTAACGACGTGATCGTCCTGGGGACGAGCAAGGGAT
GGGTCATCCGCCACGACTTTGGCGTCGGAGATTCTCACGAATTTGATCTCACGGTGGGTC
GTCCTGGGGAGCAATCTATCCACAGGGTTTTTGTTGATCCTGGAGGAAGCCACTGTATCG
CCAGTGTAACTGGCAGTGGTGGTTCCGACACTTTCTATATCCATGCAAAGTGGAGCAAGC
CCCGCATCCTAAGCAAATTAAAAGGTCTTGTAGTGAATGCGGTTGCATGGAATCGACAGC
AGATAACAGAAGCTTCTACCAAGGAAGTTATCCTGGGAATGGACAATGGCCAACTTCATG
AGATTGCTGTGGATGAAAAGGACAAAAGGGAGAAATATATCAAATTCCTGTTCGAACTGT
CAGAACTTCCAGAAGCATTCACTGGCTTGCAGATGGAAACCGCTAGCGTAAGCACTGGAA
CTAGATATTATCTGATGGCTGTTACTCCAACACGACTCTATTCTTTCACTGGAATTGGAT
CACTGGAAGCTGTTTTTGCCAAATATTTAGATCGTGCTGTGCATTTCATGGAGCTTCCAG
GCGAAATACCTAACAGTGAACTGCATTTCTTCATCAAGCAAAGAAGAGCTGTGCATTTTG
CCTGGCTTTCTGGAGCTGGTATTTACCATGGCGGCTTAAATTTTGGTGCAACGCACAGTT
TTGCTGATGGAGACGAGAACTTTGTGGAGAATAAGGCACTTTTGGACTATTCAAGACTTT
GTGAAGGGTCTGAGGCACTTAAACCGAGNNNNNNNNNNNNNNNNNNNTGTCTGAGTTTCA
TTTTTTGCTTCTTATCGCGAACAAAGTTAAGGTTGTAAACAGAATCAGTGAGCAGATAAT
CGAGGAACTTCAATTTGATCAGACGTCAGAGTCACTTTCAAGAGGTATAATTGGATTATG
CAGTGATGCCACTGCTGGGTTGTTTTATGCCTATGACCAGAATTCCATTTTCCAGGTGTC
AGTTAATGATGAAGGGCGAGATATGTGGAAGGTGTATCTGGACATCAAGGATTATGCTGC
GGCTTTAGTAAACTGTCGTGACCAGCTTCAACGCGACCAAGTTTATCTAGTTCAGGCTGA
AGCAGCATTTGCCTCCAGGGAGTTTCTCAGAGCAGCATCCTTCTTTGCAAAAATAAACTA
CATATTATCATTCGAGGAGATCACACTGAAATTTATTGGCGTTGGAGAACAGGATGCTCT
GAGAACTTTTTTGTTAAGGAAGCTCGATAATCTTACCAAAGATGACAAGTGCCCAATCAC
CATGATTTCAACTTGGACTACTGAACTGTACTTGGACAAGATAAACCGGTTGCTCTTAGA
AGATGATATGGCCTTGGAAAACCGTAATTCGGAGTGCTACACAATTATTAAAGAATTCCG
TGCGTTTCTAAGTGACTGCAAGGATGTTTTGGATGAGGCAACAACGATGAAACTTCTGGA
AAGTTATGGTAGAGTTGAAGAGCTTGTGTATTTTGCCAGTCTGAAGGAGCAGTACGAGAT
TGTAGTTCATCATTACATACAGCAAGGAGAAGCCAAGAAAGCATTGGAAGTGCTCCAGAA
ACCTGCTGTTCCAATTGATCTTCAGTATAAGTTCGCTCCAGACCTCATCATGCTTGATGC
CTATGAAACTGTGGAGTCATGGATGACAAGAAAAGACCTAAATCCAAGGAAGCTTATCCC
TGCAATGATGCGTTACTCAAATGAACCTCATGCAAAGAACGAAACTCATGAAGTCATAAA
ATATTTGGAATTCTGTGTCCATCGTCTGCATAATGAGGATCCAGGCGTGCACAACTTACT
TCTTTCCTTGTATGCTAAGCAGGAAGATGATAGCGCCCTTCTGCGTTTTCTACAATGCAA
ATTTGGAAAAGGACGAGAAAATGGCCCAGAATTCTTTTACGATCCCAAGTATGCCTTGCG
CCTTTGCCTCAAAGAAAAGCGAATGCGCGCCTGCATTCATATATACAGTATGATGTCTAT
GCATGAAGAAGCAGTTGCTCTTGCCCTGCAGGTTGATCCTGAGCTTGCTATGGCTGAAGC
TGACAAAGTTGAAGATGATGAAGATTTGAGAAAGAAGCTTTGGCTTATGGTTGCCAAGCA
TGTTGTTGAGCAGGAAAAAGGAGCAAAAAGGGAAAACATTCGGAGAGCAATAGCATTTCT
CAAAGAAACAGATGGTCTTTTAAAGATAGAAGATATATTGCCATTTTTTCCAGACTTCGC
CCTTATTGATGACTTCAAGGAGGCAATATGTTCATCACTGGAGGATTACAACAAACAAAT
TGAACAGCTAAAACAGGAGATGAATGATGCAACACATGGTGCAGACAATATCAGAAATGA
TATAAGCGCGCTTGCTCAGCGATATGCTGTCATTGAACGTGACGAGGAATGTGGGGTTTG
CCGACGTAAAATTCTGACTGTGAGCGGGGAGTATCGAATGACTCGGGGATATACATCAAC
TGGACCAATGGCTCCTTTTTATGTTTTTCCATGTGGACATGCTTTCCATGCGGAATGTTT
GATAGCTCATGTCACACGCTGTACCAATGAAACCCAAGCAGAGTACATATTAGACCTGCA
GAAGCAACTTACCCTATTGGGTAGTGAAACCCGGAGAGATCAAAATGGTGGCATAAATGA
AGAATCCATCACGAGCGTGACCCCAGCAGAGAAGCTGCGGTCACAGTTGGACGATGCCAT
TGCCAGTGAATGCCCTTTCTGTGGTGACTTGATGATCCGTGAGATTTCTTTGCCATTTAT
ACTACCGGAAGAAGCACAACAGGTCACTTCGTGGGAAATAAAACCCAGTCTGGCAAATCA
AAGGAGCCTCTCTTTACCTGTTTGAGATGACTCGGTGATTCCCAAGAATCTATTGTGCAT
CTGTATGTATGTATGTATCCTTGGTGCAGAGCTGGACTATATCGTGTAACTGTTGGCGTT
TGACACGGATTTTGATTGTTCTTGACCTTTTTCAAATATGTTCCACCTTGACTCATCTAT
TCAATGAAAGGTTTTGTGTAAGC
>contig_10574 
CCATGGCAGCAATGGGTGATGATCCAATTCGGGAATGGATTCTATCGGAAGGAAAGGCTA
CTCGAATAACAAGGATAAGTCCTGTTGGCGGAGGTTGCATCAATTCGGCTAGTCAGTACG
ATACAGATGCCGGTTCCTTCTTTGTTAAGACAAACAGGAGAATTGGGCCATCGATGTTCG
AGGGAGAAGCTCTTGGTTTAGGTGCGATGTATGAGACGGGGACAATCCATGTGCCTAGGC
CGTTCAAGGTGGGGCCTCTTCCAACTGGTGGTTCATTCATAATCATGGAGTTTATCGAGT
TCGGAACATCAAGAGGCAATCAGCCTGTCCTAGGGAAGAAGCTTGCTGAAATGCATAAAG
CAGGGAAATCTGCAAAAGGCTTTGGCTTTGATGTTGACAATACCATTGGCAGTACTCCAC
AGATAAACACTTGGACATCTGACTGGGTTCAGTTTTACGGGGAACATAGACTTGGTTACC
AATTGAAGTTGGCATTGGAGCAGTATGGAGATAGATCAGTATATGACAAAGGACAGAGGC
TAGTGAAAAGCATGGGACCCCTATTTGAGGGTGCGGTTATAGAGCCATGCCTATTGCATG
GAGACTTGTGGAGTGGAAACATAAGCTCTGACAAGAACGGCGAGCCTGTCATACTCGATC
CAGCATGTTATTATGGACATAATGAGGCAGAATTCGGAATGTCCTGGTGTGCTGGATTTT
CAGGAGCCTTCTATGATGCCTACTTCAAGGTGATGCCGAAGCAGCCTGGATACGAGAAGA
GGAGAGATATTTACCTCCTGTACCACTACCTGAATCACTATAATCTCTTCGGTTCAGGTT
ATCGTTCCTCGGCCATGTCTATAATCGATGACTATTTACG
>contig_10575 
TAGCTTCCCAGATCTGCTCTCTCTCTCTCTCTCTCTCTACCCCTCTCTCGGCGTCACCGA
CACCGACACCAAGGCCTCCCTGCGTGCTCCTTCAGCTGGTCATTGAGCAAAGGATCACGC
AACAATCCAAGGGAAATTCCTTTCTGAGCTTTTTCCCCTTTGAATCTGACTGTTACTGAA
AAAACTTTTGAGGGAGCAATTTTTAGAGGGGTAGATATATGAAGAACGGAATTCTGGAAT
GCAGTAACTGCCGCTCACGTCTTGTCTCCCCAAGTTCTAAAACTGTGTCAAGGGCTTATG
ACCGACATAAAAGCACCGTATCATCAAAACAACGGGCTCTCAATGTTCTTTTGGTTGTTG
GGGATTGCATCCTGGTTGGCTTACAGCCTATTTTAGTTTACATGTCCAAGGTCGATGGAA
AATTCAACTTCAACCCTGTCAGTGTTAACTTTTTGACGGAAGCTGCAAAGGTCCTCTTTG
CAGTTGTTATGCTTTTGTTCCAGGCCAGACATCAGAAAGTTGGCGAGAAGCCATTACTCT
CGGTCTCCACATTTGTGCAGGCAGCTCGCAACAATGTGCTTCTTGCTATCCCAGCTTTTC
TCTATGCAATCAATAATTATTTGAAGTTCATCATGCAGCTTTATTTCAATCCTGCAACTG
TGAAGATGCTAAGTAATCTCAAGGTTTTGGTGATTGCTGTTTTGTTAAAGATTGTCATGA
AACGTCGGTTCTCTATAATTCAGTGGGGNNNNNNNNNNNNNNNNNNNNNNNNNNNNNNNN
NNNNNNNNNNNNNNNNNNNNNNNNNNNNNNNNNTCTCTATAATTCAGTGGGAAGCTCTTG
CCTTGTTGCTCATTGGCATCAGTGTGAATCAGCTGCGGTCTTTGCCAGAAGGGACTACTG
CTCTGGGTCTTCCTGTTGCTGCGGGTGCATACCTCTATACGTCGATCTTTGTTACAGTGC
CATCTATGGCCTCTGTCTTCAATGAGTATGCACTGAAGAGCCAATATGACACAAGCATCT
ACCTTCAGAATTTGTTTTTATACGGGTATGGTGCTATATTCAACTTTCTAGGAATCGTTG
GAATGGCACTTGTTAAAGGTCCGGACAACGTTGATATCCTACAAGGACTTTCGAAAGCTA
CCATACTTCTGATATGTAACAATGCGGCCCAGGGAATTTTATCGTCCTTTTTCTTCAAAT
ATGCAGATACAATCTTGAAGAAGTACTCGTCAACAGTTGCCACAATCTTTACGGGAATAG
CATCTGCAGCTTTATTTGGTCACAGTTTGACAATTAACTTTATGTTGGGAATTTCCATTG
TTTTTATCTCGATGCACCAGTTCTTTTCACCCTTATCAAAAGTCAAAGATGAACAGCAGA
ATGGGATGCTGGAGTTGGTAGAACCGGAGGATAATCACAGGTCGAGGGATTCCTTTGTAA
ATATGGCAGCAGGAGCTAATGATGAGGCTACCCATAGAGTTGGATCTGATGACCGGCAAC
CACTTCTTCCTCGATGAAGTTATTTCAGGAGTGATTGGTGGGTACAGGATTAGCCATTTA
TTAAAGAGAAATAAAATAAAGTTATAGAGAAATCATTCCACTTCTTTGGATCCATTTTGC
TGGTCATGATGAAGAGGCTCTTGGAAAACTACACTGATGCCAAGCAGGGGGAGGGGAGTG
CATAAGTTAGGAGTAGACTGAGCAGGCTCTACATCAAGCGAAAAGCTTCGTGGACCCTTT
GTCTTAGACCAGCCAAGAGAGGAGTTTTGCCCCCCTTTTCTTTTTCCTTCTTGCTGTATG
CGTGATTCTTTCTAGTATATTATAGTCGCTTTTGAGTATCATCTGATACCAACAAATGTT
TTACAGGATACCGTGTAATAGGGAAATGAATTATGCTAGAAATCTTTGAGAATGAAAGGC
TTCTCAGTCAATACATTTGTCACCATAAAAAAGAGTACTTGTACATCCTAGAGACTTCTA
AAATGCTG
>contig_10576 
GCTTCCCTTCTCCTGCTTTCATCGTCGCGTCCTGATTTGATTTCAAACTCGCGGCGGAAT
AAGGTCGCGGTTTCCATGGAGATTTCTCCGGTTCCGATCAGTACGTGCTCCAAAGAGAAC
CAGCAAATCTACCAGGAATGGTTCGATTACGCTGATTCCGATGGGGACGGACGCATCACG
GGGAGCGACGCCACTAAGTTCTTCGCCATGTCGAACTTGCCTCGACCAGACCTCAAGCAG
GTGTGGGCAATTGCAGATTCCAAGCGACAGGGTTTCCTTGGTTTTGGGGAGTTCATTACT
GCAATGCAGTTAGTGTCTCTTGCACAAGCTGGCCAATCGATCACACAAGATCTTTCGAGC
AGCGAAGTTGACTTGGTAAATTTGGGACTTCCTAAAATGACAGGTCTAGATTCCTTGCTA
GCAAAGAAAAGGCCTTCGCCAAGGACAAATGAGTCTGATTCTAATGGCAGTTCTCACTCA
CAACCATCACCAGCTTCCGGTTGGTTTTCTTCGAAACCATCAAAAAAGATATCTCTTTCC
TCTGTTACATCAATTGTTGATGGCTTGAAGAGACTGTATATTCAGAAGCTGAAGCCACTG
GAAGTCACTTATCGTTTCAATGACTTTGTGTCGCCATTATTGACAAATAGTGATTTTGAT
GCCAAACCAATGGTTATGCTTTTGGGTCAATACTCCACTGGGAAAACAACTTTCATCAAG
CATTTGCTACAAAGTAGTTATCCAGGAGCTCATATTGGACCTGAACCAACAACAGATAGG
TTTGTGGTTGTAATGTCTGGGCCGGATGAAAGAAGCATCCCTGGAAACACTATTGCAGTC
CAAGCAGACATGCCATATAGTGGCCTGACAACATTTGGAACTGCATTTTTGTCAAAATTT
GAGTGTTCCCAAATGCCTCATCCTCTACTGGAGCACATCACTTTTGTTGACACTCCCGGA
GTTTTGTCGGGCGAGAAGCAACGAACGCAGCGTGCCTATGATTTTACTGGTGTAACTTCA
TGGTTTGCTGCAAAGTGTGACCTCATTTTGCTCCTATTCGATCCTCACAAGCTTGATGTA
AGTGATGAATTCAAGCGTGTGATTTCTTCTCTACGTGGTCATGACGACAAGATTCGTGTG
GTTTTGAACAAAGCTGACCAAGTGGATACCCAACAACTGATGAGAGTTTATGGAGCATTA
ATGTGGTCTCTTGGTAAAGTCATAAATACTCCAGAAGTTATGCGAGTCTACATTGGCTCA
TTTAATGACAAACCTGTGAATGAGGCTGCTACTGGTCCCATTGGAAAAGAACTTTTTGAG
AAAGAACAGGAGGACCTTTTATCAGACCTAAAGGATATCCCAAAGAAGGCATGTGATCGT
AGGATCAATGAATTTGTGAAACGTGCTCGAGCTGCTAAGATTCATGCATACATCATCAGC
CATCTTAAAAAGGAGATGCCTGCTATGATGGGCAAAGCTAAGACCCAACAGAGACTCATT
GATAATTTGGAAGACGAATTTGCCAAGGTTCAGAGAGAGTTCCATCTACCTCCGGGGGAT
TTTCCGAATGTGGAGCACTTTAGGGAGAGATTAAGTGGTTACAACTTAGATAAATTTGAG
AAGCTAAAGCCAAAAATGATACAAGCTGTAGATGATATGCTGGGTTATGACATTCCAGAT
CTCTTGAAGCATTTTAGGAATCCTTATGATTAAGGATATGTTACAACAAGTTGAGCTTTT
GAATGTATGTTTGAGCGATTGTTCACATTTATGAACCCCACGTATAGAAATATATTCTGG
CCGTGTATGATATTAGTATTTTTTTAGAAGCATGTAAATGTAGAGGCAAATTGTATGATT
ATTTTAGTACTCAATGCACTCGGTCCTCTCTTTCTTGCAAACTAATGGTCATGGAAT
>contig_10580 
GTTGGCCCCAACTTGTGACATCGATCCTTGTCCAAACAGCAAACCGAAAGTCTTGGTCTG
CTTCAGCTGCGAGTACTTTCCCTTAATTCATGCTCGCTTCCTGCTCCCCACGTCTCTACA
AAGCATCATTTTCGGAATCTAATTGCTCACGGCTTAGCAGAACACCGTGGTCCCAGATCT
CAACGTACCTGTCTCCATTAACTACAATGCACAGGAAACGGCCATGTCGCCATCCATCTT
CAAACTGGCCAAACCAAACATCACCAGATTTTGTGTAGAAGCGCCCTTCGCCATTGGCCT
TTCCCTTCCAAAAGTTTGCAAACCATCGGTCGCCGGTGTGAAAATAAAACCACCCCTTTC
CATGCATTACATCGTCCCTCCAGGATCCCTGGAACACATCCCCATTGCTGAAGCAATACG
TACCAGAACCAGACCTCTTACCATAGCGCCACATACCATCATATATGCTTCCATCACTGA
GAACCAGACGGCCCTTTCCTTCAGGAAGACCACCCTGGCATCGTCCTCGGTAGGTACCTC
CTCTATATTTCATCTCCACGTTAGGATTCCATGTTTTTTGAGAATATCGTTCAGCTTCCA
ACATCGACG
>contig_10585 
CAAAACAAAACGGCCATATCATGGCAACTTCTGGCAAGGAAAGGAAAATAAAAATATGGG
ATTTGAGGAAGTTCGAGGTTCTTCAAACTTTGCCTGGCCATGCGAATACCCTGGATTTTA
GTCAGAAGGGTCTGCTTGCTGCTGCAACTGGATCATTTGTGCAGATCTCAGGAAATTTCT
CAGAATCTCAGAGCTACAGCAGATACATGACTCATTCCATGGCGAAAGGGTACCAGATAA
ATAAACTCTTGTTCCGTCCATATGAAGATGTCTTGGGCATAGCTCACTCCATGGGATGGT
CTTCTATTCTAATTCCGGGATCAGGAGAACCTAACTTTGATTCTTGGGTTGCAAATCCAT
TTGAAACATCTAAGCAGAGACGAGAAAAGGAAGTGCGCTCTCTTCTTGACAAACTTCCTC
CGGAGACCATCATGTTGGATCCATCAAAGATTGGCACGGTGAAGCCACCAAGTAGAAAAC
AGAAGCCTACGAAGCAGGAGAGAGAATCGGAGATGGAAGCCGCCGTTGCAGCTGTCAAGG
ACATGCCAATGAAGAAGAAAACGAAGGGGAGGAGCAAACCGAGTAAGAGTGCGAAGAAGA
AGCAAGAAATTATTGCGAAAACCAAGAGGCCTTTCTTGGAACAACAGACGAAAGAAGAGG
AAGCATTATCTAGAAAGAAGCAAAAGATGAGTGAGGAAGCTGAACTGCCAAAGTCGTTGC
AGAGATTTGCTCGGAAAAAAGCAACATGATCCACTTCTCCTCCAATTTTAAGGGTA
>contig_10588 
CCTACATTATTTGTTCTCGCTACAGACGTGATGGACATGCTTGGAGATATGGTATGGGAG
CGCATAAAGCAAAAGGCTGAATTTACAGTAGATGGGAGCAAACTTTGCTCCTTACCAGAA
AATTTTGATGCGACTGGGGTGTGCGAGGATGCCAAAGAAACTTGCAACAACTGGTTTTAC
AAAGTCGGTGCCATAATGGAGCTGCTTCCACGAATTTATTTGGAGCTGGCAATATTGCCT
TGTTGGCGCTTTCTTCTCGTTCAACCTGCTGACTGTCTTCACCGGCTAGTCAATATGATA
AGAGGGTTAGCAGATCCACTCTCATCTGCTTATTGCCGTCTCTACATGGTCCATCGTGCA
AGAAAGCTACTATCACGAGACACAGCATATTTGATCACCTGCATGAATGACATGAATATT
CTACTTATGGATGCCATGTCATTAAAGAGGGACGTTTCAAAAACTAGTGAGGAGAAGAAA
AGATTGCTCATCAATTTGATTGAGCCAACTATTGAATATATTGTGCACCACATTTTTGAG
GATACACCAAAGGAGCAACTAGCTACTGCACTTGTGGATCTTGGACTTGGAGGGAAAGGG
GGTAATAAAGTCATCTCCTGCGTGTCAATCGTTGCCCATTGTTATATTAAGGAGCTTCCA
GCTGACATGGTGAGGTCTAAGTCAAAGGAGATCATCAATCTTATTGAATGCTGCAATGAT
TGTAGCTTAGATAAGTGCTTAAATTACAGGTTACTTGGATTCAGGCTGTCGGAGACAACA
TCTCCACAGGACATGGTTGACGTGGTGGATCATGTCATCCAGGTTGTTCTCCTATGGGGT
AAACTCGATGAGTTTCTGAAGGTCATGGATGCATTTCTGGATCTTGTCTTACAAAATCAA
ATGGACAACCATATCTTGAACGTTTTAGAAGGCATTGCAATGCTAGCACGCGATAAAGCA
TTTACTGAAGAAGAACTCGGAAGTTTGCA
>contig_10589 
CCGCCACCGCCGCCGCCCCCCACTCCGCCGATTACGCGCCCTACCCCACGCTCGACCCCA
ACGACGTCGCCCCTGCTCCCGAGGTCCCCCGTGCTCCGATCTCCGGTGTCGCCGCCACCT
CCATGCCCTCGGAGTCGAATCCCTACGTCGCCCCGGCCCCCGCCTCCGCTCCGCAATCGT
CTGTCAAGAATACGATGGAGTCGGTGAAGGATGTGCTCGGGAGATGGGGAAAGAAGGCGG
CCGAGGCGACTAAGAAGGCCGAGGATCTCGCTGGGAACATGTGGCAGCACCTGAAAACGG
GCCCCAGCTTTGCTGATGCTGCTGTCAGCAGAATTGCTCAGGGAACAAAAGTTCTGGCGG
AAGGCGGATATGAGAAGATTTTCCGGGCTACTTTTGAAACCGTTCCTGAGGAGCAGCTTC
TGAAGTCATTTGCATGTTATTTGTCCACGTCTGCTGGTCCGGTGATGGGCACTTTATACT
TGTCTACGGCGAAGCTTGCATTTTGCAGCGACAATCCTCTTTCCTACAAAACTGGTGATG
AGACTGAATGGAGTTACTATAAGGTGGTCATACCGTTGCATCAACTGAAGGCAGTCAACC
CATCAACAAGCAGGGTCAATACAGCTGAAAAGTACATCCAGGTTATTTCCATTGATAATC
ATGAATTTTGGTTCATGGGCTTCGTTCAGTATGATAGTGCCGTGAAAAATCTTCAAGGAG
CAGTACAGCCCAATTCGCATGCTGTGTAGCTTATCTCTTTATTGTGGCCCGAGGCGCACT
TTGCTCCAAGAGTTGCATGCAAACTATACTCTGCACAATGTGACATCTCGAAATTAGATA
CATTTCGTGATGTGCTCTGCTCTGATTGGTTCAATATTGTAATGTTTATGTAGATTGTAA
GATTTTCCTATAATATAGATGTAATGAACCGAGAGCAAACTTGAATTTCAACTTGGTAGA
TGATGATGGAAGTCCTTGTTAAGAAGAAGGCTATTGTTTTTGTTCCTTGATTGTAAAATG
ATTTTTTTTCCCATCCCTTTAAAATATCAAATAATGC
>contig_10590 
TGATTCTTTTTTCTTCTTCTTCTTCTTCCTCTTTCCAAAGCTCTGTTAATGGCTTCCGCA
GAGGTTGAGTATAGGTGCTTCGTCGGCGGCCTCGCGTGGGCCACCGACGACCAGTCCCTC
GAGCGGGCCTTCAGCCAGTTCGGCGAGATCCTCGAATCGAAGGTCCGTTTGCGTCCCGCG
CCGCAGGGAGATCCAGATCTGACCGCGATCCGATCCGAATCGAATCCGCGTTCCGATCCG
ATCTGATCTGATCTGATCTGTTTGTGTTACTTGATACTACCTATGTTACTCTCATCTGTT
TGCGAAAAAAATCGATTCTTGTTACTTATTACTCGAATCGGTACGTCCATCTTCATCCTC
TTCGCCAGAGACGGAAGATCGATCGATACATGCACACCTCCTTTTTGGTTCTCCTCCGGC
GGGGTTTGGTCAGGATCTGATGCGTTCGCCGTTTGGTTTTTTTGTTGTCCAGGTCATCAA
CGATCGGGAGACCGGCCGG
>contig_10591 
CAGAAAAAAAAAAAAAAAAGGTCCTCTCATCTTCCCATTTCCGCGAAGAAATTCCCAGTC
GCAGCGACGCCGAGCCCCGTCAGGAATGGAAGCCAATAGGGGACAGGGTGGGATTCAGCA
GTTGCTTGCTGCAGAACAAGAAGCTCAACAAATTGTTAATGCTGCCCGAAATGCAAAAAT
GACCAGACTGAAACAAGCCAAAGAAGAGGCTGAACAGGAAATTGCAGAATATCGGTCTCA
GATGGATTCTGCTTTCCAGAAAAAGGTTGCAGCGAGTAGCGGAGACTCAGGTGCCAATGT
GAAGCGGCTCGAAGAAGAGACTGACACCAAGATAACCAACTTAAAATTAGAAGGTGGCAG
AATATCACATGATGTTGTGCAGATGCTTCTGAAGCAGGTGACAACTGTGAAGAATTAGGC
CTTTGCTTGCAAAGAAGTAATCTTCATGTAATCTGGTAGCATGTGCAATTGGCGCTGCAC
TGTCGCATGTCTGAGATGCATCATGAATAGCTAATTCAGTGATTGTTTAAACATAGGCAG
ACAGCACCTGTGACTCAAATAAGCGTGTTGTGAGTTTTATTTATGTGATGCGGCTTCTCT
CCTGACCGTTCCGGGGAGAAACTTGATTAGCGGAGTATTGCGGAGTGAGTATTGCGGAGT
GAGTAAACAATCTCCCGTTTGCCTATATAATTTATGGATCTGCTGCTGCCTGCCGAATTG
CTGCATTTTGTCGACTTGATGGTTG
>contig_10592 
GCTGCACAGGCCAGACTCCGCCTGGCTCCTGTTCGGCGTCTGCGCCTGCCTCGCGCCGGT
CGACGCGGCGGAGCCGAGCCGCGAGGAGGTCGTCCCGGAGGCGAGGGTCGAGGATCGCGA
TTCCTTGGACGAGGCTAAGCGGAGCTCTCCTGATTACCGAGTGACAGGCGTGCTGGCAGA
TGGTCGATGCCTGTTCAGAGCAATAGCTCATTGCGCTTGCTTGAGAAAGGGAGAAGCAGC
TCCAGATGACAATCGTCAAAGAGAACTCGCTGATGAATTGAGAGCTCAAGTTGTAGCTGA
GCTCTTAAAGAGGCGGGAAGAAACAGAGTGGGCCATCGAAGGAGATTTCGATGCATATAT
TGAGAGAATCCAACAACCTTATGTATGGGGTGGAGAGCCGGAGCTGCTGATGGCTTCTCA
TGTCCTGAAGACCCCTATCTCGGTCTTCATGGTGGATAGAAGCTCTGGCAATCTGCTCAA
CGTTGCAAAGTATGGTGAAGAGTATAGGAAGGATGAAGAGATTCCTATTAATGTCCTGTT
TCATGGGTATGGTCACTACGACATACTGGAGTCATTCCCCGGCCAAAGCTATTAGATAGC
ATGCATGTAGAATTTGAGTAAGAGACTTCCAATGACAATCCAGTTTTGTTAGATGAGTTA
TCTTGTGAAGTAACAGCTGCCATTTCACATTAGGGTATTTTTCCATCCATTTCAAAAAGT
TTTTCCTCAGGTCAGTTGATGCCACCATAAGTGGAGAAGATTACTAGCTTCTTTCTGTAG
ATCATTTTCCATTAGTTTGATTGAAATTTCCGAG
>contig_10593 
CCCACGAGAAGTTGGAGCTGGACCATATCAGATTTGGCGTTTGCAACATTGTTTTTAGAG
AGAGGAGAGAGAAGGCAAACACGCCCGTTTTCGTTTTACTAAGAGAAGATGGTGAGCGTT
GTGGCCGGTAGAGTCGAGAGCTTGTCGAGCAGTGGCATTCAGTCGATCCCGCAGGAGTAT
GTGAGGCCGAAGGAGGAGCTCACAAGCATTGGCGACATCTTCGAGGAGGAGAAGAAGCAT
GAGGGCCCTCAGGTCCCGACCATCGACCTCGAGGACATAGCGTCTAAAGACCCCGTGGTG
AGGGAGAGGTGCCACGAGGAGCTCAGGAAGGCTGCCACCGACTGGGGCGTCATGCACCTC
GTCAACCATGGGATCCCCAACGACCTGATCGAGCGTGTCAAGAAGGCTGGCGAGGTGTTC
TTCAACCTCCCGATCGAGGAGAAGGAGAAGCATGCCAACGACCAGGGCGCCGGGAAGATC
CAGGGCTACGGGAGCAAGCTTGCAAACAATGCCAGCGGGCAGCTCGAGTGGGAGGACTAC
TTCTTCCACCTCGTTTACCCTGAGGACAAGCGTGACTTGTCCATCTGGCCCAAGCACCCG
AGCGATTACACAGCTGCGACGAGCGAGTACGCCAAGCTGCTGAGACAGCTCGCGACCAAG
ATCCTGTCAGCACTCTCAATCAGTCTAGGACTCGAAGAAGGGAGGTTGGAGAAGGAAGTC
GGCGGGCTTGAGGAAATGCTGCTCCAGATGAAGATCAACTACTACCCGAAATGCCCCCAA
CCAGAGCTAGCCCTAGGAGTCGAGGCTCACACGGATGTGAGTGCCCTGACTTTTATCCTC
CACAACATGGTCCCTGGACTTCAGCTCTTCTACGAGGGCAAGTGGGTCACGGCCAAATGT
GTCCCCAACTCCATCATCATGCACATTGGGGACACCATTGAGATCCTGAGCAATCGCAAG
TACAAGAGCATCCTCCACCGCGGGCTGGTCAACAAGGAGAAGGTGAGGATCTCGTGGGCC
GTCTTCTGCGAGCCCCCAAAGGAGAAGATCATCCTCAAGCCGCTGCCTGAGCTGGTGACT
GAGGCAGAGCCTGCGCTGTTCCCTCCCCGCACATTTGCTCAGCACATCGAGCACAAGCTC
TTCAGGAAGAACCAGGCCGCATCGAAATGATCGGCATTTGTTGGGCTCGTAATGATTTAG
CTGCACTAGCTCGAAAGAAAACTTTTTCTAAGGTGTCTGTGAGTTGATTAAATGTGTTCT
GTGTCACTGTAGCAGGTGGGGGCTGATCTGGTCTTCTGACCTGATTGTGTTAAATAAGAT
TCATGCTTTCTCATCTGTTTTTAGTACCACC
>contig_10597 
CACTAGGCCTACTAGTTGTCACAATATTTTATGTTGGAAGGGCTGCTGCTGTGTCTGGCA
ATGGAACTGTCGTAGTCTTTAACTCTATAGAAAAAAAGATTTATGCTAGGGTGGTTGAGA
AAAGTTCCAAATCTGTAAGCACGGACTATGCTGTCCAACCAAATGGCATCAGGTACATTT
CCTTTGAACAAGGCAAGGATTATGCTCTATTTTTTGCCAGTGGCTGCTCCGAGGACAAAG
ATGGTCATCTGAAGGAGTGTCACAGCGGAAATTGCCCTGGGAGTGTTTGCACTGCAGAGC
ATCCCCCAGATGCTGCCACCATGATTTATTATAAGGACGGCAGTTTGACCACCAGCACGG
CACTTGGATACAACTTTGGCCTCCGTGGAGTTTTTGAGTGTGATTGTAATTGCACCCCCA
TTTCCTGTATTATTCCCCTCAACAAATGTCCGTCTTCGACCATATTGGAAGAGTCGGGAT
CGCCCGTGGCCTGCAAGATGGGGGTCGGCGTACCCTCTTGCCAAGACGACACCACTGCAC
CTAGCTCTTATTCTCCTCCTCCAGCAGGCACCAGTTGCTTCGATGGTGCAATTATGAAGA
TCACGGTGAGTTCACCCCCGAAGTGAACTTTTGTAATTTCATAACGGGATTTTGTAGGGG
AGATTCCTGAGGAGCAATTTCAATTTTGCTCGTCTTGTAATTATTTTGAACTCTTTGTAT
CGCATTCTCGTCGATTGATGAATTTAGTGACCTCGCAGTGGTTGAAGAAGTATCTGCA
>contig_10598 
GCTGCGACTGTTACATCATACAACGAACAGCGATCCCGCATCGGGAAAGAGCGAAAAGCG
CAGAGCGAAAGCGATGGGGCGCAGGATCGGAGAGCCGTCGCGGGACGGGCGCGACGGGGC
GTCGCTCGGCGAATCGCTACTGCTCGCTGCCGTGTGCATCGTCGGCCTCCCCGTCGACGT
CCACGTCACGAACGGCGCTGTCTATTCCGGAATCTTCCACACTGTCTCCGTCGAAGGTGT
CATTGTGAAGAAAGCAAGAATGACTAAGAAGGGGAGAAGCAATTCAAATGTGGCAAGTGG
ATGCATGGTAGAAACGCTTGTGATTCTCGCTGAAGATCTTGTTCAGGTCATTGCCAAGGG
AGTAGAGCTTCCAGCTTATGGCATTACTGGAACTATAGCTGGGGATGAATCAGAATTGGC
GATTGGAACTGCTTCAAACGATGTCGCAAGAGTGGATAACAGGTCCGGTTCTATTGACAC
AAGCAAGAGGAGACCCCATCAAAGAAAGACTTCAGTTACATCTGAAAACGGATTGACTGA
TGGAGATACATGTGGAACCTTCAAAGTCAATTCACAGGGACAGGCAGAAAATGAGAATGA
GGGAAAAGGGATGTCAATCAGAGCAGTCGAAAATGTCTCTGAAGGAGGAATTGAGAAAAG
GGGCAGGAAAATCCATATTATGGGAGGAGGAGCTTTTGATGCCTCGGCAAATGGAAGACA
GGTTGATGAAAATCCACAAGTCAAACAGGATGATCTTAACAGGGAGTCTGAGAATCAAGA
GGATGATAAAGCTTCAGCAATGCAAGGTTCAAGTCCAAGCTCGGATGCTTGCCTTTCCCT
AGTAAAACCTGTTGATGGAACACATTCAGAGGTGCTGCTGCCACCGCAACCTAATGAAGC
ATCCCATCTTACTGCTTCTGCACCTGCGAAATCAAATAACGGAACCTATTGTAGGCCGGT
TTTATCAGAGAATGCTGCTTCTTGCTGCGGATTGGCTTCCACTCTATCCGTAATTGGTAC
CTCCGGCAGAAGCCTTAGTTCAATGGCATCTCCAACTGAGAAGGTTCATTTGCAAGGTCC
AGAAGCATACAAAAGGGCAAAGGAATCTAAACTTAACCCTGGAGCAAAAATATTTTCTCC
TGCTCTCACAAAATCTGTACCAGCAACTCCACCCTTGGTACGACCAGTCACAGGAATGTC
CTATGTGCCAAGCGCCTCACCTCTGTTGCCTGTTGGAGCAGCTCAAGCAGAGGTGGGTAC
CAGCAGTTATGTACCCCAGCCATCTGTGCCTGTTAAGGCTGTACAGTACAATAATTTCAC
TGCTGGAAACGGCGACATGAGTGCTATTTCGCAGGCTTTTGCTGGAAATATGGGAAGCAG
GGCACAGCTACTTAGGTATAGTGGTCAGCATCATGCTTTTCCACTGGGTTCTACTTTTGT
TCACCCTAATGCTCAAGCTGTCATGGTTGGACGAATGGGTCAGCTTGTCTATATGCCTGT
ATCCCAGGATCTAGTTCAAAGTGGAACTGCCATCCCTCCAGCTTTTCCACGCCCTTTGCC
CACCTTAAGTCAAGTGCAGTTTCCAAAGCACCAAGGAACTCTTCCTGGTCAACCGTTTGT
GCATCAACCTACGGTTGGTGGGCAGCAACTATATGCTGCTGCAAGCCCTCCGCCACTTTT
GCAGTCTCCCTTCCCCGCTAATCAATCCATTTCAGTTTCAGTCCCTGGAGCTAACGGGCT
CTTTAACGCCAAGTTTTTGTGAATGTAGTCCTATTTCCTTGAGATCAGCGTCAACAAAGA
AATTTTCTCCATTTTTCCCTCACTATGGAAGAGTTCCCCTCTCCCCCCCCTCCCCCCCTT
TTTG
>contig_10600 
GAAGACCGCCGGAGGACCGCGAGAGCAGCCCGCGCGGCAGCGGATCGCCCCCGCACGCGG
CGGCGAGCCGGCGAGGAGCCTCCCAGATTCGTGCGCATTCCCAGCCTCGCGAGCGCTCTC
ACGGGGTTGGTGGTTGGTGAGCTTGGTCTTGTGTAAAGATGGCGAATCTACAGATGACGG
GCATACTAGAAAAGATGACGGGCAAGGACAAGGATTATAGATACATGGCGACGTCCGATT
TGTTGAACGAGTTGAATAAAGAGGGCTTCAAAGCTGATGCTGATCTGGAGATAAAGTTAT
CTAATATTGTTCTCCAACAGCTTGATGATGCAGCTGGCGATGTTTCTGGATTGGCTGTGA
AATGTCTTGCTCCTTTGGTCAAGAAGGTTAGCGCATTGCGTGTTGTGGATATGACAGATA
AACTTTGTGATAAGTTACTAAATGGGAAGGATCAGCATCGTGATGTTGCCAGCATTGCTT
TGAAGACTATTATCTCTGAGATTTCTTCATTGTCTCTTGCACGCTCAGTGCTTGTTACTC
TCACTCCACAGTTGGTAAAAGGAATTACCGGTCCGGGTATGAGCACAGAGATTAAGTGTG
AATGCCTTGACATTCTATGTGATGTCCTTCACAAATTTGGTAATTTGATGGCAAATGACC
ATGAACTTCTCTTGGGTGCCCTGTTAACCCAGTTGACTTCACCTCAAGCTAGTGTGAGAA
AAAAGACTGTTTCATGCATAGCATCTCTTGCTTCAAGCCTCTCGGACGATCTGTTAGCAA
AGGCAACCGTTGAGGTCATAAGGCATCTGAGAAAGAAGGTCATGAAGTCTGAAATGATCC
GAACAAATATTCAAATGATTGGTGCTCTGAGCCGTGCTGTTGGCTACCGATTTGGACCCC
ATCTTGGAGAAACTGTTCCAGTGCTAATCAGTTATTGCACCAGTGCCTCAGAGAATGATG
AAGAGCTCCGTGAATACAGCCTGCAGGCACTAGAAAGCTTTTTGTTGAGGTGCCCCCGAG
ATATTTCTTCATATTGTGATCAAATCCTCAGTCTTACATTGGAGTATCTTAGCTATGACC
CAAATTTTACGGATAACATGGAGGAAGATACTGATGAGGAAAATTTTGAGGAAGAGGAAG
ACGATGATAGTGCAAATGAGTATACAGATGATGAGGATGCCAGCTGGAAAGTTAGAAGAG
CTTCGGCTAAATGCTTGGCAGCATTAATTGTTTCTCGCCCTGAAATGCTCTCCAAGCTTT
ATGTTGAGGCTTGTCCTAAGTTGATTGATCGGTTTAAGGAAAGGGAAGAAAATGTTAAAA
TGGATGTATTTAATGCCTTTATTGAGTTACTTAGGCAAACTGGGAATGTGACAAAAGGGC
AGATAGACATTGATGAATCGAGTCCAAGATGGTTGTTGAAACAAGAAGTAGCAAAAATTG
TCAGATCTATTAACAGACAGCTGCGTGAGAAATCAATCAAAACTAAGGTTGGTGCTTTTG
CTGTCTTGAAAGAACTTGTGGTTGTATTGCCAGATTGTCTTGCTGACCACATTGGATCAC
TTATTCCTGGAATTGAAAAGGCACTAAGTGACAAGTCTTCTACATCAAATTTGAAAACTG
AGGCTTTGATATTTACAAGATTGGTGTTGACTTCACATTCGCCTTCTGTTTTCCATCCTT
ACATAAAGGCGCTTTCCTCCCCTGTTTTATCTGCTGTTGGCGAGAGATATTACAAAGTCA
CAGCAGAAGCATTACGAGTTTGTGGGGAGCTTGTTCGTGTTGTTCGCCCAAATATTAAGG
TGCATGGTTTCGACTTCAAGCCATATGTTCAGCCTATCTATGATGCCATTATGTCACGCT
TGACAAACCAAGATCAGGATCAGGAAGTGAAGGAGTGTGCCATATCTTGTATGGGACTTG
TTGTATCAACATTCGGTGATAATCTTGGACATCAATTACCTGCTTGCCTTCCTGTACTTG
TCGATCGGATGGGAAACGAGATCACACGCCTTACGGCTTTTTTTTTGTGAAGGCTTTTGC
TGTAATAGCAACTTCTCCTCTCTGTATTGATCTATCGTGTGTCTTGGAGCATGTCATTTC
AGAGCTGACTGCATTTTTGCGGAAGGCTAATCGAGCTTTAAGGCAGGCAACGCTTGGTAC
ATTGAATTCCTTGATTGCTGCCTATGGTGATGAAATTAGTTCATCCACATACGAAACTAT
AATTGTGGAGCTGTCATCTTTGATAAGTGATTCAGACTTGCATATGGCAGCTCTTGCCTT
GGAACTGTGCTGTACTTTAATGGCTGACAAAAGGTCAAGCCAGAATATTGGCGTGGCTGT
TACAGATAAAGTTCTTCCTCAAGCATTGACATTAATCAAAAGCTCACTGTTGCAGGGGCT
AGCCCTTCTGGCATTGCAAAATTTTTTTGCTAAATTGGTGTATTCTGCTAATACCAGCTT
TGATTCTTTGCTTGAATCTCTGCTTGCCAGTGCTAAACCATCACCACAGTCAGGTGGCAT
TGCAAAGCAAGCATTGTACTCGATCGCACAATGTGTTGCTGTTCTCTGCCTCGCCGCTGG
TTATCAGAAATGTTCAGCTACTGTGACAATGCTCACACGAATTCTTAAAGATGATAACAG
CACCAATTCTGCTAAGCAGCACCTTGCATTGCTTTGTTTGGGTGAGATTGGTCGAAGGGA
GAATTTGGGTGGGCACATGCATATTGAGAGTATTGTTATAGAGTCCTTCCAGTCTCCTTT
TGAAGAAATAAAATCTGCTGCCTCATATGCCCTTGGAAATATTGCTGTTGGGAGTCTACC
AAAGTATTTACCATTTATTTTGGATCAGATTGACAATCAACAGAAGAAACAGTATCTTCT
TCTTCATTCTTTAAAGGAGGTGATAGTTAGACAGTCCGTCGATAAACATGAGTTTGATGA
TCCAAGTGTTGATAAAATACTTAAATTGCTGTTCAACCACTGTGAAAGTGAAGAGGAAGG
AGTTCGGAATGTTGTTGCAGAATGCCTGGGTAAACTCGCACTAATTGAACCAACAAAGCT
TGTCCCTGCCCTGAAGGTGCGTGCAAGTAGTGCAGCCGGGTTTACAAGAGCTACTATTGT
CACTGCTGTAAAATATTCTATGGTAGAGAGGCCAGAGAAGATAGATGAGATTATTTATCC
GGAGATCTCAACTTTTCTGATGCTTATTAAGGATCGGGACCGGCATGTTCGACGTGCGGC
TGTTTTGGCCTTAAGTACAGCTGCTCATAATAAGCCTAACCTTATCAAGGGTTTACTGCC
AGAACTTTTGCCGCTTCTTTATGATCAGACAATTGTTAAGCAAGAATTGATTAGAACAGT
TGATCTTGGTCCTTTCAAGCATGTTGTTGATGATGGCCTTGAGTTACGAAAAGCAGCTTT
TGAATGTGTGGATACATTATTGGACAGCTGCCTTGATCAAGTCAATCCCTCATCCTTTAT
TGTTCCTTACCTCAGATCTGGTTTGGACGATCACTATGATGTCAAGATGCCTTGTCATCT
TATCCTCTCAAAACTTGCAGAGAAGTGTGCTGCTGCTGTCTTGGCAGTGTTAGACAACTT
AGTGGACCCTCTTCTGAAGACCATCAATTTTAAACCAAAGCAGGATGCTGTCAAGCAAGA
AGTAGATCGTAATGAGGACATGATTCGAAGTGCTCTCCGAGCAATTGCATCCTTAAATCG
GATAAGTGGAGGAGATTGCAGTGTCAAGTTCAAGAATCTCATGAGTGATATGTCAAAATC
CCAAGCATTGTGGGAAATGTACCAATCCATTCGTAATGAGTGATGAAAGTGTTAAACCCT
TGCTGTTTGGGTGTTGGTCTTGATGGCATGCCAGAGGATGAACAATCTGCCTTTGTCCAT
GAAGTATGAATTACCAACAATCAAATGAAAGGATTGGAAATCTTAGTAGCCCCTTTCTCC
CGAAGGAATGCGTATATGCATGGACATATCAAAACACCGAGAGACCACAACATGTCCGGT
TGGTTTGAAGCTTTGTCCATTTTCCTTCGACTTTCTTGGAGACTGGCTTTTACTAAATGT
ATAGTTGACCGCTGGATGGGGCTGCTTAAAATCAGGACTGTGATCCTATGACAATTTTTC
ATTTCTGGCCTGCAGTAGCTTGTATTACTGCCTTCTGAGTAAATTTTTTTGCACATTGAG
CTTGGTCCCGATACGCAGCTAGTGTTGGCTACAAATTGACTTGTACCGGTTGGCTTGTGA
CGTCACAATGTAACCTGAATATAGTGAAATTTCTTCTGTTGTTAGGGTCTTGCCTTCTTT
TTTTGGC
>contig_10605 
TGAAAGTGAGTACAAGGGCCACCGTTCATTGTTGATGCGCACCCGAAGCCTACTTTCTAC
AATGGGACGTCAAGATGTGATTGACAGGATAATAATTGCTGTTGGATTTATCTTATTCTC
ATGTGCTGTTCTATATGTCATTTCGAAACGCATTGGGATACTGAAATTGCAGAGGAAGGT
TACAGCTGCGCTGAAGGCTGGTATGGCAGGACAAGCAGAGATTGGACTTAGAGGCAACCG
AGAGGGCATCAATATCCCCCATGTCGTTGATAATGTAATTCCCAATTTGGATCCGCCATT
GGATAGACCTATGCACGACGAACTCTGAGTTTGTCTCGGTGCTTTCTGGAGTAAAATTTG
TCAACTGGGTTCTGCTAATTTGGGGGAAAGTCACTTTCATGGATAAGGAAGACGGAGTGA
CGTACCAAACTTTCTGTCACAATGGTCATGCTTAGGTAAATTTATCTAAATCACTGCCTC
TCTTCATTGCTCCTCGCAGCTGGTAAATTCACCCGTCCGGTTGGTGGGTCATGCGTGAAA
ACATACATTTATACCGACGT
>contig_10606 
GATCCCCGTGTGTTGTCTCCATTGATCCCTCTTTCAAAGGGTAATGTCGATCATAGTTCT
CAACATTTAGCAGAGCATCTGGATGACGAGTGGGAAGTGGATGAGAGCCACTATGTCATT
GACTCGCAACAGTTAAAATCTAGGACACTGCAAAATGCCATTGTCTTGTGTGAAGACATA
AGCTTTGGGCGTGAATCAGTTCCAATAGCTTGTGTGGTGGATGAATGGCTTTTGGATTCT
CTTGATGTTGTTGGAGCTGAAGGCCAAAATGCCATATGTTCCATGCCTTGGGAGAGCTTT
ACTTATGTTACGAAGCCAGTAGTTGACCAATCTGCTGCCTTTGAAACAGAGAGTTTGCAA
TTTGGGTGTACTTGCAAGAATTTTTCATGCAGACAAGAAGCATGTGATCATGTATACCTT
TTTGATAATGACAATGAAGATGCAAAAGACATTTATGGAAGGTCCATGCGTGGAAGATTC
CCCTATGATGAGTTTGGTCGCATCATACTGGAGGAGAGCTACCTTGTCTATGAGTGCAAT
CGCATGTGCCATTGCAGCAAGACTTGTCACAATAGAGTTTTGCAGAGAGGAGTTCGGCTA
AAATTGGAAGTCTTCAGAACAGAGAAAAAGGGTTGGGCAGTCCGGGCAGGTGAAGCAATC
TCGCGAGGCACATTTGTATGCGAGCATATTGGGGAAGTTTTAGACGACTTAGAGGCGGAT
AATCGGCGGAAGAGGTATGATGGCAAAGAAGGTGGCAGTTATCTCTTTGACATTAATTCC
CATTTTAAGGATATGAGCAGATTAACCGAAGAAGAGGTCAAGTATGTGATTGATGCGACA
AAGTATGGAAATGTTTCTCGCTTCATAAATCACAGCTGTTCGCCTAATCTATTGAATCAT
CGAGTTCTCGTGGAAAGCATGGAAAGCCATCGTGCACATATCGGGTTTTATGCAAGCCGA
GACATAGCTTCAGGTGAGGAATTAACCTACGACTATCGTTATGAAGTTCTTCCTGGAGAG
GGTGCTCCTTGCCACTGTGAAGCATCCAACTGCCGCGGTCGTCTATACTGACGTCATGTT
CTCACTGGCATGACGAAGTTTTGTCTCAGAAAAATATATCTAGCATCGAATCCGCACAGT
TTGCAGTTTTCAGATAGGGCCAGGTCGTTAGTTA
>contig_10607 
GGATATACAGACTTCGACGAGCGAGATCATACAGCAGCTCCGGTGGCAAGAATGGCGATA
CATCCAGCACCTTCATCACCAATTCTAGCAATGGTGAGAATGCTGAATCAAGCATCGGCG
CTTACAAGAAGGCGTACAGGCAGCTGGAGAAGTTGGATTTCATGACTGCTGCTAGGATCC
TGTTCACTGATCCCCCAAAGAAAAAGAACTTTGGGATTGATTTCCATCTGGTACAGCTTT
TCTTTGCCTGCATGCCTTCACTGGCTGTTTACTTGGTGGCTCAATATGCGCGATATGAAA
TGAGAAGAATGGAAGCTGAACTGGAGCAGAAGAAGCTGGAAGAAGAAAAGAAATTGAAAG
AGATGGAAGAGGAAACTCCAGAAGAAGAAGAAGTGGATTCAGTAAAGGATCTTTCTGAGG
TAAAAGTGAGACTCGACAAGCTGGAAGAGGCTGTGAAGGAAATAGTTGTCGAAGCAAAGA
AACAATCAGGTGGCAGCTCTCGTGCAAAGCAGGAGGATGCAATGAAGAAAGAGATTCAAT
CATCAGCCAAGCCCAGCACTGCAGAGCCAGAACCTGGAAAACCTGTGGTTAAAAGCAATG
ATGGTAAAGAAGAGGGAGGTGGTTCAGCTTTAGTTCCCGTTTCTTCCCAAAAGGATCAGA
CCAATTAAGGCTCAAAATGGATGAGATTTATGTGGTGCTTAATTTGAATGACGTTTTGGC
CAG
>contig_10609 
AAATATTCCTGTTAAAGTGGGCAAGATGTCCTTAGACCCCCATACTCATGAGGATGTCAC
GCATGGCTCTAGTGATATAAACAAATCTCCCTCAGGTAGCCAGAGATCAATACTTCCTGG
TGCAGTTGACTTTGAAGGAGCCCGATCCAGTGGTTTTGAGTGCAATATATGCCTAGACTC
TGTGCAAGATCCTGTGGTCACGCACTGCGGCCATCTGTACTGCTGGCCTTGCATCTACAA
ATGGCTTAAAGTTAAGGATACTTCTGCTAAAGAGCTAGAAGAGCAGCAACCGCATCAATG
TCCTGTGTGCAAAGCCGAGGTTTCCTACACAACTCTAATTCCACTCTATGGCCGTGGCCG
AACTAGCCAACTGTCCAAAAATGAGGGTCGAGATCCGGGCAATGTTGTGCCCCGTAGACC
ACTTGGTCTGGTTGGCGGGCCCAGCATGCCAGGACAGATCAATGCTACCTCAAGTCCTCT
CCTAACACAACCACCTTATGGTGGACATTTCTCTCTTCAATCACAACCATACTATTCTCA
AGCTCAATTATTGCANNNNNNNNNNNNNNNNNNNNNNNNNNNNNNNNNNNNNNNNNNNNN
NNNNNNNNNNNNNNNNNNNNNNNNNNNNNNNNNNNNNNNNNNNNNNNNNNNNNNNNNNNN
NNGCAAGGCTTTTTGGGAACTCGGTAACAAACTTATACACTTATCCAAACTCGTACAGCA
TGGCCGGAAGCAACCCTAGGATGAGGAGGCATGTATTGGAGGCAGAGAAGTCTCTCAGCA
GAATATGTTTCTTCCTCCTATGTTGTATTCTGCTATGTCTGCTTCTATTCTGAGTTAGAT
TTTGTTTTTCTTCATTCCATTTTTGATGTCAATGAGATTGTGAAACAAATATAGGCACAG
TCAGGTACGCCGGGTTTTTAGGTAGTCGCATTTCCTGAGCTGCAATACATGTACAGTTCC
TAGTTTGGCTTGATGAAAGGTAAAAAAA
>contig_10610 
CCAGGAGCAGGTGGTACACAGAGGCTTCCTAGAATAGTGGGAAAGTCTTTGGCAAAGGAA
CTCATATACACAGGGCGGAGAGTTGGAGGCAAAGATGCAAAATCTATGGGTCTTGTCAAT
CACAGTGTTGCCTCTGGTGAAGCTCATCTAAAGGCACTTGAGATTGCGAGGGATATCAAT
CAGAAGGGTCCATTAGCCCTCAAGATGGCTAAAAGAGCGATCAACAAAGGATTAGAGTTG
GACATGGTATCAGCACTTGAATGGGAGGAGGATTGTTACGAGCAACTATTGAAC
>contig_10611 
CAAGCAAGCACAATGACGACAATGGACAACACCTCAAAGCGTTTCCATGTCTTCCTCGCC
CTGCTTGCAATCGCGGCGTTCAGCATCACCATCTCGTGCGCCTCTGAATACGCCGATCTC
CACCAGGCGAGCTACTTTGTGTGGAGGTCAGAGTGCCAAGGTGACTCGATTGGCGAGTGC
AGAGTTCTGGGGGAGGAAACAGACAGCGAGAGGCGCATTCTAGCGACGAGGCAGTACATA
AGCTATGGGGCGCTGAGGAGGAACTCGGCGCCGTGCTCGCAACGTGGTGCATCATACTAC
AACTGCCGGGCCGGAGGTCAGTCGAATCCTTACTCACGGGGATGCAGTCAGATCACTCGT
TGCAGGGGCGGATGAATCCGGTTTCCGAGGTTGTCACCCTTCGGAGCCTGCATTGATGGA
CTCATTCAAGATTTCCCCTTCTGTCTGGAGTTTCGATGGAATGTTTTCATTCATGCATGT
ATATAAACGCATGTTCTGTTGCGTATGTTACTTACCGAATCACAGTTCCATCTTATTTTC
TTGTTTATCTGGTTCTGCATTTTGCCTGGTTTCACAGTTCATCTCAAATAAATTTTAATC
GTTTGCACGGTTGCCA
>contig_10618 
GGCATTAAAATGTGGCGTTATGGAGGATGAGGATGAGAAGAAACGGGCAGCGATGTTGTC
GGAGCATTTAGAAAGAAAGAAGAATTGTGTATTGATTCTTGATGATGTGTGGGAATGTGT
TGATCTTGAAGAGGTGGGAATCCCTGCTAGAGCAGATGGATGTAAGTTGGTCTTGACCAC
TCGATCTTTTGATGTATGCCGTCAGATGCATTGTCAAAAGAAAATAAAAATCAAACCTCT
ATCTCAAATAGAAGCCGAGAGTC
>contig_10619 
CGAAACCCTCAGACAGAATCTTTATTGCAGCTACTGGAACTTCCTTATCTTCTTGATCTC
ACGTCAGAATCGAGGGATCCAATCAGCAGTCCTGCTTCAATGATCTACCGAGGTTCTTTG
GGCGCTGATAGTGAAGAAATTCCTATTGATGATATTGATGAATTAGAAGAGCATGCAGAA
GACAATGTTGAAACTGAGGATGAATAGTCATGAAGATCATGAATATGTGCTAACTTAAGT
CCTCTGTGAAGTAGTTCACTCCTGGCCTCCTTATCCTTGGGCACCACATGTCAGCAGTAA
TGGATTTTAAGCTGCAGTTCCAACTACACATCGATTACGGAGGTTCGTCAGCCCAAAGAG
GGGAAAGGATATCATGACAGGGCCCGTACTCTGTAGGTTGACAACTGGACATTTGCTTCA
CATCAATGTTCATAGTTAACTTTTCATTGAATATTCTAGATTTTACCATCGTATATGTAC
AAACTATTGTCTGGAAGTTACCGTTGTAACTTGCGGCGTATCTTCAAAATTTTTGAATTT
GAATATGAGAAAGTACTTTCAATTAACTGAGAGA
>contig_10621 
GACGCCACGAGACAAAAACAGGAGGAGGACAGAACACGAACCTATGATTAAACCCTTTCT
CTCGCTACCTCGTCATTCCTAGTCCTCTCTCTCGCTTTCTAGATCTTGCTCACTTCCCTG
ATATGCTGAGCATCGAAAACCATCGCCAGAGGCCTACCACAAGCAGCAGCACCGGATCAG
TCGACGACGACGATGAGCAGCAGTTCAGAGACATCCACGCCCTGACCCCGCCGCCCCCGC
CGCCGGCCCCGCCCTCTAGCCGCAGGAGAGACCCGTGGGAGACGGGCAGCCACGGACGGT
CGTCCTCTCTGTCCATGGGCAGCGACGTGGCCTCCAGCGAGAACTTCACCACCATGAGCA
GAGAGTTCAGCGCCCTCGTCATCGCCGAGCGATGCGAATTCCGTTGTATGATTCGTACGC
GATGTATGCAAAGAACTGGGTATGAAGGATGACACGGCGCGAACTGCATGGCCTCTTGCA
GGCTCTGCCATCAGCACCGAGACCGAGCACGGGACGAGCAACGGCGGGAACGGGAACAAC
TTGACGATGATCGGAGAAGAAGACGACGGCACTCCGGTGGAGGAGACGAACCCACTGGCG
ATCGTCCCGGACAACAATCCCCTGGACGAGGTTAGGCGGAGCGTTAGCCCTCCGAGGCGA
CCGGGGCCAAGCGTGGCCGGCGGCGGCGGCGGCCCGGGAGACCAGGTGACGGTGCAGAGG
GTGAAGAAGGAGGAGGTGGAGGCGAAGATAAGCGCGTGGCAGAACGCGAAGGTGGCCAAG
ATCAACAACAGGTTCAAGCGGGAGGACGCCGTCATCGGCGGCTGGGAGAGCGAGCAGGTC
CACAAGGCCTCTTCTTGGATGAAGAAGGTCGAGAGGAAGCTGGAGGAGAAGAGGGCGAAG
GCCTTGGAGAAGATGCAGAACGACATCGCCAAAGCGCGCCGGAAGGCGGAGGAGAGGCGG
GCAAGCGCAGAGGCCAAGCGGGGGACCAAGGCCGCCAGGGTCCTGGAGATCGCCAACCTG
ATGAGGGCCGTCGGTCGGGCACCCGCCAAGAGATCCTTCTTCTGATGTGTTGTAGTNNNN
NNNNNNNNNNNNNNNNNNNNNNNNNNNNNNNGACAGAGGGTGTTGAGTGTAATTATGTTA
AATTATGGGCATGGGAAAATAAGTGCCCCTTCAACAATTTTAGGCCTCCTTCGACCTTTT
TCTGGAACGGGGCAACATTGGAAGGCGAGCGTGTTGGATTTCGGACCGTCTTTTTTCAGT
TTAGGAACTGTGAATTGAATGGTGTTTGCCGAGGGGCTCTCTCGGGGGCGTTGTGTCGTC
AATTGCTCTTTTCAATTTGCCTTCTTAGAAAGGGCATCTTGTGTTATTGGCGGATGTTGC
CTGACAAGCATCTTGTATGTATTAAATTGAACCCGGATCGTTATGAGATTTGCCAAATCT
TATAATTCGGAGTCAATTTGGTATCTGTACCGTCACTCAGTAAAAATGTTTTAGGTGTGT
GCTTGCGATGAACTGAAGGAACAGCCTTTTTTTGTATATATATGTGGTCTAGGTGGGTGC
AAGAAGTTGATGCCAATTTGGCTAAGGTGGTTGACCTGAAGCTGATGGGTCGGTGCATCT
GCTTTTGGTGATGTGATGTTAATTTGTGCACCAGTCAAATTTCTCTCTGATGTAAAGGCT
GCTTATCTACTGTGGAGTCACGAGCTCTGAGGAAATTTGCAATTTCACGTTGATCTCATT
TTACCAGCG
>contig_10625 
GACCGGCGTGTTACTGAGCAGGGACAGCTGCAGCCTTCTGAAGAAACAGGGCAAAGAATG
TCACGGCGAAGTAAAACCGGGCTGACAATGACAAAAGCTTGAAATTTTTCAGCTGGATAA
TGGGTGATATGCCAGCGCATGTTAGTGTCGATTCAGGATCTCTTTTGGCTTGACGTGATG
AGAAGGGTGTTTTTAGATTGATGACGGAAGAGAAGAATGTCCTGAGCATTTTCCAGAGGC
CGCGGTGCAATACTTCTCGCTTGCAGTCAAAAGATGTTTCGAAAACATATGAGAAGATGA
TTACTCGACAGGACTCGCCCATTTCTGCTATTCGATATTGCCTTTATGAGGGAGTAGATG
GCCACTCCAGCTATTGCTATCGCAGTTCCAATCCCAGTTCGAGCGGAGATCTTATTACCA
AATACAACAATAGAGAAACCGATCACAAAAACTCTCTCTAGCACATTCCCAACAACGTCA
CTTTCGAAAGTGTTAGTAGCGACCTGTAGAGATGACAGAACATTCCAATCCAGAAAAGGT
CTGACAGTAACTTGAAAAGACCCACTTTGGCAATGGCCTCCCTAAATCCGTATTGCATCA
GTTGAGGGGCCTCAATAATAACTGCTGGAGGGATGCAAAACACAAGCGATGATTGTTATA
TAAGCAGACACATTTGTACTGTCCATTCCTGTCTATCACAGCAGGAGCTAGT
>contig_10626 
GAAGAAGTTAGTCTCGGGTGTTGTCCTTGATTTGGATGGCACTCTTTTGAACACAGATGG
CATTGTAAAGGAGGTTTTAAAAGTATTCCTAGTTAAGTATGGAAAACAGTGGGATGGTAG
GGAAGCTCATAAAACTGCAGGGAAGACGCCATTTGAGTCTGCTGCTGTTATAGTTGAAGA
TTATGGGCTTCCTTGTGCAGCAGAAGAATTCCTCTCTGAAATCACTCCAATGTTTAGTAA
TCAATGGTGTAAAATTAAGGCACTTCCAGGTGCCAACCGGCTAATAAAGCATTTGAGACA
TCATGAAGTACCAGTGGCACTGGCATCTAATTCTCCAAAAGCAAACATAGAAACGAAAAT
ATCTTATCATCAAGGTTGGAAGGAGTCATTTTCTGTTATCATTGGGGGCGACGAAGTGAG
GATTGGAAAACCATCTCCTGAAATATTCCTTGAAGCAGCTAATAGATTAAAGATCGAACC
TTCTAACTTGCTGGTTATTGAAGATTCTGTACCCGGTGTTGCTGCTGGCAAGGCTGCTGG
AATGGAAGTAGTTGCTGTGCCATCCCTTCCCAAACAGAATCACCTTTACACTTCAGCTGA
TGAGGTCATCAACTCATTACTTGATTTAAGACCTGAAAGTTGGGGCTTGCCTCCATTTCA
AGATTGGATTGAGGGTACTTTGCCTATAGAACCATGGCATATTGGTGGCCCTGTCATCAA
GGGATTTGGTCGTGGCTCCAAAGTTCTTGGGATTCCAACTGCTAATTTATCAACAGAAGG
TTATTCGGATCTACTCTCAGAACATCCCTCCGGAGTATATTTTGGTTGGGCTGGACTATC
AACCAGAGGCATCTATAAAATGGCCATGAGCATCGGTTGGAATCCATACTTTGACAACAA
GGAGAAGACAATTGAGCCCTGGTTGTTGCACAAGTTCGATGAGGATTTCTATGGAGAGGA
ACTGCGTCTTATCATTGTTGGCTATATACGAGCAGAGGCGAATTTCTCATCACTTGAAAG
CCTAATAGCAAAGATCCACGAGGATGGGGATATCGCGGAGAAAGCTCTTGATTTGCCATT
ATACACAAAGTACAGGGATGATCCATATCTGAAAATGTCTTGATAGCGGGCATTTCCCAT
TCACAATTAGAGTGTTGACAACCTTACACTTTGTTGGAACATATACTGAATTGATGTCAT
GACATCCAAGGAATCGCTAAGTCCTTATACTTGATGGAGAGTGATAATAAAAGGCTTGTA
AGCTCTAGTACACTAATATGCTGAATCTATCAACCATATGGTCAATCTCATGCCAATGAT
AATAATTCACGTACAGGC
>contig_10627 
GGATAAAGACGGGAGAGGGGGGGTGGGATCGGGTCGGAATGGATCTCAAGGGCGTCGCCG
GTCGAGCGCTTCCGTCCGACGAAGCTTCCATCGCCATGCTGCCGGCCGAATCCCGCGCCC
CAATGCCTCACCTGGCCATCGACATCGGAGGGTCTCTGATCAAGTTGGTTTATTATTCGA
GAAACGGCGATTGGTTGCCGGAAGATAACAAAATTTGGTCTTCCAAGGAGAGCCTGGGGG
TCTCCAATGGCGAGGGCAACCACCCTCTTTCCGAAGGGAGGCTTCACTTTGCAAAGTTCG
AAACCAGCAAGATCAACGATTGCATAGAGTTCATCCGGTCGAAGCAGCTGCACGTCGGAG
GCCAGCATCATGAGGTTCCTTCCAAGAACAAGATCATTATCAAGGCCACGGGGGGTGGGG
CATTCAAGTTTACAGATCTCTTCAAAGAGAAGCTTGGAATTGTACTTGATAAGGAAGATG
AAATGGACTGTCTTGTTGCAGGAGCAAACTTCCTGTTAAAGGCAGTCCAGCGGGAAGCCT
TTTTCTATATGGATGGCCAGAAACAATTTGTGCAGATTGATCATAAAGATTTGTACCCCT
ATCTCCTTGTTAATATTGGATCAGGTGTCAGCATGATCAAGGTGGATGGGGATGGAAAAT
TTGAGCGAGTTAGTGGGACAAGTGTTGGTGGAGGCACCTTTTGGGGGTTGGGAAGGCTTC
TTACAAAATGCCAGAGTTTTGATGAGTTGCTTGAGTTGAGCCACGTTGGAAATAACAGAG
TCATAGATATGCTTGTTGGGGACATCTATGGAGGAACAGATTATGCAAAGATTGGTCTCT
CATCGACAAATATTGCTTCTAGCTTTGGTAAAGCAATTTCAGTCGATAAAGAACTTGAAG
ATTACCAACCTGAAGATATTTCACGGTCCCTTTTGAGAATGATTTCTAATAATATTGGCC
AGATCGCCTACTTAAATGCACTTCGATATGGGCTCAAGCGAATATTCTTTGGAGGGTTTT
TCATCCGGGGCCATGCTTATACCATGGATACTATCTCTGTCGCAGTTCACTACTGGTCAA
AAGGCGAGGCCCAAGCAATGTTTCTGCGGCATGAAGGGTTTCTTGGAGCATTGGGTGCTT
TTGCAAGCTATGAAAGGCATGGATTTGATGACCTGACGGCTCATCAGTTGGCGCAACTAT
GCCCGAGAAGAGAATCCTGCTCTGAAGGTACACTACACGGTGCCCCACATTGTGATGTGA
TTAAAGAAAAGNAGAGAATCCTGCTCTGAAGGTACACTACACAGTGCCCCCACATTGTGA
TGTGATTAAAGAAAATAAGACATTGTAATGTGCTACCATCGTAGCACTTGCTGGAGTTTC
TTTCCTTCGGATAGATAGGTAATGGGTAGCCAGCTCAAACTCTGCAAGCAACAAAAGCAG
AAGCTCCCATAACATGTATAACGTATTTATTGAAACTCTGAACAGTATTAAAGGAAATCA
AGGCCATAGAAGTAGAGTTATAGAGAGAATAATAAGTTATATTGATGATAGTTTTCTGTA
ATCGTTACAGTGACATCTGTGTCGAGATTTTCT
>contig_10630 
TCTTCTTCTTCTTTCTGCCTGCCAAGATGAGGAAATCTCCAGTATACCCTAAATGTGAGG
CAAGTGATTATGGTGCTACTGAATTTGATCCACAAATGGACTTTCTCCGGTTCTTGGATG
AAGCCAGACAGCACATATGCGAACCAAATGTAAGAGCTTCTGCACCAAATTCTGCAGAAG
TGGCGGGAAAGAAAAACCCGGGTGAAGAGAAAAGGAGCAAGAAGTCATGGAAGAGCTCCC
TGTTTTCATGGTTGAGAACAGAGAAGAAGAGCAAGCCCCAAGCAGAACCTGCAAGTCATC
GTCATAACCATAAACCAAGAAAAATTGTTTCCGGTCCCATCTTTGGGGCAAGTAAGGAAT
CTGATGCTTGGCTCCGGCGTCTGAACTCAGGGTCGTTCTCCACTCTTTTCAATTCCACAA
AAAGAGCAGAGAACGAAATGCCATACATGTCTCTAGAAGGGTTGGACAAACCTCAGGCCG
TTAAGAACTACGGACCTGTTTACTTGGTAACTTAACTTTTTTTTTTTTTTTTTGGACATT
GGAACAGTAGGTCCTCAGTTTCTGCAACAAAGAGGACGTTGACTTGGCTGGAGTATGAAG
ATTGTTCAGAGGCGAATGTCCTGAGTGTTTAGCACTCATATAGGAGCCATCGATTGCATA
GCGTTAATTTCATGAAAAGAGCTAAAAAATAGCAATTGATTGTGTTTACTGGCAACCCTT
ACCATTTCTTCTGTTGTTTCCTGAGTCAACAACAATTTCCCGTAAGTCACGCTTGCTTCA
GATTAACGTCAATAGCT
>contig_10632 
GTAGATCAGCTTACTGCTGTCAATCTGGCAAAGGAGTGTCTGCTAACAGCTTTGAAATCA
GATCCTAAAGCATCGCATATCTGGATCAATCTGGCGGATGCATATTATACGATTGGTGAT
CATCGTAATTCCAGCAAGTGCTTGGAGAAGTCAGTAAAATTGGATCCCGGTTGCATGGCG
ACTCGATATGCAGTGGCACTCCACCGGATCAAGGATGTAGAGAGGTCTCAGGATCCTTAT
GATCAGCTTTCTTTGGCTGGAAATGAAATGGCTTCAATTGTGAGGGATGGAGATTCTGCA
ATAATTCAAGCTCCTGTTGCTTGGTCAGGGCTTGCCATGGTTCATAAGGTCCAACACGAG
ATTGTGGCTGGATTTGGAAAAGAATCAAATGAATTGATGGACGTAGAAGAAAGTGCTACC
TATAGTCTGAAGCAGGCCGTAGCAGAGGACCCTGATGATGCTGTCCATTGGCACCAGCTT
GGCCTCCATAGTCTTTGTACTAGACATTTCAAAGAATCACAAAAGTACCTCAAAGCTACG
GTTGCTCGCATGAGCAAATGCAGCTGTGCATGGTCAAATTTAGGCATCTCTCTGCATTTG
TCTGAGGAGCCATCACAATCTGAGGTAGTATACAAGCGGGCTTTGGCATTGACTGGAGCT
GAGCATGCGCATGCTATATTTTCCAACCTTGGAAATCTCTACCGGCGTCTTGGACAGTAT
GGACGAGCCAGGGCAATGCTCACGAAGTCTCTTGAACTCCGCCCTGGATATGCTCCTGCA
TTCAACAACCTGGGTCTCGTGTTTGTTGCTGAGGGAAACTTGGAAGAAGC
>contig_10636 
ATGAAGGCAGTGATTGTGGATGAAGAAGGAAGAGATGATGAGACAGATGGTATTCTGGAG
TTCCCATTTTTAGAGCGATTATTTGTAACATGCTGTCCCATGCTGAAATTCTTTTCATAT
CTTCATGGAAAAAAAGAGTCAATAGCCACTACTTCAGATTCAAAAGACACTTATTCTGAT
TCCTTCTTTGATCAAAAGATAAGTTTACCACGCTTGGAGAGGTTAAAATTCCACATGCTA
GGATCCTTCAAAAGCATATGGCACAGTGAGCTTCCCAAAAGTTCCCCCG
>contig_10637 
GGCGGGGGGTACCATGGGGCGGTGTTCCCGCTGGGGCTGAGCTTGGAGCAGGGGAAGGGA
GGGTTCCTGAAGCCCGAGGAGGCGTCCGGGAGCGGCAAGCGGTACCCCGAGGAGGTCGTC
GACGGCAGAGCTTCGACTGTGAAAAACGTGTTTCATGGACAACCAGTGCCCAACCCTGTT
CCTGCAGCACCACATCCACCAGCAATGCGCCCGAGAGTAAGGGCTAGACGAGGACAAGCT
ACAGATCCCCACAGCATCGCTGAACGATTGAGGAGAGAGAGAATAGCAGAAAGGATTCGA
CAATTGCAAGATCTGGTTCCAAGTGTTAACAAGACAGATAGAGCTGCCATGCTTGATGAA
ATTGTGGACTATGTGAAGTTCCTGAGGCTCCAAGTTAAGGTTTTAAGCATGAGCAGATTG
GGCGCAGCTGGTGCAGTGGCCCCACTTGTGACCGACATCCCACTATCATCAGTCGAGGAA
GAAGGCGGTGAAGGTGGAAGAAACCAGCCAGCCTGGGAAAAGTGGTCGAATGACGGCACG
GAGCGGCAAGTTGCTAAGCTCATGGAGGAGAATGTTGGCGCCGCAATGCAGTTCCTTCAA
TCCAAGGCTCTCTGCATCATGCCAATCTCTCTAGCCACCGCGATCTACCAGACTCAACCG
CCCGACACCTCCTCCCTTGTCAAGTCTGAAAGCAATCCACCATCCTAGACCAGCCACAAC
ACAGGCACCTCCCCTTTTTCCAGGTCCCACCAAAGGCTCAAGACTTAAATGCTCCTTGGT
CCCCGCTTTAGTTTGTCCCGTTTCTACACCTTCAAAAACCAGTTGATGGCCCTTCTTCCT
TCCTCAAATTGCAATCAAAGTCAGATGCCATAGCCCTTGCTTTTCTGCCCTCTCTTTAAG
CTTTTCGCCCGGACAGGTTCAATGTCAATGCCTAATAAAATACTAGCAGGCCCTTCATGT
CTTGCCAAGTTCAACTAAAGGAGAGATATTCAAACCCTCACTTGATATGCTCTCTCTCTC
TCTCTCTCTCTCT
>contig_10639 
GCACCCTCGACGACGACTTCTTCTCCGGGGACGATGACCCCAATCGGTCCCCCTTTAGCA
ACCACCGCAGGGATCAGCCCAACGGCACTCTGGTGATGCTCTCCGTGTCCAGGCCCGGCT
CCGGGTTCTCGCCCGACTGCGTGGATAACGGCCTAAGGTATCCTGAGATTGTGCGTCCTG
GGGTCCAGTTCAGAGTGGATGATCGGCTGTTTAGGTCTGATGAGGATGTTGGTGAGAAAG
AAGATGGTGATGGTGAACAGCAAAGGGAGGAGATGAGAGGTGACAGGATTGTTGACTTGC
AATTCTTTATCATGGGTCTAGAGCTGGGTCGCCACGACGCTGCCGCTTTCTTTTTCCTTG
TGAGCTTCTTGTCTGCAGCTTATGGTTGGGTGATTCTAGGGTTTCTGGTTACATATTCAT
GGGTTTTTGGTTCCGTGTTTGTTGCTGTGGTTAATAATGTTTTGGGGCGGTTTAGCTCGC
TCCTCGGAGTACTCTGGCAAGGATCAAGATTGGGACTCAAGAGGCTTTCTGGGTTCATTT
TAATGAGGTGGGCAGTGAGAGATGCGTTGACTCAGATGCTTGGCTTGTGGTATTTTGGTG
AAATTGAGGATCAGTACTCGTTCTTCAAGCTGTTTGTGAGGTTGAAGTTGATGCCATTTT
CAGTTATGTTGCCGTGGACTCGGGGTTTTGAGAAGGAAATTTCTGCGTTCTTGTTTGTAT
GGTTCTTATTGGATACATTTATTGCTTTTATTTTCGTGGTGGATGCTTGGATTGCCATTG
TCGATTCGAGGAAGAGCGGGAAGGAGATTGTTAAGGAAGGTTGTTACTTGGTATTGACAA
TGTGGAATCAGGCTATTCAATTGAAGTGTTTGGAAGCGATAATTTGTGGTACTTTTGTGA
GATGGGCTCTGGGACGAGTTGGAGGCAAGGTTTTTGCTTCAGTTTTCCAGTCAACTATGG
AGGTATTCTTCATGGTGGCTTGGCTGTTCTTTTATCTTGCAACAAGATGTAGGGATGCTG
ATTCAATGGGAAGGCGTTTCGAAATTAGAGACTTGGAAACAGTGGTGCAGGGTCTTAGAT
GAAATCTTGTGGTAATCAGTGGAGAACTTACTTGCATGCATCAGTTTCCGTTGCCAAACT
GTGGTGCCTATCCGACAGTGCTTTGTGTACTCTGCGTTTACCATACAAAGGAATCAAGCG
CTGTGATTGGTTTTGGTGTATACTGGCGATATGTTGATATTCTCAATCAAGAGGCGAAAC
TTACCAATGTATATGTCCGCAAGAATGCTTCATTGGTATATTAGTTGCAATCATTGCTTA
TACCTGTTGTGACGGTGGCT
>contig_10643 
GCCTTCTCTTGGCGGAGGAAAATCCGGGGAGTCTTCCATTCTTCAAACAAGAAACAAGTG
ATTTGGAGTACGCACTTGTTTCGCAATCAGAAGAAAAAAGCCTGTGAAACATCATGTGGC
CTGGCTCGATGCAGTAGATCCCTTGATGGGTGTGAGGGAGGACTCTCCTGTGAGTGATTT
CCTCATCTCATTTGAAAGGTTGCATTCAGAAATAGCGTGAATGACAAGAGCATGGTGATA
TTCGTGGCGCTTGGTGTTTATTTGCTTCAGCTCAGTCCAATAAAAGAGACAAATGCGTAA
CCTAAGAGGACTGTTGGCCGCTTCTGAGTCTGGGGTCAGAAATAAGACGCTTATATGGTG
CTTAAAATTCGTGTAGATGTTAAAGAGTAGTTATGAGTATTATAGGGGAAGGACAGCAGT
TGATTAAATGAAATGATGCCATAAGTGAGAGATAAAAAGACAAGCCAC
>contig_10644 
CACCGCCTCCGCCTCATCTTCACGCGTACAGCAACCGCACTTGGCGTCGGCCTCCCGCCC
CAGGAGCAATCTCTCCCTCTCCATCTTCTCCGCCTCCGTTCCACGGAGGCCGTCGACATG
TCTCAGCAGCCGGATAACAAGCCGGAAACCGTGGAGGACTTGGAGAGAAAGAAGAAGAAG
GAAGAGAAGGCAAGAGAGAAGGAACTGAAGAAACTCAAGGCTGCTGAAAAAGCAGAACTG
GCTAAACTTAAGGCTCAACAAGGTGCCAATGTCCCTAAAAAGAGTGCAAAAAAGAATATA
AAGCGAGATGCAGGTGAAGAGAATCCGGAGGATTATGTTGACCCAGAGACCACTCTTGGT
GAGAAGAAAAGGCTATCCAGCCAAATGGCCAAGCAGTATAACCCAAGTGTCGTTGAGAAA
ACATGGTACGCATGGTGGGAGAAATCAGGCTTCTTTGCGGCAGATGCTAGCAGCCCGAAA
CCGGCATTTGTAATTGTCCTTCCCCCTCCAAATGTGACAGGGGCCCTACACATTGGGCAT
GCCCTTACCTCTGCTATACAGGACACTATTATCCGTTGGAAGAGAATGTCTGGATATAAT
GCCTTGTGGGTTCCTGGAATGGATCATGCTGGGATTGCAACACAGGTTGTTGTGGAGAAG
AAGCTAATGCGTGAACGTCGTTTGACAAGGCACGATGTTGGTCGAGAGAAATTTGTGTCT
GAGGTATGGAAGTGGAAGGATGAGTATGGTGGCACTATATTAAGGCAGCAACGCCGTTTG
GGTGCATCGCTTGATTGGTCCCGTGAGTACTTTACAATGGATGAGAGAAGATCAAGGGCT
GTTACTGAAGCATTTGTTCGACTGTACAGAGATGGTCTTATCTATAGGGATATCCGCCTA
GTGAACTGGGATTGCGTCTTAAGGACCGCAATATCAGATATTGAGGTAGATTATGTGGAT
ATCAAGGAAAGAACACTTCTAAAGGTTCCAGTCTATGAAAATCCTGTGGAATTTGGAGTT
TTAACATCCTTTGCCTACCCACTAGAGAAAGGCCTGGGAGAGATAGTTGTTGCCACAACA
AGGGTGGAGACAATGCTAGGTGACACTGCTATTGCAATTCACCCTGATGATAAAAGGTAT
ACTCATCTGCATGGAAAATATGCAATTCATCCGTTTAATGGAAGAAGACTTCCCATTGTC
TGTGATGCAATCCTTGTTGATCCAAGTTTTGGTACTGGTGCTGTTAAGATCACCCCTGCA
CACGATCCAAATGATTTTGAGGTTGGAAAGCGTCACAGTCTTGAATTTATCAACATTTTT
ACTGATGATGGGAAAATAAATAGCAATGGTGGTTCGGATTTTGTTGGCATGCCACGTTTT
AAGGCCCGTCAAGCTATTACTGAGGCACTGCAGCAAAAGGGACTATATAGAGGTTCCAAA
AACAATGAGATGAGGCTTGGAGTTTGTTCAAGGAGCAATGATGTTGTGGAACCATTAATA
AAGCCTCAGTGGTACGTGGATTGTAATGTTATGGCGAAGCAAGCTCTTGATGTAGCAATG
GACGCTGAGAATAGAAAGCTTGAAATCATCCCTAAACAGTATGCTGCCGATTGGAAAAGA
TGGCTTGAGAATATACGCGATTGGTGCATTTCGAGGCAGCTATGGTGGGGTCACCGGATC
CCTGCATGGTATGTCTCGTTGGAAGACGATGAACTGAAGGAACTTGGTGCTTATAATGAT
CACTGGGTAGTTGCTAAAGATGAGAGTGAAGCTCACAAGGAAGCCAGCAAGAAGTATGCA
GGGAGGAAATTTGATTTATGCCAAGATCCTGACGTGCTTGACACCTGGTTTTCATCTGGC
CTTCTTCCGTTATCTGTTCTTGGATGGCCAGATGATACAGAAGATTTGAAGGCATTTTAT
CCTACTTTTGTCCTTGAGACTGGTCACGATATTCTCTTTTTCTGGGTTGCCCGAATGGTA
ATGTTGGGAATTAAACTGGGAGGAGACGTACCTTTTAGGAAGGTTTATCTACATCCCATG
ATTCGCGATGCACACGGACGAAAGATGTCTAAGTCTTTAGGAAATGTCATCGATCCACTT
GAAGTAATTAATGGCGTAAGCCTTGAAGGTCTTCATAAGAGATTGGAGGGGGGCAATTTG
GACCCTAATGAGCTGGCTGTTGCAAAAGCAGGACAGGATAAAGACTTCCCCAATGGTATT
GCTGAATGTGGTGCAGATGCTCTCCGATTTGCACTTGTCTCTTACACAGCTCAGTCTGAT
AAAATAAATCTGGATATCCAAAGAGTTGTTGGCTATCGTCAATGGTGCAACAAATTGTGG
AATGCCGTTCGATTTGCTATGAGCAAGCTTGGAGATGATTATGTTCCTCCCGTGGAAGTT
CATCCAGAAACTATGCCATTTAGCTGCAAATGGATAATATCTGTGATGAACAAGGCTATA
TTGAAAACAGTATCATCACTAGATTCGTATGAATTTTCAGATGCAGCCACTACAGTGTAC
TCATGGTGGCAGTATCAGTTCTGTGATGTTTTTATTGAAGCAATCAAGCCCTACTTTGCT
GGTGAGGACCCAACCTTTTCCTCTGAAAGGAATTCTTCACGAGAAGCTTTGTGGCTATGC
CTGGAAACTGGGCTACGGCTGCTTCATCCTTTCATGCCTTTTGTCACTGAAGAATTGTGG
CAGCGGCTGCCTTCATCGCAGGGCAATCAGAGAAAAGAATCCATAATGATATGTGATTAC
CCGTCCTATGTGGAGTGCTGGACAAATGATAGGGTGGAGCTTGAGATGGATCTTGTTGAG
TCCACGGTAAAATCTCTTCGGTCACTAAGGTCAGGGGTGCTTACAAAACACAAAAATGAA
AGGGTACCTGCTTATGCGTATTGTCAAAATGAGGAAGTTGCAGACATCATTAAAAGCCAT
CAATTGGAGATTGTAACTCTTGCTACTTTATCATCATTAGAGGTTTTGCTGAGTGAAAGA
GATGTTGCTCCAGCAGGATGTGCTTTGGAGAATGTTAATGAAAATCTCAAAGTGTATCTT
AAGGTTCAAGGAAATCTCAATGCAGAGGCAGAACGGGAAAGGATCAAGAATAAGATGGAA
GAGATTCAAAAGCAGCAAGAGAAACTTAAGAAGACCATGAATGTATCTGGCTATGAACAG
AAGGTCCCGCTTCATATCCAGGAAGATAATGCTGCGAAGCTGGCTACGCTCATCCAGGAA
TTTGAATTTTTACTGAGGGAGAACTCAAGATTAGATGCTGAATCGATGGATAACAATTAA
ACAGCAGGTTTTCTCATTCTTTACTGGCCCTGGACTGCTTGATGGCGACATGAAGTTTGA
TGCAACAAAAAGCAGAAAAGGATATTCTGAGGCTTCTATGACCTTGAAGCCCCAGCTAAG
ACTAGGAAATGTTGTTCCAAGTGATTTGTTTGGTTGTTCTGGAGGAGTTCTTGGGACGAT
ATACTGCCGTTGGGCCTATTATATCTATATAATGATTTCTTGTTTCCATGGTACGAATTG
ATCTCGCTTATTCAAGGGGGGAAGTGCGTTTG
>contig_10645 
GTTACCACCTCGCACCCATCAACCACAAGACTCTTCTATTTCTTTTCTTTTGCCAGTTGC
TCTCTGATCTTACACGCACATAGATACACGCCACTTTTATAGTAACAATACATTTGAGAA
GATGAAGAAGTTTGCTTTTGCAACTTTTCTCCTGGTGGCTCTTCTCCTCAGCTCCGCCTT
CTTCGACGCTGCCATGGCTGGTTCAAGCTTTTGCGACTCCAAGTGTGCGGTGAGGTGCTC
GAAGGCGGGAAGGATGGACCGGTGCTTGCAGTACTGCGGGATTTGCTGTGAAAAATGTCA
GTGCGTCCCGTCCGGGACGTACGGCCACAAGGACGAGTGCCCTTGTTACCGGGACATGAA
GAACTCCAAAGGAGAGCCCAAGTGCCCTTAATGCGGTCCTTATTCTCGTTAACTAGTGTG
GCCTATATGGAACTTTGATGCGTCTATAGCTATGCAGTCGTGGGTACTTCAGTCTGAAAT
GTTGGTGATGATTCTGTGTAAAAACGTGTTGTGTATTGATGTTTTCATTTTATGTCGGTA
TTGTCACTGTTATTTGTGTTTATTGTAGAACGAATGAAGAATAATTGGCTGCTTACCTTC
AAAAAAAAAAAA
>contig_10646 
GTCGGTTCGCTGTTGATCTCCGCGCTGATGATTGGAGTCGCTATCGTGTGCGCGCACGGT
GCGTTCAGGGTTCCCGAGGATCTGTTCTTGGACGATGAGCAGCCTGCACATGCCGGATTG
CTGTCGTTCCTCAGTGGTGNNNNNNNNNNNNNNNNNNNNNNNNNNNNNNNNNNNNNNNNN
NNNNNNNNNNNNNNNNNNNNNNNNNNNNNNNNNNNNNNNNNNNNNNNNNNNNNNNNNNNN
NNNNNNNNNNNNNNNNNNNNNNNNNNNNNNNNNTTTTGGAATTGTTTTGGTCTAGGTTGG
GTTGTTGATGGGGGTGGCGTGTTGGTTCTTGCGTCGGAATGTGGCGTAAGATCTTGTGAC
TTTACTTTGATGAAGTTAGATCTATGAATTCCTCTAAATGTGAGATCTTGATTTCTTTTC
GAATATGAATTCTTTGGTCCTGATATCTATAGTTTCTTGATCTGTTATTCTCTCTTCCAT
TATTTGGAATCCGATTTGTTTATGGTGCATTTCGCTTTGGACTCGCTAATTTTGCAACAG
TTGGGAATCGGATTGGATGATGAAATTCGATCTAGATGCATGATTATTTTAGGTTGATGA
GTGAAGAGAACTGTTGGAGCAAAATACGTTAGAAGAGCTTTGGAGCTTTTTATATAGTTT
GATGTGT
>contig_10648 
GCCCAGTCGCAGGGCCAGGCGCAGCCGCCCATCGCCACGCACGCCCTCCGCGCGTTCCTC
TCCCGCCTCTCCTCCTCCGTCCGCCAGGGCCTCTCCCAGCGCCGCCCCTGGTACGAGCTC
CTCGACCGCTCCGCCATGGCCCGCCCCGACAACCTCACCGACGCCGCCTCCCGGATCCGC
AAGAACGCCTCCTACTTCAAGGTCAACTACATCGCCCTCCTCGCCGTCGTGCTCGCCCTC
TCCCTCGTCACCCACCCGTTCTCCCTCCTCGTGCTGCTCTCCCTCCTCGCCGCCTGGATC
TTCCTCTACCTGTTCCGGCCGTCCGATCAGCCGCTGGTCGTCTACGGCCGCACGTTCTCC
GACCGCGAGGTGCTGGGGATCCTCGTCCTCCTGACCATCGTCGTGGTGTTCTTGACCAGC
GTCGGTTCGCTGTTGATCTCCGCGCTGATGATTGGAGTCGCTATCGTGTGCGCGCACGGT
GCGTTCAGGGTTCCCGAGGATCTGTTCTTGGACGATGAGCAGCCTGCAAATGCCGGATTG
CTGTCGTTCCTCAGTGGTGCCGCCTCGTCCGCTGCGGCAGCGGCTGCGCCGGCGGTTGCT
GCACGTGTGTAGAGCTGAGTGGTATAATTCGATCTTTGGGGCTGGTCAGGAAATTCAACC
TTAAAGATCCACTTGGATGGACNGGTATAATTCGATCTTTGGGGCTGGTCAGGTTAATTT
GATCTCCCTATCCTTTTAGTATGATATTATGACGATTCATTTGTTGTTAGGGTTTTGGAA
TTGTTTTGGTCTAGGTTGGGTTGTTGATGGGGGTGGCGTGTTGGTTCTTGCGTCGGAATG
TGGCGTAAGATCTTGTGACTTNACTGAATGGCAGGCGAATCTGAGGCTGGAATGAGGGAG
GAGAAGCTAATAGCTGCGCAAAAATTGGATTGCCAAGCTGATTAAGCAGAAGTTTAGGAA
TTCGGTCTGAAATTTTGTTGAAGGAGTTGCTCTTGTTACCAGCAGTGGCTAGCCTTTGGA
TTTGTATTGGTGAAAGCTGTACTCAAGACTCTTAATTCTTGTGTTTGTCAGCAATTTCCA
TGTCGTATTCCTTCTGTTCTGGCCAACAAGGGGAAAGTGGAAATTGCTTGGTTCGTTACC
CTACCAAGAGCTTCCAACAATTGCATTTCACGAAAGCGATATCCTGAAGTCAAATCCC
>contig_10649 
AGCTGGTTTTGTGCGCAAGAGACTGATTTAAGCTCCATCTAAAGGCGACAAAAGAGAGTG
GGAGGTTTTGTACTCCATTTTCTGGAGATGATGGGTGAAAGAGGGCTGGGGAGAATTCTT
CTGCTTCTACTTCCATTCTTGCCTATTGCCTTNNNGATGTTACTAACCTGCCAGAAGCTT
CAGATATAGTAGCAGTCTTAAAATCCAATGAGATAACTCATGTGCGACTTTACAATGCCG
ATGCTCACATGTTAAAAGCCCTTGCTAACAGCGGGATCAACGTCATGGTTGGTGTCACGA
ATGAGGAAGTTTTAGGGATTGGGGAATATCCAGCAACAGCGGCTGCTTGGATTAACAAAA
ATGTTGCCGCTTACCTGCCTGCAACCAATATAACTGCAATTGCAGTTGGCAGTGAAGTTC
TTACTGCAATACCTCATGCAGCTCCGGTTTTAGTTCCAGCAATGAATAACCTTCATAAAG
CTTTGGTTGCCTCTAATCTCAATTTTGTTGTTAAGGTCTCGACCCCACC
>contig_10651 
TCCGGATCCGATGGTGGCCGCCGCGAGGCGATCGCGAACCGCTGCCCTCGTCGTCTTCCT
TTGCTCCCGTCGGCGTCTTTGTGGTGAGATTGAGCGTGCTTAGAGAATGATGCAGCTTAG
CTTCTCGCCTAGCATGAGGAGTCTGACCATATCGAGCAGCAATGGATTCGCCGACTTGAT
GAAGATCAAGATCGCAGCCCGCCACTTCTCGTACCGGACGCTCTTCCACGCCATCCTCAT
CCTCGCGTTCTTGTTGCCCTTCGTGTTCATTCTCACCGCCGTCGTCACTCTCGAGAGTGT
CCCCAACTGCTCCTCCTCCCTCGGTTGTTTAGGTAGAAGATGGGGGCCTAGCTTTCTTGG
TAGGGTTGATGCTTCAGAGAGATTAGTGAGAGACTTGTATATGATCCTCAACGATGTCAA
TACTGCTGCAATCCCCAATAATTTACAGCTCCCAGATTCATTTAGTCAACTTGTTCTTGA
AATGAAGAACAACCAGTATGATGCAAGAACCTTTGCCTTGATGTTAAGAGCAACGATGGA
GAAATTTGAAAGAGAGGTCAGGGAGTCCAAATTTGCTGAACTGATGAACAAGCATTTTGC
TGCCACATCTATTCCAAAAGGCATCCACTGTCTGTCTCTGCGTTTAACAGATGAATATTC
CTCTAACGTTCATGCGCGAGTACAATTGCCATCTCCAGAGCTTCTTCCTCTGCTCTCGGA
CAACTCCTATCACCATTTTATTTTATCTACTGACAACGTTCTAGCTGCTTCAGTTGTTGT
CGCTTCTGCAGTTCAGTCATCTTTAAAACCTGAGAAGATAGTCTTTCATGTCATCACTGA
CAAGAAAACTTACTCAGCGATGCACTCATGGTTTGCACTTAATCCTGTATCCCCAGCTAT
TATCGAAGTAAAAGGTATTCACCAGTTTGACTGGTTAATGAAAGAAAACATTCCTGTGCT
AGAAGCAGTTGAGAACAACAGGGGAGTAAGGACTTATTACCATGGAAATCATATTGCTGG
AGCAAAGCTTGATGATACAACTCCAAGGATGTTTGCTTCGAAATTGCAATGGAAAAGTCC
AAAATACATTTCCTTACTCAATCATCTGAGAATATATATACCAGAGCTATTTCCAAACCT
CGACAAGGTGGTTTTCCTGGACGATGATGTTGTTATTCAGCGTGATCTATCTCCACTTTG
GGAACTTGATCTTGGTGGAAAGGTTAATGGAGCTGTCGAAACTTGTAGGGGTGAAGATGA
TTGGGTTATGTCCAAGCATTTCAAAAATTACTTCAATTTCTCTAATCCACTTATAGCAAA
ACATTTGGACCCTGATGAATGTGCTTGGGCCTATGGCATGAATATATTTGATCTCCGTGC
ATGGAGAAAGACTGATATAAGGGACATTTATGAGTACTGGCTAAAAGAGAATCTGAAGTC
AAATATGACGATGTGGAAATTGGGTACTCTTCCTCCTGCTTTGATTGCATTCAGAGGTCA
TATTCACCCAATCGACCCATCGTGGCACATGCTTGGCTTGGGGTATCAGATTAAGACCGA
TGTTGAGAGTGTCAAGAAGGCTGCAGTTATACATTATAATGGTCAGTCGAAACCCTGGTT
GCAGATTGGCTTTGACCACCTGAGGCCATTTTGGAGCAAATACGTGAACCACTCCAATGA
TTTCGTAAGAAGCTGTCGGATATTGGAGTCATAGTTGCTCAGCTCAGAGAGAGCTTGTAG
CAGGAAAATACACGGAAGGACAGATGATATGGTGAAGGGCCATATTGTCAATGGCATTTC
TTCGCATAATGCGTTCATATTGCAAGCAGAATTTCTCGGAGTGTACAGCCTCGCTTGTCA
GAGATTTGCATCATCCGTTGCACTTTCGGCAGAGAAGAAGCCAGATAACTAGGTCATGAA
CCTGATTTTCTCTGTCCGACACTGGCAACAGAAAAGGGTATGAGATCAATTGGAGGGCAC
TCCCTTTTAGCTTCCAAATGCAGGGATTCTCACTTCTAAACAGCACTTCATTTACTTGGC
AATTTTTGTCACCATTTTTTTCCTCCCGATTTTCCCAATATTATTTGTAGATGTAATTGA
ATCGGACGCTGCTACGATACCCATCAGTAGGGAGAAATTGTTTCTAGATAATTTTTTGTT
TATGTCATATTGTACTATACAAGATAAGGTTTATTTGTGCAGAAAATTCTTTTGCTTGAG
AATTGATTTAAACTTTCACAAGATAAAGCTAATTTATTTGAGTCGG
>contig_10652 
GAGCTCAAAAGAGAGGATGTCATTGAAAGAAGTCCAATAAGCATGCACACACAAATGTAA
TTATTACATCATTCAAGTAACAGAGTAAGCAACAATTAAAGCTCCTTAAAAACATTTATA
CCACTTACCATACCTACCGTTGCTGCCTGATGGCTTTCTAGTTTATATGCTAGTGTGTAT
GGATGTGTGAGGAAAGGAGAAAATATTCGATAGTTTCAAAGCGCCACTTCAACTGCTGAT
ACAAAAAGCATTTTTTTCCTTTGACATCC
>contig_10662 
CGTCTCGTCTGGGTTGGGTTTGGGTTTGTGGGTTTGGGTTTGGGTGGGTCTTTTGCTTGT
GAGAGTATTATTCTTTCTTCACCCTCTGTGCATGAATTTTCTTGGGCCATGCTCATGCAT
TCTCCTCCTCTTTCTTCATCACCATCGTCATCGTCTCTGGCTTTGATGGGTTGGCGAGGG
GGGGAGCTGAGGGAGAGGGAGAGGAGAGGAGAGAGGAGCGGCTGTGCGTTCGCGTGCAGG
GCTGCACGAGGTGGTCTCGTTTCGGGCACGGGCGCTCTGCTTCCATGGCTGCTTTTAAGT
AAGACGCCAAAAGAAAACCTTTTTGCTCTCTCGAGTGTCATGAACTCGCACTGAAAGTGC
GCGCCGAACCGAGAAGAAGAAGAAGAAGAAGAAGAAAGAGAAACCACCCCCTTAGAAAAC
GCGAAAAAGAGTAAATAGTAAAAAGAGCAAGCTTGATCTTACTTGATCTAAAACATTAAG
ATCCTTCTCTGTTCGAGAGAAGTCACAGTCCCGCTTTTTCCAGACATGAAGAGACTTGGC
AGCTCAGATTCGTTGGGTGCTTTGATGTCCATCTGCCCACCTTCAGAGGAATTGCAGCAC
AGTCCGAGAAACGGCAACCCCATCTACCACAGCAGGGACCTGCAGTCCATGCTGGAGCTG
GGCCTCGACGAGGAAGGCTGCGTGGAGGACCAGTCCGCCGCTGGCGGGGGGCACGTCGGC
GGCGAGAAGAAGCGGCGGCTGAGCATCGACCAGGTCAAGGCCCTGGAGAAGAACTTCGAG
GTGGAGAACAAGCTCGAGCCGGAGCGGAAGGTGAAGCTGGCCCAGGAGCTGGGGCTGCAG
CCGCGCCAGGTGGCCGTGTGGTTCCAGAACCGCCGCGCGCGGTGGAAGACGAAGCAGCTG
GAGCGGGACTACGGCGTGCTCAAGTCCACCTACGAGACGCTCAAGCATAGCTACGACGCC
CTCAAGCACGACAACGAGGCCCTTCACAAGGAGATAAAAGAGCTGAAATCGAAACTCCGG
GAAGAAGACGACAACCCCGAGAGCAATCTCTCCGTCAAAGAAGAGGTCATCATCCCCGGC
CACGACGTGTCGGACAAGATCCGGGCCGCGGACGACGGCGACGACGACACCAAACGCTCT
CCTCCCCCTCCGATCACCGCCCCGCCTCGCGAGCTGAGCTTCAACAATGGCGGGCTCAAG
GACGGGTCGTCTGACAGCGACTCGAGTGCAATTGTGAACGAAGAGAACGCGGCGACCAGC
AGCAGCAGCCCGAACCCCGCCGTCCAGAGCCACGGCGGCTTCTTGAAATTCATGGGGTCA
TCGTCCTCTTCGGCCTCCCCACCGCCGCCGCCACCGGCTTCCTTCGGCGGGTGCTTCAGC
TTCCAGTTCCAGCGAGCGTACCAGCCTCAGCCTCAGCCTCCTCATCACCACCACCACCAC
AGTCCGTACGTGAAGATGGAGGAGCACAATTTCCTCGGCGGCGAGGAGGACTGCAACTTC
TTCTCCGACGAGCAGGCTCCGACGCTGCATTGGTACTGCCCCGATCAGTGGAACTGATGG
ATACGAACTTCTCTCGTTGGATGGGACTGCAGATTAGAGATCGATAAAAAAAATGTAGGG
CGACAACTCCCTAGCTTTACGTGCTTGTGAAGTGAAACAAACTCTCGGGCACATGATTGC
ACGAATCACTTCTAACCCGGCACGACATGACTCAACACGACAAGAATAAGATCGAGCTAG
TGAGAGAAGAGTTTGGGCACGGAGCGACAATTCGAGTAGTATGCAGTTCCTTATTGCANA
ACCCGGCATGACATGACTCGACACGACGAGAATAAGATCGAGCTAGTGAGAGAGAGGGGT
TTGGGCACGGAGCGAAAATTCGAGTAGTATGCAGTTCCTTATTGCACGCGGCATTCCGGT
TATAGGATGCAAATTAGAATTGAATATGATGCGATATGGTAATGTTTTTGTTTCCCTCTT
GTGATGGATCATGAGAATTCAGCATGGACAAGGGGTGAATAAGAAGAGTTTCTCAAAATT
TCAAAGCCAAC
>contig_10665 
CGTCAGTCGCCCTCTTTTTCCAGGGCTGTCTTCAATCTCTTCTTCTTTATCTGCTCCGCA
ATCCGTCTTTCTCTCTCTCTCTCTCTCTAGGGTTTCCTCGTTTCCCCCGCCGGCAATGCC
GCCTCCGAGCAAGTCCATCCGGCCCTCCCACCACGGCGCCGCCAAGGAGTCGCCGGCCGG
CGGCGGGGACCTCCACGACACGCCGCCGTCGAACAACCTCTGGATCGGCAACCTCTCCAG
CGACGTCACCGACACGGACCTGATGGACGTGTTCGGCAAGTACGGCGCCCTCGACGCCAC
CTCCTACGCCGCCCGCAGCTTCGCCTTCGTCTTCTTCAAGCGCCCCGACGACGCCGCCGC
CGCCAAGGACGCCCTCCAGGGGACCTCCGTCAAGGGGAACCAGATCAAGATCGAGTTCGC
TCGACCGGCTAAACCTTGCAAGCAATTATGGGTTGGAGGGATCAACCCAGCTGTTTCAAA
GGAGGATCTGGAAGAGGAATTTCTCAATTTTGGAAAAGTTGATGACTTTAAGTTGTTTAG
AGACCGCAATACTGCATTAGTGGAGTATGTCCGAGTGGAGGACGCTATTCAAGCGATGAG
AAACATGAATGGAAAGCAATTAGGTGGTGATCAAATACGTGTGGATTTCCTGCGATCTCA
GCCCTCAAGAAGAGAACATTGGGCTGACACTCATGACTCTAGGGAGTTTGTTGGTAGGGG
CATGGGGTCTACTGACGTTCATGCAGGTTCTAAAAGGCAACAGCCTTCTCATTCTTCAGG
GTCTAGAAGAGGAGATGGGCAACCTAGTAAAGTTTTGTGGATAGGTTACCCTCCTTCTGT
CCAGATTGATGAACAAATGCTGCATAATGCAATGATATTATTTGGAGAGATTGAGAGAAT
CAAAAGCTTTCCTTCAAGGCATTATTCATTTGTGGAGTTTAGAAGTGTGGATGAAGCCCG
TCGCGCCAAGGAAGGATTACAGGGCCGTCTATTTAATGATCCTAGAATAACCATTATGTT
CTCCAGTAGTGACCTGGCACCTGGAAGAGAGTACCCCGCGTTTCATCCAGGAGTTAGAGG
GCCAAGGACAGAAATGGAACACCCATTCCGGAACCCCCAAATGGATATGTTTGGTCACAA
TCATCCAGGGGGTCCAGGTTCACTTCCGCATGGTGTTGGTCAAAATATTGCGGCAAGGCC
TTATGGTTCTTCAGAATTTGATGATGTTGACCTGCCTTATGGCATGCAAGATGTCAACGG
GAAAAATCTGATGGGCCAAAGCTGGAGGAGGTCGTCTCCTTCCTCTTCTGGTGTGCTGCC
TTCTCCTGCTTCAGGTGTTAGGACTCCTGTGAGGGCCACTGGCTCATGGGATGTTTATGA
TGCTAGTCATTTCCCTAGGGATTCCAAGCGGTCAAGAATTGAATCTTCTTTACCTGCCGA
CGAGGTATCTTTTCCTTCTAGGAAGATGGATGATCGTGGCTTGAGGATGGACCATGGGCC
TGGTTCAACAATTGATGTAGGTATTCCCGGCCCTTATGCAAATTCCCATGGAAATGGTCG
TCTGAGTCCAATGGGTGCAAGGTTTGCATCTGGACCTGGTCAAGCCAGTGATGATGATTA
CATCTGGCGGGGCCTTATTGCGAAGGGTGGAACACCTGTCTGTCATGCTCGATGTGTGCC
TGTTGGTGAGGGGCTTGCTGCAGAGATTCCTGAAGTTGTCAACTGCTCAGCTAGAACAAG
TCTGGATTTGCTAGCAACACACTATAAGGAAGCTCTTGGTTTCGACATTGTTTTCTTCTT
GCCAGACAGTGAAGAAGAATTTGGTTCCTACACTGAATTTCTCCGGTACTTGGGCTCCAA
AGATCGTGCTGGTGTTGCCAAACTTGATGATGGTACCACCCTATTTCTTGTCCCTCCATC
AGAATTTTTGAGGAAGGTATTAAGGGTAACTGGTCCTGAGCGTCTGTATGGAGTGGTCCT
CAAGTTTGCTCAGGTTCCTGGCAATGCATCTGTGCAGCATCAACCACACGAGTTGGCGGC
TCTTTCCCAATTTGCTGATGCACAGAGGATGCCTGCTTTCCAACCCGAGTATGGATATTT
ATCCCCTAAGCAGGAACAAGTTCTTCGAAATGCACAAGAGGATGCAAAACTTCCACAGCA
ACTGCTGTATCAACACATGGGTGAGTCCTCTGCAATGCGTTCAGCTTCTCACGAACAGGC
ACATGGCAATGCTGCCGCAGCATCCCAAGCTGGAGTTGCCTTAACACCCGAGCTTATTGC
AACTCTAGCTTCATTACTTCCTGCAAGTGCACGGACATCATCTACAGAAAGTTCTCAGCA
AAACTCGAGGCCAATGTTTCCCCCTGTTGTACCTAACAATGAATCTTCATTGCAAGCATG
GAAGCAAGAACATCAAGCATCCGATGGTGGTGGGTATTCAGTGCAACAACCCGGGAGTCA
GTTGAATGCTCCGATGTCATCAGTAACCCAATTTCAGCCTTATACAACCGTCCCAAGCAC
TGCTAGCCAGTCCATGCAAGTGCCGGCCATCCTTGCTTCCACCCAAATGCAAGAATCTGT
GCTCAACGCTTCACAATATGCCGCAGTTTCTAGATCATTTACTAATATCCCTTCCCAAGG
TGGACAGTTTGCAGCTTCCATCCAGCAGTATCCAGTTGAAGTTCCTCCCACTTCTTCTGG
GTTATACAGTTCACCACTTTTACACCAGCACAGTTCTTCTGGCTTGGCAAGCCAGGTTCA
AGGTCCTCCTTTTTCTCAGCTACAAACTGTTGTTCCCACAACATATACCGATGTCTCCAA
TCAACCACAGCAGATACAGTCCTCTGCTTCTGGGACTGCTCAGGGTGTACAAGATGAGGT
TGATAAGAACCAGCGCTATCAGTCAACATTGCAATTTGCTGCGAACCTTCTTCAGCAGAT
ACAGCAGCAGCAGCAGCAGCAACAGCAGCAGCAGCAGCAGCAGCAGCCGCAGCCAACACC
GAGCGCCCATCATGGGCAAGGTTATGGTGCTGGCCAATAGAAATTGAGTCATGGTTGCAG
GTAATTTCTCTCTCTGTATCTGATGTTTAGGTGCGTTAATTCATTTTGAATGATATTGCT
GACATCCTCAAAATTCAACTGGTTGGCATGAAGATAGCTCTCTCTCTGTATGTGTACATG
TCTCTGAGGGCTCATTTTTGTCTTACTTATTCTCAATCTTAAGCGCACNNNNNNNNNNNN
NNNNNNNNNNNNNNNNNNNNNNNNNNNNNNGGAAATGTGCATTGTGTGATGATAATTGCT
GGGTGCATAAGCTACCTAATAGGTATTTAAGTTGCTGGCTTATGACAATGTTATGAGCCT
TGTGAGGGTGAG
>contig_10670 
GCGATGCAGTACCCGCCGTCGGCGGCGATGCTAATGCAGCACCCGCAGATGATGGCGCCG
CCGCCGCCGCACCACCACCAGCATTACGCGGCGCCGCACTACATGGCGTACCACCAGTAC
GCGCCGCCGCACCAGCGCGTGCACCACCAGGCGCAGCAGCAGCAGCAGAACGGCGAGAAC
AGGACGGTCTGGGTCGGCGATTTGCACCACTGGATGGATGAGAATTATCTCCATAGCTGC
TTCGTTTCCACTGGCGAGATTGCTTCTATCAAAGTTATTCGAAATAAGCAGACAGGTTTA
TCCGAAGGATATGGATTTGTTGAATTCTTTACACATGGCACAGCTGAGAAAGTTCTACAA
AACTATTCGGGAATCATGATGCCTAATACTGAACAGCCTTTCCGTCTGAATTGGGCAACA
TTTAGCACGGGTGACAAGCGTTCAGAAAATGCTCCTGATCTGTCTATTTTTGTAGGGGAC
TTAGCTGCAGATGTTACTGATAACTTACTGCATGAGACTTTTGCTAATAAATACCCGTCA
GTTAAAGCTGCCAAAGTTGTTTTTGATGTCAACACTGGCCGTTCAAAAGGCTATGGATTT
GTGAGGTTTGGGGATGAAAATGAAAGGTCACAGGCCATGTCTGAAATGAATGGTGTATAT
TGTTCTAGCAGGCCGATGCGAATTGGTGCTGCGACACCCAGAAAATCATCAGGATATCAA
TCACAATATTCTTCACAAGGTGGATATTCATCAAATGGTGCCTCATCCCAGAGCTTTCAG
TCTGATGGGGACTCTGCAAACACAACAATATTTGTTGGAGGCCTTGATCCTAGTGTTAAT
GATGAAGACCTCAGGCAACAATTTTCTCAGTATGGTGAGATAGTGTCTGTTAAAATACCA
TCTGGGAAAGGCTGTGGGTTTGTACAATTTGCCAACAGAAGTAATGCTGAGGAGGCATTG
CAGAAACTGAACGGGACAGTGATTGGTAAGCAAACGGTGCGTCTTTCATGGGGTCGAAAT
CCAGCCAATAAGCAGTTTAGGGCAGATTTTGGAAATCAATGGGGACCAGTCTACTATGGT
GGGCAAGTTTATGATGGTTATGGATACGGTGTGCCACCACATTACGACCCGAGTATGTAT
GCCACAGCCACGGCATATGCAGCTTACCCAGTATACGGCAGTCACCAACAGCAAGTGAAC
TGAACGAGTGAGGACAAAGCAGAAAAAAGTTAGTCCTTAGCTCTTGAGATTCATGATGCT
GCAATTAGCCGATCTGTTCTGGTCCTGTAGAGATCTCCATGAATCCGTCCACTTGTGGGA
TGGAGCTGAATTTTGATGACTCTCGCTAGTTTTGTAGGGATTTATCTAAACGTGTCTTCT
AATTTATGGGAACCTTAAACTTATTCATTGGAATGCGAAATCTTGCGCATGACGCGGGGC
AGAGTGCCTCGTGGATTTGAAATAACACGGTGCTGCAAAATTCATGATGGGTGATCGCAG
TCTCTGGGAAAAAAAAGAAAAAAAAAGC
>contig_10671 
TGCCGGGATTGAATAATTTCTTCTCTCTTTGTTTTTACAGTGATGGGTCCTGGTAACTGC
TTTAGGAGTCTCAAGAAAGCGAAGGAAGGAACTTCCAGACAAGCGAAGGTGGAAGTTTGC
GCTGCCAAGTCCAATGGGTCCAAGCAGGATTCACAAAGAAAATCGGGTATTCCTAGAAAG
CGGGTTGAAGATACTGCCGCAACTAGGATTCAAGCTGCATTTCGTGCATTTCTGGCTAGA
AGGACACTGTACCGTCTGAGATGTGCAGTGAGGTTCCAAAGCTTGACTCATGGTCTACCC
GTGACAGAGCAAGTGTCGACTGCACTTAGCTATTTGCATTCGTGGAGCAGGATCCAAACC
GAGATTAGAGCTCGACGAATTAACATGGTCACTGAGGCACGCATGAGGCAAAAGAGACTA
GAAGATCAGTTGAAGTTTGAAGCCAAGCTCCAGAAGCTAGAGCTCGAATGGTGTGGAGGC
CCCGGAACCAAGGAGGATATCCTTGCAAAGATACAGCAAAGAGAAGCAGCAGCAGCCAAG
CGGGAGAGAACCCTGGCATACGCCTTCTCTCATCAGTGGAGGGCTAACTCCAGCCACTAT
CTCAGTCGACCCTCTTATTGTCTAGTCAAAGAATGTTGGGGTTGGAGCTGGTTGGAACAT
TGGATTGCTACCCGGCCCTGGGAAATCCGACCTCAGTCATATTCAACTGAAATGAAGGCG
AAGCAGCTTGGCAAATCGGCACAGCCATGTATTACCCAAAGGTCAAAACAGCTTCAATTG
TACTACTGAAACCCTGGAACTCAAGAGGTAATCACCATTCCCATGCAACGCCAGCTTGGC
AATGTGAAATAAGCCTATGAGATTGTTGAGTAATTTATTTCAAGATTGAGATGAGGTTTG
CGTTAGTAGCAGTTGCAGTCTCTAAGAGCATGGGACATAAGTCATACTCAGGAATGGCGT
AATCTTTCTTTACTGGACAACTGATAATTTATGAACTAAATTATGATCTGTCGCTGGTTG
TTATTAATAAATCCGGCGGATGTAACTGCCGAGCTCTGTGATTTGGATTGTTCAATAATG
TGTGTTATAATATGTATCTGTATCATTGTATTAAAGACTCTAGCCAAGAAAAATACAATT
GCA
>contig_10672 
CTGATGGAGTGAAATACTATGATATCATTGAGGGAAAGGGTCCAGTAGCTACAAAAGTAT
CGACAGTCCAGGTGCATTTTGACTGTATTTATCGTGGTATTACTGCTGTATCAAGTCGAG
AATCTAAGCTTTTAGCTGGAAATCGCATCATTGCTCAGCCATATGAATTCAAGGTAGGAT
CTCCTCCAGGAAAGGAACGCAAGCGTGGATCTGTAGATAATCCAAATGGATTATTTTCAG
CACAGGCAGCTCCCAAGCCGCCACCTGCTATGTACTCGATAACAGAAGGGATGAAAGTGG
GTGGAAAGAGAACAGTGATCGTTCCTCCAGAGGCTGGCTACGGTCAGAAGGGAATGGCTG
AGATACCGCCAGGAGCCACCTTTGAACTGAATATCGAGCTTCTGCAAGTAGAAAGGCCTG
AAGGAAACTAGGCTTAGCATTGGGTGAGCAGGACCATGAGGAGATGGAGTTGATATAATG
CTGAAATTTTGTCTCTTTTTCTTCTAACAGAAGGCAG
>contig_10678 
CCTTCCTCTTCGTCTTCAACGTCGCTTCCGATTCCCTGCGCGTTCCAGGCACTTTCCTCG
ATTCGGAAGCTTTACGTCGATCACACGGTCGGTATCTCGAACCGAATTCGATCAGTCGGG
GCTAGGGTTCTCGATCATCGGCCGCCGCGCGCGTGGCGATTGCCAAGCTCGGATTTTTCG
GGGAGGGAGAGGAGGAGGAGGATGACGACGACGACGGGGGAAGTGCAGCTCGAGCCTCCC
GGAGTGCAGCACGCGAGCGACACCGATCCTCTGCTGAAGGGCCAGGATGAGTCGGCCCCC
GGGAGCCCGAGCGAGATTAGGGACGATCGGGACCGTGTCGTGTTCGGCGGGGGCGGCGGC
GGCGAGGGCGAGGGCGAGGACGAGGACCTCGAGGCCGGGTCGGTCCCGTGTTGCCGCATT
TGTCTGGAGAGCGAGTGTGAACCAGGGGATGAATTAATCTCTCCTTGCATGTGCAAAGGC
ACTCAGCAGTTTGTCCATCGTTGTTGTCTTGATCATTGGCGCTCAGTTAAGGAAGGGTTT
GCCTTTTCACATTGCACGACTTGCAAAGCGCAATTTCACCTTCGAGTTGCGTTGTTTGAG
GACAATACCTGGCGAAAAGTTAAATTCAGACTCTTTGTGGCTAGAGATGTCTTCCTTGTT
TTCTTGGCAGTGCAAACTGTAATTTCTGTGATTGGTGGCTTTGCCTACATAATGGACAAA
GATGGGTCTTTTAGGAACTCTTTTAGTGATGGGTGGGATCGCATACTGTCCAAGCATCCC
ATTCCATTCTACTACTGTATAGGAGTACTGGCGTTTTTCGTGCTGCTTGGGTTTTTTGGA
ATTATATTGCATTGCTCCTCCCTAAATGGCAATGATCCAAGGATGGCAGGGTGCCAGAAC
TGCTGTTATGGGTGGGGCATCTTGGACTGCTTTCCAGCATCCATGGAAGCTTGTTTTGCT
CTTGTTATCGTATTTGTTGTCATCTTTGCGATCCTTGGCATTGCCTATGGTTTCCTGGCA
GCGACCATGGCCATCCAAAGGATCTGGCAGAGACATTACCATATACTTACAAAGAGGGAG
CTCACTAAGGAGTACATAGTGGAAGATCTCCGAGGCTGTTACTACCCACCGAAGTTGGAT
GCAGAACATGAAGAACGGCTTCGAATACTAAAGCTCTTGTAAAATTTTTCCAAATATGAC
TTGCAAATAAGCATGCGGAGGGAACTCTATATAATATAATCCCTTTCTAATCTACTGTCA
CACCACCAACATTGTCCTATCGTTTTCATTTGACAAATGTTCCCTTATCGAGGAAGCATC
ATCAGAAGATCTCTACTCAACCTTTTTCTGTAATTGATCGATGAATCTTTTCTGTTACCA
CTATCGCGAGATTTCACTCTATTGAAATGCCGCATTTTGTGCTGGGTTTAATTGCAAAG
>contig_10679 
CTCCCTACACGATTGAGAGAATACCCTTGTACAAAGGCCAAAGATAAATAAATACATGAA
GCACTTAAGGGCACTCGTCAGAAATTGCCTTGTGGTAGAAGACAACACATGAGCAATAAT
CCTTAGCAATCCTTTGCATCCCTTCTTCTCGAAAGCCTAACCCAGAAGTTGAACAGAAAC
ACCCCAACAGAGGACCGAGCGCGGAGATGGGAGACAGTACAAAGAAAGGACTATACATCC
AAAAGATCCTGTACACCAAAAGCTGAGAGTGTCTGAACTTTCGCACCTGAACTATATATC
TTACAAAACTTGAGGGCATAACACCAAAATAGACCAGCCCTCCAAACCAGCCATTCTGGC
CTTAGCATGATGAGCTTGTCATCTCACTTTCTTAACTCTGTTCGAACGTTTTACATTTCG
ACAGAACCTACTGCCACATAAACACTGGAATGCATTGAGAGAATGATCATGGTCGTCAAA
CTCAATTCCATAATCCCATGTCAGCTCTTCCAAGGCGTGTATTTTTCTAGTAGTGAAT
>contig_10680 
CCCTCCGGCCGCCGGCGGCCGTTCATCGTCGCCGGGGCCCTGTCGATCACCTTCGCCGTG
CTGATCATCGGCCACTCCGCCGACATCGGGTGGCTGCTCGGGGACAGGGGGGGCGCCACC
AAGCCGGGGGCGGTGGGTGCCTTCGTCTTCGGGTTTTGGATCCTCGACGTCGCGAACAAC
ATGACTCAGGGTCCTTGCAGAGCTCTGCTCGCTGACCTCACCGGGAAGGACCATAGAAGG
ACTCGAGTAGCCAATGCATATTTCTCGCTGTTTATGGCTGTCGGTAATGTCCTCGGCTTT
GCCACAGGGTCATATAGTGGATGGTATAAAATTTTGCCATTTACTAAGACTTCTGCTTGC
AATGCTGACTGCGCCAACCTTAAGTCTGCATTCTTGATCGATATCGTATTTATTGCAATC
ACTACATATCTAAGCGTCTCAGCAGCTCAGGAAGTACCTCTTGGTTCGAGTGACAGATCC
TCGTCTGCTGCTGATGGACCTGGGCAGTCAAGCCACACTCAAGAGGCTTTCATGTGGGAA
CTATTTGGGACTTTCCGATATTTTTCTGGGTCTGTATGGATGATCTTGCTTGTTACTGCT
TTCACTTGGATTGGATGGTTTCCTTTTCTTCTCTTTGATACTGATTGGATGGGAAGAGAA
ATTTATGGCGGCGAACCCAATGAAGGGCAGAACTACAATGATGGTGTTAGGATGGGTGCA
TTAGGTCTCATGTTGCAATCAGTTGTCCTTGGAATAACTTCAGTTTTCATGGAGAAGCTG
TGCAGGAAATTTGGGGCAGGTTTTGTATGGGGGATTTCAGACATTCTTATGGCTCTTTGT
TTTCTTGGCATGCTTGTGGTAACGTATGTCAATAGCATGGACTCAGGCGGCACTTCACCT
GCACCTGGCATTGTAATTGCTGCAATAGTGATTTTCACAATACTTGGTGTTCCTTTGGCT
ATAACTTATAGCGTTCCGTATGCCTTGATCTCGACACGTATTGAGTCTTTGGGACTTGGG
CAAGGATTGTCTATGGGCGTTTTAAACCTGGCAATCGTGATCCCACAGGTGGTGGTCTCC
CTGGGAAGTGGACCCTGGGATCAATTATTTGGTGGTGGAAATTCAGCAGCTTTTGCAGTG
GCAGCACTATCAGCCTTCACTGCTGGTCTTATAGCCATTTTAGCTATTCCTCGATCCAGT
CCTCAGAAAGCCAGGATTGTTGTATGAGTTATCCAGGAAGTCTATCTCGCTTTCATTTTG
TCCATTGGAGGCATTTGGGTGGTTTGCTAGAGCAGTTCAATAGCTGTCTTTTTCTGAATC
AATTTTTGGGGCTGTTGCTGTTTGATTTTGAGTTAAGACCGGCCAATGGGGACAGTAAAT
TATCGCTCTACACTGCACATATACTGGAAGGGAAGTGGCGTTGTTCAATATATGATGGAT
GATTGCTGGAGAGGAATGATATCCATCCAGATATGCAATCTACACACGAGATATCTAGGG
TGCAGCCGGTGGTGATTTGCTTTTTAGCTGTCAAGTCGAATCACACATCAACCCTGTCCA
TGAAAGCGAAAGGGGAATAAAATCATTGGACATTCTGAGAGGCATATTTTTTCTGTGTAA
ATGTTCAATCCCTGGAAGGCTTGTATCGCTGGGGTGAAAGATGCATTGATGCGTGTTTTA
TGTCATAGGAGACTCTGAAATTACTCAAATCAAAAGGATCTGTCCATACGGAGAGCCCAG
GTCTGTACATATCTTTGAATTTGGGTGCTTCAAACATTTATCAACTAAAATAATGTGCTA
AGATTGTTTGGTCATTGCCTGCTGCTTTCACAACTCAAGAAATCTACTCAGCATGTATAG
AACATGTCTAATTTAGCTTGGAGGTCATAAGGTG
>contig_10684 
ACTGGTCAAAATCATTATTTGTCTACTTACTGCGACCAGCTCTCAGCAGTAGCATTGCAG
CAGGGCCAGATGCAGCTACCTGGCTTCCTCGGCAGTTCTGGATCTCCGTCTGTGCTTAAC
GGGCTAATGTTTTCAGCAAAGGAACAACATCAACAGCTGCTTTGGGCAGCCCAAGTATCA
GCTCAGTGCAAGCCAGTGGCTGTGGCCAATTCCAAGACCATGGCTCAGTATCCTGGTTGG
CAAGGTGGAATACGAGGGTGTCCTACCCTGATCCCACGTTCTCAAGCAGTCCTTCCTCCT
TCACCTTCCGCGCTTGAAGTACTCGGCCCTAAATACGCTCCCATGCCAAATCATCTTCAT
CACCAGCTTCCTTCCCTTAATTCATCAGTACCTCCTCACGGCATAAAAAGGCAAGACCAC
CATCCCCACTCTGTATACCAAGAAACCACGGCCCGGTTTTACAC
>contig_10690 
CGAGGCCCAAGGACGGCGGCGAGGGCGGGGACGACGCGGAGAAGGAGAAGCTCCGAGCTG
GTCTGAACTCCGCGATCGTGAGGGAGAAGCCGAATGTGAAGTGGGGCGACGTCGCGGGGC
TCGAGGGCGCCAAGCAGGCGCTTCAGGAAGCTGTCATTTTGCCTGTCAAATTCCCCCAGT
TCTTCACCGGGAAGAGGCGGCCATGGAGGGCATTTCTTTTGTATGGTCCACCAGGAACAG
GGAAGTCATATTTGGCAAAAGCTGTGGCAACAGAAGCAGACTCTACCTTTTTTAGTGTTT
CTTCTTCAGATCTGGTATCAAAGTGGATGGGTGAAAGTGAGAAGTTAGTTTCCAATCTTT
TTCAGATGGCTCGTGAGAGTGCTCCTTCAATTATCTTCATTGATGAAATAGACTCTCTAA
GTGGCCAACGTGGAGAAGGAAATGAGAGTGAAGCTTCTAGACGTATTAAAACAGAAATTC
TTGTCCAAATGCAGGGTGTTGGAAACAATGATGATAAAGTTCTTGTCCTTGCAGCAACAA
ATACTCCTTACTCTCTCGATCAGGCAATCCGCCGGCGCTTTGACAAGCGTATATATATTC
CCCTACCAGATCTTAAGGCTCGGCAACACATGTTTAAGGTGCACTTAGGAGATACTCCTC
ACAATTTAGCAGAAAGTGATTTTGAGAGCTTGGCTTCGAGGACGGGGGGATTTTCTGGTT
CAGATATATCTGTTTGTGTCAAGGATGTCCTCTTTGAGCCTGTTCGGAAAACTCAGGATG
CCATGTTTTTCATGAAGACTTCTAATAGTATGTGGATGCCATGTGGACCAAAGCAACAAG
GTGCTGTTCAAATCACCATGCAGGACCTGGCGGCCGATGGGCAAGCTGCTAAGATCATTC
CACCACCGATCTCGAGAACAGATTTCGATAAGGTGCTTGCGAGACAGAGACCAACTGTGA
GCAAAGCTGACCTTGAGGTTCATGAGAGATTCACAAAGGAGTTTGGGGAAGAAGGTTGAT
TGGGTTTTGATTGATTTTATACCGAAAACAAGGTTGATCACCTGGATTTGTATGTAATTG
ATACCCGTCAATCCCCGTTTCATTCCATTTCGTTTTTGCTTCTGCAATCAGGCCGATGAT
TTGCTCTTCCCATTTTCTGTATTCACAACTGCTAAGTTTACTTTTTGCAAATTGC
>contig_10691 
GCTGTGAAAACCCAGCCCTCTTCCGACGCTTCGTCCACTGATGACGAAGAAACCCCTGCT
TCCTCTGAGCTCCGGAAATCCCCCAAACGACCCCGGACTTCCCAAAACGACGAGGACGAC
GACCAGGAAGAGGAGGAGGAGGAGGAGGAGGAAGANNNNNNNNNNNNNNNNNNNNNNNNN
NNNNNNNNNNNNNNNNNNNNNNNNNNNNNAAGCGGAAACCTTTGTCCATTCTCTCTCTTC
ACCCACCTGAGGAGAACCAAGAACTCGAAGACCCGGCAGTAATTAAGGAAGAAGGAGAAG
AAGCCGAAGCCGGCTCTGTGGAACGTAATGGGAGCGCGGCCGCCGGAAACGGAGCGGCTC
CGAGCACGACCAACGGGAAGAAATCGAGCAAGAAGAAGAGCAACAACGTGTGGTTGCCCA
AGTCCACTCGGAAGGGCAAAAAGAACAAGAGCAAGAACAGCACCAACAACACCAACAATG
GCCACAATTCGGCCTCCAGTGACAAGGTCTTGGTAGCCCCCTTGCCGCGGTTCCCCGACA
GGACCGACGACAACCCGGAGATGAAAATCTGCCTATCCAAGTTCTACAAGGCGGAGAAAG
TGGAATTGAGCGAGGACCGGATGACTGCCGGCAGCACGAAGGGGTACAGGATGGTTAGGG
CCACAAGAGGGGTTGTGGAAGGCGCCTGGTATTTTGAAATAAAGGTGGAGAGGTTGGGTG
AGACTGGGCACACGAGGTTAGGGTGGTCAACAGAGAAAGGTGACTTGCAGGCACCTGTTG
GGTATGATGCGAATAGCTATGGGTATAGGGATATTGATGGGTGTAAGGTGCACAAGGCTC
TCAGGGAGAAATATGGAGATGAAGGGTACAAGGAAGGTGATGTCATTGGTTTCTACATTA
ATTTGCCCGACGGAGAGCAGTATGCCCCAAAGCTGCCGCGCTTGGTGCTGTTTAAGGGGC
AGAGATATGTTTCTCCGGCCAACCCAAAGGAGGATCCGCCCAAGGTGGTGCCTGGGAGTG
AGATTTCTTTCTTCAAAAATGGGGTATGCCAAGGGGTTGCTTTCAAGGATTTGTATGGAG
GCAGATACTACCCAGCTGCTTCAATGTACACTCTTCCTAATCAACCTAATTGTTTGGTCA
GGTTCAATTTTGGGCCTGAACTTGAATGCTTTCCCGATAATTTTGAGGGACGTCCGCTCC
CTAGGCTGATGGTTGAAGTGCCTTACCATGGGGTCGTGAACCCGGTTGAGAATGATGTGC
CCCCCGAGAAGAAGAATTAGCCAGTTTGGAGGGGGTGCTTTGGTTTATGAGCTCCTTTTT
GTGGAATAGAGAACTGGAAGTTGCATTCAACCTTTTGTTGAGGTCTTACTAGGGTTTGGG
GCTTGAAAAGTCACAGTTTGATGTAAAGTGTAAAGCTTTTCGTTTGGGTTTAGGTAAGTG
AATCTGTGACTGTGTTAGACCAGCGAACTTGATTAGAACTAGCCGTGTTTATCAATCTAG
TTGAGGTTTGGCG
>contig_10692 
ACCCCCATCTCTCTCTCTCTCTCTCTCTCAAGGCTGCTACTGCAACTCCAAATTTGCTCG
AACGAACTGGCTCTAAGACGACCACCCATGGACTCCGCGGCCGCCAGGCGACCCTGTTTC
ATCGAGGAGGACGACGGGCTGGCCTCCCTGGCCGACATGGAGGCCGGGGTGTCCGGGAAG
CAGTGCCACGCGTTCGTGTCTCGGCGGCCCCTCTGCTCCGCCCGGAGCGGGTTCCGGAAC
GTGTTGTCGTCCCCCAGGTCCTCGAGGTTTTACGACGCCAGATCCGAGGACCACCAGCCC
CATTTCTTGGATTCCTGTTCTCTCTGCAAGAAACCGCTCATGAGCAACAGGGACATCTTC
ATGTACAGAGGGGACACACCATTTTGCAGTGTAGACTGCAGGCAAGAGCAAATAGAGATG
GACGAGGCCAAGGAGAAGAACTGGAACCTCTCTTCCTCCATGAAAGCTCTGAGGAAGAAG
AAGGAGCAGAGGAAATCGACCTCTCCCACCAAAGCTCAGGACTACTCTTTCCATGCGGGC
ACTGTCGCAGCCGCTTAGAAATCGAGGCGCCACTTTTTTGGCTCGCTTAATTATCACATA
AGTATATAATATGAACACAAAACTATTTCACATAAACCAACTCATGTGGAACAAAGACGA
AGATCTTTGGTTCTTGGACGAGGCTGATGGAGCAGAAGGGCCAGGGAGAGTACTAGCAGG
CGGAGGAGATGGACGACGACGATGACGAAGACGACCCAACAAAGCAGCACAANACAAAGA
CGAAGATCTTTGGTTCTTGGACGTGGCTGACGGAGCAGAAGGGCCAAGGAGAGTATTAAC
AGGCGGAGGAGATGGACGACGACGACGAAGACGACCCAACAAAGCAGCACAGAGAAGGAA
ATCGGAGAGAGACGAGAATAGAGAAAAAGGACCCATTTTGATGTTTTTGTTTTCTCGATT
GCGGGTTTATAAGTCTTTAAGGGGATGGATGTGATATACAGAGGTTGAGGTTGAGGGTGA
GGTTGAGGTTGTGGTTGTGTTCTGGGAATGTGCTCAATGAGATGGCTCTGGTTTTGGCTT
TTTTCGATTTCTTTTTTTTGTTTTTTT
>contig_10697 
TCGCGATTTCTCTCGGCCGTTGCTCTCGCCGAAAAACCCTAGAAATCCGAGACCAGCCCC
GCCCCGCCGCCGCCACCGCCACCGCCACCGCCACCGTCGTCGCGGCGGAGGACGACCTAG
GGTTTCCTTCCATCTCCGCCGGAGGGGGCCTTCGCTCGGCTCGGGTGCGATTCGATGGAC
TTCGACGAGTACGAGTATCTGGAGAAGACGGTGGAGGGCCAGGACGACCGGGAGAACGCC
TCCAAGCCGTCGAGGAAGAGCAAGGACGGGGCTTCGGAGAAGGGCGACAAGAGCTACCGG
AAGCGCGATGTGGACGTGGACGCGGACGGCGAGGACCGAAGGAGCAAGAGGTCCAGGAAC
GGCGAGGAGGAGAACGGCTCCAGGAGAGACCGCGAACGCGACCGCGACCGGGACCGGGAC
GAGAAGGACAGGGCTTCCCGCAGGGACAAGGACAAGGACCGGCATAGGAGTGGCAGGGAG
GGCGATAGGGAGAGGGAGAGGGAGAGGGAGAGGGATGGGGAGAGAGAGAAGGATCGCGAG
CGAGAACGGAGTAGTAGAGAGAAAGAGAAAGAGAAAGAGAAAGAGAAGGAGAAGGAGAAG
GAGAAGGAGAAGGATAGGGATAAGGAGAAGGAGAAGGAGAAGGAGAAGGAGAGGGAGAGG
GAGAAGGAGCGGGAGAGGAGGGAAAGGGAGAAGGAGAGGGAGAGGAGAGAGAGGGATAAG
GAGAGGGAGAGAGAGGAGAAGGAGAAGGAGAGGTCGAGGAGGAGCAGCAGCCATTCGCGG
AGGAGTCGGAGCACTAGTCGGCCGCGGTCGCAGAGGAGCAGTAGCCGCTCGCTGAGGCAC
GATGCTGATTTCGAGAGGGAAAGGGAGATGGAGTTTCGCGACAACAGGAGATTTAAGGAC
AAGAAAGAGGCAGTGGAACCTGAAGCTGATCCAGAAAGGGACCAGAGAACAGTTTTTGCT
TACCAGATGCCTCTGAAAGCAAACGAGAGAGACGCGTATGAATTTTTCTCAAAAGCTGGC
AAGGTAAGGGACGTCAGGTTGATAATGGACAGGAATTCAAGACGTTCAAAAGGTGTTGGG
TATGTGCTTCATCACAGAAAAAGCTTTATAACATTTACATGCCTGTAGAGTATCTTAAGC
ATATCTTATTCGAAGGATCAAGTTTAACTGTATTCTTAAATGGTATATCGAATTCTACGA
TGCAATGTCAGTACCAATGGCAATAGCGCTCTCTGGACAACTACTTCTTGGGCAACCTGT
GATGGTTAAACCTTCGGAGGCTGAGAAGAATCTTGTTCAGTCTACCGCCACTGGTGCTTC
AGGTACTGCAGGAGCATATGGAGCCACAGACAGGAAACTCTACGTGGGGAATTTACATTT
TAATATGACAGAAAGTCATCTGAAAAGCATTTTCGAGGCTTTTGGTCCTGTTGAGCTGGT
GCAACTGCCCCTTGATCCAGAGACTGGACACTGCAAAGGCTTTGGGTTTGTTCAATTTGC
TCAGCTTGAACATGCTAAGGCTGCTCAAAGCGTAAATGGGAAGTTAGAAATTGCGGGTCG
TTTTCTCAAGATTTCTTCTGTAACTGATCACGTTGGAGCACAAGATACTACAGCAAAATC
TGCAGATTTGGATGATGATGAGGGTGGATTGGCTTTAAATGCTCAGTCACGAGCATTACT
AATGCAGAAGCTGGATCGAACTGGAATTGCCTCCAGTATTGCGGGTTCACTTGGAGTCCC
TGCACTAAATGGAGCTCCTAATCAACAAGCTGTTAACCTGCCTCTCAACAAGCAAGCTGC
TGTTCCTATGGCTATGCTTCCTGCACAAGTTATTTCTGCAGCCACCGAACCTGTTGGAAG
CCCAACGGAGTGCTTGCTGCTGAAGAACCTGTTTGATCCAGCCACTGAGACGGAGCCTGA
TTTTGATTTGGACATAAAGGACGACGTGGGAGAAGAATGTTCCAAATTTGGCCAGGTGAA
GCATATATACGTGGACAAAAATACTGCTGGTTGGGTGTATTTAAGGTTTGAAAATGTACC
AGCAGCAATGAATGCTCAGCGTGCAATGCATCTGAGATGGTTTGCAGGGAGGTCAATATC
GGCAATATTCATGCCACCCCATGAGTATGAAGCAAAGTTCCAGGGGGTAGCCTGATCCGG
ATTGGACGGAGGATTTTATGTAGGAACAGTTTTGCTTTTGCGTTTGATGGTCTCAGTGTT
TTGAAAAATTCATGTGCTTGGAGGGATCTCTAACTTTTAATTCGTCTCTTGCCTCTAGGA
TGGAACACTTATATGTACTCAATTGTGTATTA
>contig_10700 
AGAGAGAGAGAGAGAGAGGGAGAGAAAGAGGAGCGATGGCGGAGGATCTGGTGCTGGACA
CGGCGATCAGGGACTGGGTGCTGATCCCTCTCTCGGTGGTGATGGTGCTCATCGGCGTGC
TCCGCTACTTCGTCTCCAAGCTCATGCGCTCCGCCCAAATCCCCGACGCCAAGCTCGTTA
AGGAAGGGCAGGTGATCGTTAGGGCTCGGAACCTGCGCGCCGCCGCTAATTTCATCCCGC
CCAAGTCGTTCCGCGCCCGGAGGCTCTACTACAGCAACGAGGAGAATGGATTGCTATATG
TGCCGAAGGGCCAGGCTCCGAATGCTCAAGCTCAAATGTTTTCCGATCCAAATATGGCTA
TGGATATGATGAAGAAGAACCTGTCCATGATCATACCCCAGACTCTGACTTTTGCCTGGG
TCAACTTTTTCTTCTCCGGTTTTGTAGCAGCCAAAATTCCCTTTCCACTCACTCAAAGGT
TTAGGGCAATGTTGCAAAATGGGATTGATTTAAGTACCGTTGATGTTAGCTACGTGAGCA
GTCGCTCGTGGTACTTTCTCAACCTTTTTGGGCTAAGAGGTCTATTTAGTATCATTTTGG
GAGAAGAAAATGCTACTGATGACACACAGCGGATGATGCAGATGACTGGCTTTGGCTTCG
ACCCAACCAAAAGCCTGGGTGCTGAGAAAGACGGCCTTGACATAGTGCAGCATGACTGGA
CGATGCCCAAGTTCGAGCGTCGTGCTGAAGCTGTATTGAGGAAGCTTGTACGCTGAGTGA
TGCCTGCATCTGCAATGTTTTTCTTCTTCATTGGCCGTCATCCCATGTTTGATTTTAGTG
AAAATGTTCTGGCCAGCTGCAAAGTCTGGAGGCTTCATTGACAATAGGAGATAGTGGCGA
GAATCTTTGTAGTCGTCTCTTCTAGGATTATGTGCTCTTCAATATAGGGAATATTTACAC
TCTGTGGTCCTAATCTTTTTTAAAACCCCTGTTCCGATTGATGTATGATTTAAGTTCTCA
TCAGTTCCTCTACGGATTAGAAAATAATAGTCATCTTTCTTTAGCAATTTCAGGTATAGA
AACCAGAAATCTTATGCAGCGC
>contig_10705 
ATCGGGCAAAAAAAAAAAAAAGGAAGAAAAAATCCCCCCCAAATCCCTCATCGTTCATCG
CCCGATGGCTCTCCTCTTCGCCTGATCGACCGAGCTACTCGCGCAGGAGCGCCCTTCCTT
GTTCTTCGATCCGCATGGAGGATTCCTACAGCGGCCTCCCAACCAGCCACCTGCTGGGCT
CCGTCCCTGCTGTCGTTGATGATGGAAAAAGTTCACCTCGCTATGAAGCACCAGAAGCAA
ATATGCAGACTTTTCCTCCAAATAATAGAGGAGACAAAGGGCGTGGCTATCAATCTCTTG
CGGGTCCAAGTGAGACGTTTGAACAACAACCCGCAAGCAACTGGAGAGGAGTCTTTAACA
TCTCATCCTATACACAATATTTCAACGTTGATACAGATATAGTTTTAAACAGATTGCTGG
CTTCGTTGTTCCCTACTGGTGGGGATTTTTTCAGCAAGATAGATGCAAATCCAGATCTAT
ATGGGCCTATCTGGATCTCCACCACATTGATATTTGTGATCGCTGCCCTTGGAAACTGTG
CTACCTACCTCATGGAAAAGAATTCTGACGCAAGTACCTCATGGAGCTTTGATGTTGGTT
ATGTAAATCTTGCGGTTTGGTCAATTTATGGTTATGCAATTGTGGTTCCGCTAGGATTCT
ACTTCTTGCTCAAGTATCTGGAATCGAATGCCAGCCTCATTGGGTTTTGGTGCATGTGGG
GATACTCACTCTTCATCTTTATTCCAAGCTCTCTTCTTTTGTTGATTCCGCTTGAGGTTC
TCCGTTGGTTCATCATACTCCTGGTTGGTGGGGCCTCGGCTTGCTTTGTTGCTTCGAACC
TCAGGTCATATGCGGGAGGGAGCGAACTTACAATCATAGTGGTAGCTGCGTTTTTACTGC
AAATGGCTCTAGCAATTTTCTTCAAGGTCTGGTTCTTCCCATGAAGACCCAGAGAGATAT
TTCTCAAGGATCAGATCCCGTCTACTTCGACTTTTGTCTCTTGTGACATTTGATCCGCCG
TCTAGCTGACTGGATCTCAATCAGCGACGAGTCTCTTTGGGTTGCCAGGTCATTTAAGGA
GTGGCATTGTATTGTATGGACGATCTTGCTGCATTGAATCCGAGAGGATGAAATGTCTGA
GGACAAACCTTTAATACTCCCACGGAGATCGGGCTTTGTATTATATTTTCTGTTGTTTCT
CATCAGCTATTAGGGTGATGGTTTTGGCAAAATGAAAAGGAGACGTGGCCGGCCTGATAT
GACTCCGCTTCGAGTGCCGGATCATTGCATGTGGAAGTCAGGTTTTTAAATACGGAACTG
CCATGGTACCAACATGCAGAGTGGGACTCAAATAAATCATGTGTGGGGGG
>contig_10706 
GCTGCGTCCGGCGGTGAGGGCGCGGTCGCCACCTTGTGCCCGGCGCCGGAATCGTGCGGC
CGTGCTTCGGATTCGCTGTCCGTGGAAGTTCCGGCGACCGGCGTGAACGGGATGGGCCCG
TCCAGTTCTCCAAAGGCGCCGGAGTCGGCCCGTGTCCGGGAAGTCCTTGAGGAGAACTCT
GCGGAGGAAGCCAAGAGGGGTTCTGCTTGCGTAGGTATGGGCGATTCGTCTTCTTTGGAT
ATGAATGGGGATGGGGAGTTTCTTGGTGAAGGCGAAGTGTCCGCGAATCTTTTGGAAATT
AAAAAGCAGCAGTTGTTGAGTGATCTTGAAGGCGGGTCGATCTTCAGACCGGTAGCCCAG
TCGGAGTACGTCGCTGAGGAATCGCCGGATATTGGTGTGATGATAGGGGGTGCTACCGAT
GGAAACAAAATTTCCGGGGAGCTGGTGCATACTTGTGACGAGGTGGAAGGCGACGACGGA
ATTGACGGTTCTCTCAGACGTTCGTTGAAGATTCAAGTCATCGATGACATTGCGTTGATT
GAACCCGTGTTGTTCGCTGGAATTGGCAATGGGGGTGACGTGGAGATGGGAACGGTGGTG
AGTTTTTCAAGATGCACTGAAGGAAGTTCTAATAAATGTGTGAAAGAAGCTGCGNATGGA
GATGGGAACGGCGGCGAGTTTTTCAAGATGCACTGAAGTGAGTTCTAATAAATGTGTGAA
AGAAGCTGCGGATGGAAAGAAGACTAAACGTCCTCGGAGGAAAGGGAAAGGTGCACAGAG
AGAAAATTCAGTGCATTTTGACGAACCTATAGATGCTTGTCGAACAAAGGGAGACGGAAC
CAAAAGAAGGTACTCGAGGGAAGAAATGGAGGCCCTGAGGTTTGTTAATATTTCGGAACA
ACGAAAGTTTTGGAGAGAGATTTATAATGGCCTAGGCCCCGTGGCAAGAGAGTATGCAAA
CCTTGCAAGCTCTAAGCATCAGGCGCAGTCTTCTTTGAGCTATCATTGCCAGCGTCAGTC
CCTTGGGAGGGCACAGGATCCTGGTATTCTTGGTGCAATTGCTGGAAGTTCAAGGGGGAA
TTTCTTTGTCCCCACACTAAAGAC
>contig_10708 
CCAGCGGTGGCGGCGGCGGCGATGGGCTCGCATGGGTAGCCGCCTCCTCCAAGCCGGGCC
GGTGCCAGGGGTCCATCGCGGAGTGCATGGCCGAGCAGGGCAGCGAGTTCGACATGGACA
CGGAGGTGAGCCGGCGGGTGCTGGCGACATCGCAGTACATAAGCTACGGGGCGCTGCAGC
GGAACACGGTGCCGTGCTCGCAGCGGGGGGCCTCCTACTACAACTGCCAGCCGGGCGCGC
AGTCCAACCCCTACAGCCGCTCATGCTCCGCCGTGACACAGTGTCGCGGCTAAGTGAAAC
GAAACCCCCCATTGCCGATCTAGCTCTCCAATCTTCTCGGTCCACCGCTGCTTAATTAGC
TTGCTCTATCTATCTATTATGTGATGTACGTGATGGATAAAGACAATGCTGTATTGTCGC
TCTTGTTAACGCCTGCT
>contig_10711 
CCTCCATGGCGGCCGCCGGAGCCGACGCGGCCTCCCCGTCCTCCTTCCTGGGGCCGTCTC
TGCAGGTGCACACCTCCTTCGCAGATCAAAACAACAAAAGAATAGTGCTGGCGCTTCAGA
GCGGGTTGAAGAGCGAGTTGACATGGGCGCTCAACACTCTCACATTGCTTTCGTTCAAGG
AAAAGGAGGACGTGCGCAAAGATGCTACCCCTCTTGCCAAAATTCCCGGCTTGCTCGATG
CTCTTCTCCAAGTTATAGATGATTGGCGTGACGTAGCTCTTCCGAAGGAACTTGCTAGGA
CACCGAGGGTCAGAACATTGGGTTCAAATTCCGTTGTAACAGGGTTTGGGAATGAATATT
ATGCTTTAGGCTCCGCTGGATTGGGTTCTGGGGCTTCCATGCCAGAAGCTTCTTTGCAGA
AAAATCTGACTAGACCTCGTCCTTCCGAGTGGTGGTCTGATGAAGATGGTCTATTTAATC
TGGATGATGAAGGGCGAGCAGAAAAGCAACAATGTGCTGTTGCTGCTTCAAATGTTATTC
GCAATTTCTCTTTCATGCCAGAAAATGAAGTCATCATGGCACAACACAGGCATTGCTTGG
AAACAGCATTCCAGTGCTTAGAGGACCGTGACACAGAGGATGAAGAACTTGTCACCAATG
CCCTTGAGACAATTGTGAATTTGGCTCCTTTGCTTGATCTTCGGATTTTTAGCTCAAATA
AGCCTTCATTCATCAAAATAACAGAAAAGCGTGCAGTTCAAGCCATTTTGGGGATGCTGG
AATCTCCTGTCAGAGCTTGGCATTGTGGAGCTGCTGAACTGATTGGCCGTTTAATTATAA
ATCCCGATAATGAACCTTTTCTTCTTCCCTCTGTTCCTCAGATACATAAGCGTATGGTGG
ATCTCATGAGCTTACCAACACATGATGCACAAGCAGCTGCTGTTGGTGCTCTGTATAATC
TTGCTGAAGTTAATATGGACTGCAGATTGAAGCTTGCCGGTGAACGATGGGCCATTGATC
GACTGCTTAAAGTGATAAAGACACCACATCCAGTGCCAGAGATTTGCAGGAAAGCCGCAA
TGATTCTGGAAAGCCTTGTGTCTGAGCCACAGAACAGGCCCCTGCTGCTAGCTTATGAGA
ATGCCTTTGCAGAGATACTTTTTTCAGATGCCAGGCATTCAGATACATTTGCAAGGATAT
TATATGAGCTTACGGCAAGACCAAACAACAAAATGGTGGCGGCTCGTGGAATATGGGGCA
TGTAAGTTTAACCCTCATTTTGCAGTATAGCTGTGTGGCTTGATGACGCGACAGATAGGA
TAGTAAACGCCAGGTATATGCTAGCTCACCCAAGCTTTGGTTGTAGGTAAGTAGTAGCGC
TTATATTTAAACTAAACAGTANCAGCTGTGTGGCTTGATAACGTGACAGATAGGATAGTA
AAGGCCAGGTATATGCTAGCTCACCCGAGCTTTGGTTGTAGGTAATTAGTAGCGCTTATA
TTTAAACTAAACAGTAGTCAATGATTGGTATATTCTGATGCCGCATCCTTGGTTGCTTCA
CAATGCCCTTGCTAATGAGCACATGCTTTGTCTAGCGATATGCTGTGCATTGAAGTCGGC
TGAGTTCTCATGTCGAATTGCCA
>contig_10719 
GCCCTGTCCTAGTGATTGCAACGAAGAAGAAGGGAACTTCGCCGCGCTCGGCTGCAACAT
TCCCCAGCGATGTTCGCGCTGCGCGCTTCAGCTCGAAGATCCGCCGATGCCGGTCGGCGG
CTCCTCCAAAGCACCCAGGGGGTGCGAGGAATTCGTATCGGGAACACGGAGGTTCCTGAT
GATAAGAGGCTGACGTATTCTCTCCAACGTATCAAGGGCATTGGCCGCTCCACCGCTCGC
CAAATACTGTGTGAGCTCCAGATTGAGAACAAGCCGACCGGGAAATTGTCGGGGATAGAG
CTCGAGTCGCTTCGCAACGAGGTCCTCAACTACGACATCGGACATAATTTGGACAAAGAG
AATGCCAGTTGCATTAAGAGACTGGTTGACATAAAAAGCTACAGGGGAATCAGGCACATA
GATGGCTTGCCGTGCAGAGGGCAGCGTACGAGAACGAATGCCCATACCAGGAAGAACAGG
GGAACTCCTTTTGCTGCATTTAAGATGACTTCCCATAGGTAGTCTGGAGGTGTACCAGAG
CTGGAGCTGAACTGGTTTGCTTGCATTCATTAGGGAACTGTCCTGAAGTCCGAATACTTA
GGTAACAGGAGTTGAGTTTTTGTGGAGCTAAAGAAAAAGAAATTACAAGGGTTGGTTTGC
TCTGACCAGTAAGGTTCAAATTCTTATTTACTGATTATGGTGGAACTTTTCCCGCTTGAG
GTGGTTGTCTTTTCATCATTATACTCTGCTAATCACGATTGAAATGTGAACGGTGTAAAC
AGTGGCAAATAAGCT
>contig_10722 
GCGATGGCGATGGCGATGGCGATGGCGACGTCGAAGGTGATGTCTCCCCTGACATTGACA
TGGTGGTCGATGAGGAGCAGTCTGTTTTGGAAGCTCAAACTTCCTCGGCTGTTGAAGAGT
TGAAGGCTGCTATTGCATACCAGGGAAAAGGTGCAATGCAGAAAAGAGTGAGTGCTCTCC
GTGAATTAAGGCGTTTATTATCAAAATCCGAGTTTCCTCCTGTTGAAGCTGCTCTCAACG
CAGGAGCAATACCCATTCTTGTGCAGTGTCTTTCTTTTGGCTCTCCAGATGAACAGTTGC
TTGAGGCAGCATGGTGCCTTACAAACATCGCCGCAGGAAAACCGGAACAAACTAAAGCTT
TGTTGCCCGCATTGCCGATGCTTATTGCTCATATTGGTGAGAAGAGTTCTTTACCTGTTG
CCGAGCAGTGTGCATGGGCATTGGGAAATGTGGCCGGTGAAGGAGAGGAGCTGAGAAACA
TTTTGCTCTCACAAGGGTCCTTACTACCTCTTGCAAGAATGATGCTTCCAAACAAGGGTT
CAACTGTGAGAACAGCTGCCTGGGCATTGTCTAACTTAATCAAGGGACCTGATTCTAGAG
GAGCGACCGATCTGATCAAAATTGATGGGGTGCTGGATGCAATTGTTCGGCACTTGAAAA
AGGCGGATGAGGAGTTAGCAACAGAGATTGCTTGGGTAGTTGTTTATCTCTCAGCCCTTT
CAAATTTTGCTACTAATTTATTGGTGAAGAATGATGTTGTTCAACTCCTTGTGGAAAGAT
TGGCAACATCGAGTAGTCTGCAATTGCTCATTCCGGTATTGCGGGGTTTAGGTAACCTTG
TGGCTGGTGATACAAACACCACCCATACTCTTCTCCTCCCCGGGAGTGAAGTCACAGATG
GGGTGGTGAAGGTCGTTGTAAAATGTTTAAAGAGTGAGCACCGAGTGTTGAAGAAGGAAG
CAGCATGGGTGTTATCTAACATAGCCGCTGGTTCTGTTGAACACAAAAGGTTAATATATT
CGAGTGAGGCATTGCCATGGCTAATACGCCTTGTCTCATCAGCCCCATTTGATGTAAGGA
AGGAGGTGGCATATGTCCTGGGAAATCTTTGTGTTGGCCCAACAGAAGGTGACGCAAGGC
CCTATCTTATTCAGGAACACTTGGTTTCACTTGTGGGTGGTGGATGCCTCTCAGGGTTTA
TTGATCTGGTAAGGTCTGCTGATATTGAGGCGGCAAGAGTGGGACTTCAATTTATAGAGC
TGGTTTTGAGGGGAATGCCTAATGGTGAGGGGCTGAAGCTTGTAGAGCGAGAAGATGGGA
TTGAAGCCATGGAAAGGTTCCAGTTTCACGAAAATGAGGACCTGCGAAATATGGCAAATG
GTTTGGTCGACAAGTACTTTGGGGAGGATTACGGGGATGATGAATTGGCTGGTTAATTCA
AGGATGACCCTGATTCTTGGCTTTTGAACTTGCAATTATGTACATTAGGCCTGTGAAATT
ATGGTGGATCATTTTAGCTAGTTTAACAAGATGAGTTAGCTGCGAAATTCCATCTCTTTG
ATGTGCAAATTTTGATGGGTTTTTTGTCTCTGGTCATCACTAGCCGTGTTTGGCTGTGTA
CACCCTCGCGGCCTCCTTGGGCATGTCTTTTGTTGGAATCTCTTTGTTCAAGGAATAGCA
ATACGGGGG
>contig_10723 
TGGGTATGTAGTGTTTATTTCGTATGTTACAGAAGCTGTATATATAGTATTGAGTTCAAA
CAAGTACCGCCACTACAACACCAGGATCCGCACAAAGCAAAAGGGCGCTTTAAGTCTAGT
AGGGTTCAACAGGCATGCGGAANNNNNNNNAGCATATACAGCATCCGAGCCAAGCTCCTC
TTCAATGCGCAACAGCTGGTTGTACTTTGCCAGACGCTCTGACCTGCATGGAGCTCCAGT
CTTGATTTGACCCGTGGCCAGACCCACAGAAAGATCAGCAATAAAAGTGTCCTCTGTTTC
TCCACTGCG
>contig_10726 
ACGCTGGTCTAGGTTCGAGCTTCGAGCTTCGAGCTTCGAGCTTCTGGAGTGGGTGGATGT
GTCGGTGGTGCCGAGATTCGGTGTAGAGGTCCTCGCGGTTCGAGCTCTTGAGGAGGAGGA
GGAGGAAAAGATGTTCGGAATCTCGCGCCGGAGGATGAAGATCGGGAGGGTCAAGAAGGT
GCAGCTTTCGGACGCGACGCAGGGTACTAGGAGTCCTATGAGGCAAATAAAACGCGGAAA
CAATCAAAATAATGAAGGCGCTGTGCCTGCCAGTGATTGTTCCAACGAAAATGATTCGCA
GAGTCCTTCCTCTGCCCCTGAAATTAGTAGCTCTGAGAATTGGAAGGTTTTATCTATATC
TGGGGAGAAGCCAATGCCTCGTTTCAATCATGCGGCGACAGTAATTGAGAACAAGATGAT
AGTGGTAGGTGGTGAATCTGGAAATGGCCTACTAGATGATGTTCAGGTACTTCGTTTTGA
CAGATTTTCATGGACTGCAGCTTCTTCGAAACTTTACCTGTCACCAAGCAGTCTCCCTTT
AAAAATTCCTGCATGTCGTGGTCACTCTCTGGTTTCTTGGGGGAAAAAGGTGCTACTAGT
TGGAGGGAAAACTGAACCAGGGACTGATAAATTGTCAGTGTGGGTGTTCGACACTGAAAC
AGAGTGCTGGTCTTTGATGGAAGCTAAAGGGGATGTACCGGTTTCTCGTAGCGGTCATTC
TGTGGTCAGGGCAAATTCTGTTTTAATCCTCTTTGGGGGTGAAGATGCTAAAAGGAGAAA
GCTAAATGATCTACATATGTTTGATCTGAAATCATTGACATGGCTTCCTTTACATTGCAC
GGGTTCGGGACCATCTCCAAGATCCAATCATGTTGCTACTCTTTATGAAGATAAAAATCT
TTTTATTTTTGGAGGATCATCAAAATCGAGAACATTGAATGACTTGTATTCATTAGACTT
TGAAACGATGATTTGGTCAAGAATCAAGTTTCGAGGCTTCCATCCGTCACCAAGAGCTGG
TAGCTGTGGAGTTCTGTGTGGAACAAAATGGTACATTGCGGGGGGTGGGAGCAGGAAGAA
AAGACATTTAGAAACAGTGATCTTTGATGTGTTAAAAATGGAGTGGTCTGTAGCTGTTGC
ATCACCCCCATCTTCCATTGCCACCAACAAGGGGTTCAGCCTTGTGCTTGTACGACACAA
GGAAAAAGATTTTCTTGTGGCTTTTGGGGGGACCAAGAAAGAGCCATCAAATCAGGTTGA
GGTACTAGTTGTGGATAAGAATGAGAGTCCAATAGACCAAAGACCTGTTGCCAAGAAGGC
TGCTGGAGCACTGTTTGGGAGACGTTCATCTTCTAAAGGTCTGGCTACTCAACTAAGCAA
TGGTTCTTCACAGCGTTCAGTTGATTCAGTTGCTCGACAAAATCTAGCATCTTCCATAGA
GCAACATGGTTCAGGCAGGAAATCATTGTCGGAGTCCACACTCATTGATTTAAATCCGTC
TTCTGGCAATGTCTCACTTCGGAAACAGTTTAGTAATGAAGAAGAATATAGCAGGACTCA
AAAGGTGGCTAAGCATCTTGAAGATGAAGGTTCATCGTTACAGGCAACAGAATGTAAAAG
CATTGGGGAAGAGACGGCTTTGGCATTTGAAGATGAAAACCTGAGTCCCCGCATCAATGG
AAATGACAGCCTTCCTGTTAACAATGATGATTTAGCATATGCGGAAACTAATTGTAAAGT
TGGAGCACCTCCCTCTACTTCAAGCATATGCCAGTTATACAAAACAAAAATAGACTCCCT
TATCAGAAAAAATGGAATACTGGAAGGACAGTTGGCGGCTGCATTAGCAAACCAAGAAGC
TACTGAGAAAAGCTTCTCATCCATTCTCAAGTCCAAACAGGAGGTGGATAAGAAATTGGC
TGACACTATGAAGGAGATGGAGGTGCTGAAGGAAAAGCTGGCTGATCTAGAGGTTACTCA
GGAAGAAGCAAACAGTTTGAATAATATTGTCCACTCTGACAACGTTAGGCTTGAACATGA
TGTAGCCTTTCTCAAGGCCGTTTTGGATGACACTCAAAAGGAGTTGCACTCGACTAGAGG
AGTCCTTGCAGGAGAAAGAGCTAGGACTTTCCAGCTTCAGGTTGAAGTTTTCCATCTCAA
GCAGAGGTTGCAATCTATAGAAAATAGGGCACCCACCCCGAGGAAACCTTTCCATGTTTA
GCAGCACAGCATCCGTCAGAATAATGAACAAATTTTTCTTGGTGGCATCATAGCGAGCTG
AAGAATAACCTTCAGGTCATTCTGTTCTCACTTTGACCGCTGAGTCTCTTGCCTGGTAAG
GCAGTGGTGAACGATTATGAACATCTGGCGAAGGAGTATGTAAAGACAAATCCTTTGATC
TACCTGCCCTTTGTATATATGACTCAACAGTTGTAGTGGCCTTCTAGGTAAGTTGTAATA
TATCATCAATCAACTTATCTAGTGGGTAATAAGCGTGGATCCGGCTAATTCTAGCGCAGG
TGTCAAAACTTTGTAATATTTATGTGAAAATGTCGGATTATTTGTATGCTCGAGGCAGCT
AGCAAGAATCGCTTATTAGTTGAATTTGATGATATTTACCA
>contig_10727 
TCCTCTGGTGCCGGGGCACGAGATAGTTGGGATTGTGAAACAGGTTGGCTCCAGTGTCCA
ACGCTTCAAAGTTGGCGATCATGTGGGGGTGGGAACTTATGTCAATTCATGCNNNNNNNN
NNNNNNNNNNNNNNNNNNNNNNNNNNNNNNNNNAGTATTGCAATGACAGGCTAGAAGTCC
AATGTGAAAAGTCGGTTATGACTTTTGATGGAATTGATGCAGATGGTACAGTGACAAAGG
GAGGATATTCTAGTCACATTGTCGTCCATGAAAGGTATTGCTTCAGGATTCCAGAAAACT
ACCCGATGGATCTAGCAGCGCCATTGCTCTGTGCTGGAATCACGGTGTACACTCCAATGA
TACGTCACAAGATGAACCAACCTGGTAAGTCTCTAGGTGTAATTGGACTTGGTGGGCTCG
GTCATATGGCAGTTAAGTTTGGGAAGGCG
>contig_10731 
GGAGGAGGAGGAGGAGGAGGCGGCGGCAAGGGTGATGGGGCCTTTGCAATGAATATGATG
CACCCTGGATTCCTCCAAGACGTGAATGTCCCTAATCATGGCATGGCCAGAGGTGGTGGT
GGCTTTGGGGGCCCAATGGGGCCCATGGGCCCAATGGGCCAGATGGGCAATTACCCAATG
GGCCAGATGGGCCCCATGCCAGCCGTGCAAGGACTGCCGATGAACGGCGGGTACTATCAA
GGGGTGGGCCCGGGGAACCCGTACAGCCACCAGCAGCAGCAGCAGCAGCAGTACATGGCC
ATGATGATGCAACGACAGGCCCAAGCCCAACATGCACAGGGCAACAACATGTTCCAGCCG
ACGATGTACGCGCGGCCGCAAGCACCGATGGGTTACGTCCCGCCGATGCCGCCCCCGGCT
TCGGACCCTTACGTCCACATGTTCAGTGACGAGAACACCGACAGCTGCAGCATCATGTAA
ATTAGTGGCTGATGCTAGTGCAGCTTATATGTAGTGCTTCTTTAGGATTTCAATTTTGTT
GGGTAGGTTTTGTGTCCGACTTATGAAGGAAGTCTTTTGGTTGAAATGAGAGTGCAAGGT
ATTGAAAAGTACCATATAGCTGATGTACTAATTAAGAATCCGCATCAATCTCTCTGATTT
CAGCTTTCAGTTTCGTG
>contig_10732 
GAGAGAGAGAGAGTGAACCCTGCGAGAGAGAGGAAGAAGGTGCAGCCGAGAGGGAGAGGA
AGGAGCTCGCCGTCCGTCTGCCGTGTGCCGCCGTGTTCGCCGCCCTACGCTGTCGACCGA
CCGGTCTAGAGATTAGTAGATGGTTTGAACGGTTGGATGTGACCGTGAGGAGGAGGATAG
CAAGGGAAGGAGCTTTTGGATGCGGACACTGATCGATGGACTTAAAGTATATGACTGTTG
GAGGAAATGTCGGTCATCTTTTGGAGTGTAGCCGAATATAAAAGACAATGGCATTTTGAT
GTACCGAC
>contig_10735 
AGAATTCGGAGTTTTCCCCCGTACGCTTTCCAATCCCCAAAACCGCGACCCGAACACGCC
TCCGATGCTGCGTGCGTCGTCCCCCGCGTGATCGCGATCCCCGCTCGCTCCCTCCGATCG
GCGATCGCTCCCGGCTCCTCCGAATCGCGCCCCGAGTCCTCCGTTCCCGCGCCGACGAGA
TGAAGGGTCTCCACAAGAGCTTCAAGCCCGCCAAATGCAAGACGGCGTTGAAGCTCGCGG
CGTCGCGGCTGAAGCTGCTGAGGAACAAGAAGGAGGTCCTGGTGAAGCAGATGAGGCGGG
ACCTCGCTCAGCTGCTCGAGTCCGGCCAGGACCAGACCGCTAGGATTCGGGTTGAACATG
TTGTGAGGGAAGAGAAGATGATGGCAGCCTACGAGCTTGTCGAGCTGTTCTGTGAACTTA
TTGCAGCTCGTTTGCCTATAATCGAGTCACAGAAAAACTGCCCAATTGACTTGAAGGAGG
CTGTTTCAAGCGTAGTCTTTGCATCTCCGAGATGCTCAGACGTTCCTGAACTTATGGATA
TCCGCAAGCATTTTACTGCAAAATATGGAAAAGATTTCATTACTGCAGCTGTTGAGTTGC
GTCCTGATTGTGGTGTAAACCGCTCTTTAGTTGAGAAACTCTCTGCCAAAGCACCTGATG
GTCCAACCAAAGTAAAGATTTTAACCTCAATTGCGGAGGAACACAACATCAAATGGGATC
CTAATTCATTTGGGGATAAAGATTCGCATAATCATGGAGATTTGTTGAATGGACCGAGTA
CTTTTGAAAAAGCCAGTAACCTGCAGACACAATTTTCAAACTTCCAAGTGCCTGATATTG
ACAGAGAAAGAACCAATGTGCATGTCGCACCTCAAAAAGTAGCAAAGGAGGATGCCTCTG
TAAACTTGCATCAGAACAGTAGCAGGTCATCATTTGACCACCAAAATATTCCCCCTGGAC
ATGCTAATGTTCCTATCACTTCACATCCGGAGCCGAAAACTCCAGGTTATGCAATGGAAG
GAAATGCTGAAGCTGGACATATGTATCGCAGGGAAGGAAATGTTGATTACATGGGCGGGC
AAAACTGGAATATGGAATTCAAGGATGCAACCTCTGCTGCTCAAGCTGCTGCAGAATCTG
CTGAACGGGCAAGCATGGCTGCCAGAGCTGCTGCACAACTTTCTAGCCGTGGGAGGATTT
CTACGCAATACTCTACAGAGCCACAAAGGTCTTCTGCTCATGGTCCTATGGATGAACGGG
CTGGAAGATCTGCAGGCTCCAGTTTTCAAGATGAAGCCTATGCTAAAGTTGCAGGTAATA
AGGCTTCTGATGGAAGAAATGCTCAACCTCACACAGCATATAAGCAGAATTATGCAAAAG
AAGAGCACGTTGGAGAAGTAGGTGAGAGGTTCTATAAAGATGGCCATACAAGCAATGACA
GACCTAGCCAGTATGTTTCGAAGAAGTCTAATATGGACCCCATGGACAACAACGCATTTG
CAGAGTCCTCTAGTTATGGTATAAACAACATTCAGTTCGAAAGATACGTGAGCTCACAAT
CAGAGGGTTTATCCTCTGATAGGCTTCCTGTAAATGATACTTTTGAGGCCAGAATTCCAA
GCATACATCGCAGTCAAGCTGATGTCCGAGACACTGATAGGCTTGCAGGGGTGAATGAAA
GATTTTACAGAGAGGGTAACAGGAGAAGCAGTGAATCCAGCAGGTCTAATTCTAGAAAGT
CTAGTGCAGATTTCAGTGGTGTCGACTCACTTGTGAATGAACATGAAATAGCAGGCAGAA
ATACCCAGAACAGCTCGCCTGGAGTTGAGCGTGGCAATGTTTTGGATAAATCAAGTGGGA
TGAGACACTCTTTTCGACCAGAGACTAGTGGCACTTTAGATGAACTGAGTGAGAGAAGAT
ACTCTGGTGAAGTGGAATCTACTAATGATTTGCAGGATGATTTTATATCTGCTAAATATT
CTACCCGTGCTTCCTATCATTCTCATTTGTCACACTCAAGCACTTATGTTGATGAGCAAG
ATGTTATGAGTAATCAGAAGGAGGAGGAGGAGGATGTTGCTGAAAACCCCTTTGCCGATT
TTGATGAAGAAAACTTCCAGAAAGATAATAAATCAGCAATTGAAAGCACTGCAGTAGCTT
TTGATGATTATGGTTCAGATGGTGATGACTATGGGTTTGATTTGGACAAAGGAGCAGAGC
CCAGTGTCAAGACCTCACAACCAAGCTGGGAATCACCTAGCTATCCATCAGCAAGTATCA
GTTCGCCAAGCCCCAAAAGGACCACAGTTGACACATTTACAAAGATTACTCCCCAATCAA
GTTTCTCCACTAGCCAGCACGGTCCTATATTTTCTGGCGATTTAGCTGATTCTACAGTTC
ATTCACAAGCAGATGAACTTGCGCCTGTGACCTTTGATGAGTCAGATGGGCCAAGTTCAG
AAAGTGAAGTGGAGCAGAGCAATTATAAGGAAGAGAGATTATATTCCAGTTTTGGATCTC
AGAAAAAGTTTGGAATTGGTGATTTACCTTCTAGTTCAGGGAAATACTCGCTTAATTCAA
AGAATAAAGGATTGGATACCTTTGATGATCCTGTAGATAAGAAGCACCAGAGTCAGCCCT
TCAATGCTTATGAAGATGCTTTGGTTCATGAAGTTGAGGAAAGTGCTTCTGTATTTTCAG
AGCGTGGTACAATAGATGATTCTAAATCTTCACATGAAGATAGTTACGATAGTGGTTTGG
GTTTGACATTTGGAAGATTGACTGGTGGTCTGAAAAATAAAGGTAATAGGCATCCCGCAA
ATTTGAGGAGCTCAGCAGGTGATGCTTCGTTATCTAAACAAACAGCTGAATACACGGCAA
AGGAAACATCCTCTTCTTTCCGACTTAATTTATCAGATGATTCTGTAGTTCAGCAAGAAC
CGGAGAGTGTGGAAGTGGGTTCCAGAGGGCCAGCTTTCACATCTTTTGGTTCTGGTAGTG
ATCAGATTCCTGAGAAAACCGTTTCGCAAGATAATTCCAGAAGCCGTCGAGAACAGCAGG
TTCAGAAGGTGGAGCAGGTAGTGGATGATACGTTTACAAGAAGAGCAAGCACAAGGCCGG
TCATCCCATCTCTTGGTCCTTATGGCAGTTATGCTTCAGAAAGGACTAGCCAAGGCCAAA
TTTCAGACAGCCATCTGGAATCTTACCCTCAGCAGGAGTCAGAAGTAAATGAAACTGAAA
GATCAAGTTCCAGAGGTTCAAGTGCATCTTTTGAATTAAGAGAAGAAAAGCGTGGTTCAA
GAACCCGCCGGGAACGGTATATAGAGAAGATGCAGCCAGAAGTGGATGACATCTTGACAA
GAAGAGCAAGCACGAGGCCAGTGATCCCATCTCTGGTCTCTGACGGCATTTATGCTCCAG
AAGGAACTATGAAAGAACAGATTTATAACAGTGGTTCTGAACCTTATACTCAGGAGGAGT
CCGAAGTGAATAAAAGATCAGGTTCCACTGGTTCATCCACAAACAGTAGAGAACGTATAG
GTGCTGGGCTTTCTCGAAGGACAAAGGCAGGTGCTCCAAGTGCTCACAGAAATACCAATT
TGAAGTCAACTTTTACCTCCGATGAATCCAAAGAACGTAGTGCGGATTCAAGATCTTCTC
TGAGGAGCTCTTATCTAACTGAAACTTCAACAAGGCCTCACTCTGCGGCCGATGAAGCCT
ATAGTTTGAGAAGTTCTGAACAGTCGAGGTACAGTAAGGAAGCAAAGGGCGAGCCCATTT
CGGAAACCAAAAGATCGTCTCATGAGGAGACCTCAAAGTCTACTGCAATGGAACAACCTT
CGTCTTCAATTTCAAAGAAAACTTCATCCAGTAAGTCAGGTATGAGTGAAGATAGTCCAA
AGCCTACCGCAAGAGAGCAACCTTCCTTGCCCATTCGAAAGAAGGTTTCATCTGCTAAGT
CAGAGATGAGTGAAAGTTCTAAGGCTGCAACTCCGAGCTTGGAGTCTGCATCTAGGGAGG
ATTCCTTCAATCGAGCAAGTCACGTTCATCCTAAGCTTCCCGACTACGATACTTTTGCTG
CCACTATGCAGTCACTTCGAGCTAATCGGAAGTAACTCTTTTGGTCTTTCTTTGTGGATA
TGGTACATTCACGTCGGTCATTTTTGTGCATGGTTTTGAGATTATTTATTTTCTGAGGGA
GGAATAAACTTGGATTCTTNCTTTGGTCTTTCTTTGTGGATATGGTACATTTACGTCGGT
CATTATTGTGCATGGTTTTGATATTATTTAATTTCTGAGGGAGGAATAAACTTGGATTCG
TATGTATTTGTGCAGTAATAATCCGGCTTTGCTGGCTGAGTGGTGATATCGAGCTATTCT
TTTATTTGATCTCTTAATAA
>contig_10736 
CCTCTCTAGGCTGGACTTGAGCAAAGCCAGGTTCGGGTTCGCCCGGAGGCACGAGTTCCG
GATCCGGTTCGGCAAGACCGACGTGTTCTTCTGGTTCTCCGACGAGGTGGCATCGTGGAG
GAGGCTGAACGCCACGCGAGGGGTGGGTTTCGTGGATTCGGTGAGGGCGGTCGGTTCGTC
GCCGGTGATCGGATCTTTCAAGGTGGACGGCCCGTTCGAGTTGCGGGCTGATGGAGACCA
CGAGTTCTCGATCTCGCTGCCGCTAAACACCACATACACTGGATTGAGACATGTCTTAGT
GGGTGAAGGCATAACTGTGGAAGTGAATGGAGCTCAAGAAGTTTCTTTGCTTTATGGACC
ACAGTTCAATTCTTCAGGCAACGTCACCAAGGTGAAAAGTGGATTTTGGCCCTATTGGCA
ATCACTGTGTACTCCTTTGTTGCCCATCCGTGTTACAGGATCTGCGTCACTTATTGCCTA
CAGAACTCGAAATCCAAGTACTTACATAGAGACTAATTTCCTGTCCACGGGTACCATTGA
GTTGCTGCCAGAGAAATGTTATGGCAATTTTCTGTATAAGAGACCTTCATGCCCCATCGA
TTCCTTGAGTTCAAGGATAGCCACTCTTGAAAGAGTTCTGGGGGGTTTAATGGGCGATCG
GATGCGTCAATATGGGTTTTTAGGATTTGTAAAAGCTAAAATAAAAGCAGTAATGGTTAT
TCGTCTCCAGATACAATTGGAGCGGAATGTTACAGGTAATGAGACTCACCTAGTAAAGTG
GGAGCAGTGGAGAACGAGGCCTACTGTTGAACGAGTCTGGTTCCAGGTGGTGGCCAGAGT
AGATGCAGAGAGGCTGACGCCCCTTATTGTAAATAAAGTGAGGCCTTTTAGTGGAGCAGA
TACCGTTGCATGGAGTAGCTTATTGTCTAACATCTCATTCACTAAGTTCCCATCCATTTT
AGTCCCTCCAGATGCCCTCACTTTGGATGTGAAATGGTAAACATCAACACTTGCCTCTCT
TGTAACATAGTGTTTGTTCTGGAAATTTTTG
>contig_10741 
AAGAAGTAAGGAAGGAGGAGGAGGAGGAGGAGGGAGGGATCGATCGATCGATCGAGCAAT
GGAGAGCACGTTCTTCATATCGCACGGGTCGCCGATGATGTCGATCGACGAGTCGATCCC
GGCGCGGCACTTCCTGGGGGCGTGGAAGGAGACGGTGTTCCCGCAGCGGCCCAAGGCCAT
CCTCATCATCTCCGGCCACTGGGACACCAAGGAGCCCTCCGTCAACGTTGTCCACCGCAA
CGAAACCATCTACGACTTCTACAACTTCCCCAAGCCCATGTACCAGCTCAAGTATCCTGC
ACCTGGTGCTCCTGAACTGGCAAAGAGGGTGAAAGAACTGCTCCTGGCATCTGGGTTCAC
CCGCGTCAATGAAGACACCAAACGCGGGCTTGACCATGGTGCTTGGGTTCCACTGATGTT
CATGTATCCGGAGGCTGATGTTCCAGTGTGTCAACTCTCCATTCAGTCACATAGAGATGG
TACATATCACTATAACTTGGGGAAGGCATTGGAACCTCTCAAGGAGGAAGGCATTCTAAT
TCTTGGTTCTGGAAGCACTACTCACAACTTGAGGGACATTCACTTTGGCGATGCTCCTGT
TCCTGCTTGGGCTTCAGAATTTGATGCCTGGCTCAAGGATGCTCTTCTTGAAGGAAGATA
TGAAGATGTCAACCATTATGACGAGAAAGCACCGCACGCCAAAAAGGCTCACCCATGGCC
[truncated: 22,365,904 more chars]
