# Supplementary material for: De novo assembled expressed gene catalog of a fast-growing Eucalyptus tree produced by Illumina mRNA-Seq
Source: BMC Genomics. 2010 Dec 1;11:681. doi: 10.1186/1471-2164-11-681 (PMC3053591; doi:10.1186/1471-2164-11-681)
Supplement: Additional file 4 — Table containing all 18,894 contig names and calculated FPKM values for six tissues (immature xylem, xylem, phloem, shoot-tips, young leaves and mature leaves). Eucspresso (http://eucspresso.bi.up.ac.za/) - Online database with mRNA contig sequences and their Blast, GO, KEGG, Pfam annotations. The short-read sequence data have been submitted to the NCBI Sequence Read Archive (http://www.ncbi.nlm.nih.gov/sra) under accession SRA012408. [file 1471-2164-11-681-S4.XLS]

## Sheet: Sheet1
Additional file 4. Table containing all 18,894 contig names and FPKM (Fragments Per Kilobase of exon per Million fragments) values (calculated using Cufflinks, Trapnell et al., in press) after mRNA-Seq analysis of six tissues (immature xylem, xylem, phloem, shoot-tips, young leaves and mature leaves) of a fast-growing Eucalyptus grandis x E. urophylla tree. Note that the contig names reflect the …
Contig name	FPKM (Xylem)	FPKM (Immature Xylem)	FPKM (Phloem)	FPKM (Shoot Tips)	FPKM (Young Leaves)	FPKM (Mature Leaves)	Xylem/Leaf FPKM ratio
contig_1	94.8029	98.4549	106.364	84.6936	70.3627	80.3397	1.23149
contig_10	121.514	57.1504	13.3735	66.3205	61.3831	51.8578	1.49251
contig_100	1588.87	1493.9	368.037	56.1722	86.6732	112.825	18.0864
contig_10000	38.2172	38.987	23.7512	18.748	23.3108	33.6477	1.52967
contig_10001	27.7314	22.5511	26.3758	45.9198	45.6065	46.3293	0.547121
contig_10010	21.279	21.0817	15.0018	25.0655	20.184	23.9869	0.917741
contig_10011	148.901	142.032	246.74	317.011	335.776	282.724	0.466482
contig_10017	13.51	27.6276	21.6775	20.451	15.9455	21.7489	1.06124
contig_10018	29.9545	33.9538	60.2399	43.1043	33.2494	60.825	0.698814
contig_10019	57.2613	36.1213	37.447	60.7039	55.5708	33.3464	0.936191
contig_10020	50.9802	56.9738	267.404	18.8998	12.8867	13.6649	3.56273
contig_10021	0	5.44256	0	13.2247	15.7897	15.697	0.18259
contig_10023	0	11.4067	12.8808	7.68939	6.50662	9.4938	0.722254
contig_10024	16.6728	10.2528	5.71509	5.49729	10.4829	0	2.5274
contig_10025	0	2.47116	6.71774	0	0	0	No Leaf Expression Detected
contig_10029	9.14128	11.3395	18.8936	20.2317	11.3019	11.8841	0.707572
contig_10030	7.36381	37.21	59.6942	43.1789	40.7933	22.2088	0.629686
contig_10032	23.5015	3.97582	10.5777	2.13135	5.34473	0	5.51305
contig_10033	26.1296	51.2988	46.6396	13.946	12.6478	22.8915	2.34701
contig_10034	62.5598	60.6903	104.607	76.5878	71.4334	79.3808	0.812988
contig_10035	102.504	153.301	143.266	172.526	114.83	78.9147	1.04761
contig_10036	15.7234	19.5241	8.97949	13.3207	9.20524	11.2272	1.56641
contig_10037	16.6335	0	0	5.93793	18.5071	23.273	0.522868
contig_10039	244.665	357.686	411.766	165.132	162.245	99.9877	2.11418
contig_10043	61.7362	75.0587	36.6988	29.1877	27.268	22.0554	2.61355
contig_10045	30.7092	24.5009	28.8479	36.5616	32.7946	21.2047	0.914469
contig_10046	21.6053	18.2512	23.8634	31.0859	24.7646	30.1038	0.695541
contig_10048	0	21.2238	37.2638	32.5203	40.0712	35.9981	0.293174
contig_10049	33.5703	30.4231	42.0983	11.5398	9.89222	18.1643	2.42422
contig_1005	1010.47	836.616	978.357	899.588	710.99	316.258	1.43792
contig_10050	16.0083	5.96719	9.59122	23.0186	19.4023	15.3028	0.571052
contig_10052	11.9413	10.5105	5.45458	8.53382	7.61389	8.24431	1.38069
contig_10055	10.9771	8.21773	69.9945	2.39945	3.41188	0	4.9545
contig_10056	6.93971	4.72811	8.68279	13.2412	7.21259	13.2989	0.518528
contig_10058	25.5721	16.1343	9.5381	18.7777	13.5744	0	1.93371
contig_10059	38.3693	20.052	23.4168	43.3873	39.3223	29.0426	0.784163
contig_10060	40.6153	29.3155	31.6569	20.8142	15.211	14.8848	2.06042
contig_10063	8.70598	10.0068	20.5393	12.8434	12.8355	13.5407	0.715692
contig_10064	40.3397	40.2871	45.9264	42.1886	45.7444	0	1.37537
contig_10065	63.1497	40.8594	53.4139	87.4375	96.4426	93.8193	0.561808
contig_10068	107.599	71.8358	39.6115	38.9219	39.9333	16.2291	2.83067
contig_10069	39.5667	37.5901	28.2939	31.4334	31.0669	30.0981	1.24986
contig_10070	20.138	24.5951	33.5279	111.898	89.3892	110.319	0.215335
contig_10072	74.6468	46.6112	136.754	47.2014	66.0864	83.1886	0.925745
contig_10073	90.1897	82.2241	106.424	91.3884	78.7753	62.3111	1.11247
contig_10074	109.833	203.02	134.461	102.282	95.0135	77.8846	1.70535
contig_10076	12.4022	9.60171	10.0304	16.0595	9.94742	27.568	0.616069
contig_10077	81.3961	117.752	13.7146	10.7975	7.63753	16.2685	8.60783
contig_10078	59.5972	37.7118	48.2028	25.5636	15.453	36.2926	1.88805
contig_10082	75.6869	91.0446	30.2355	31.9849	36.4479	27.804	2.59877
contig_10084	42.4955	19.5143	23.1325	3.48944	7.30626	16.2685	3.43682
contig_10087	19.5283	6.45558	9.46862	10.5221	15.3431	22.3421	0.808505
contig_10088	0	25.3244	35.7753	4.86778	6.58761	9.0089	1.85624
contig_10090	18.0799	9.43059	12.7637	11.8705	11.101	0	1.79639
contig_10091	25.3681	23.4109	21.4574	28.6345	26.8937	31.394	0.84177
contig_10096	57.8026	15.7024	56.4532	46.7448	72.883	48.1725	0.657076
contig_101	29.7938	26.1528	13.6656	18.7098	26.1214	36.3426	1.03383
contig_10105	35.8009	29.4804	43.1527	60.4492	58.5103	47.329	0.588868
contig_10108	51.1968	14.1871	196.365	116.501	117.862	46.6067	0.349062
contig_10110	198.746	207.285	17.7933	0	0	10.1864	59.7902
contig_10111	181.036	30.425	35.0339	4.29354	6.72855	23.273	9.24889
contig_10112	31.0509	20.806	18.1389	36.993	33.335	26.2281	0.805597
contig_10113	36.4778	54.2746	13.2579	8.12054	9.1002	0	7.90492
contig_10121	114.958	152.003	180.666	80.3589	48.1221	0	3.11674
contig_10124	21.8187	20.5174	10.9654	25.4927	40.7231	24.135	0.702862
contig_10125	0	6.86259	12.9712	12.156	13.7994	38.3175	0.160159
contig_10126	15.4485	7.84002	30.5852	28.879	26.8518	77.0193	0.263147
contig_1013	60.2214	67.3543	108.046	101.098	98.0522	97.3765	0.64535
contig_10130	37.8821	27.3537	25.2162	30.2339	38.5463	75.1269	0.679978
contig_10132	102.138	169.2	226.658	167.751	137.586	145.086	0.903611
contig_10133	194.074	188.728	205.204	152.956	158.017	143.02	1.26478
contig_10134	118.176	187.122	226.28	158.696	171.223	161.527	0.931836
contig_10143	18.2826	4.38509	11.664	11.769	7.78959	15.5585	0.968233
contig_10144	17.5852	3.04272	0	8.98489	6.51639	0	1.99609
contig_10151	142.838	85.8727	75.7558	116.747	184.733	32.6162	1.02685
contig_10157	0	8.16949	23.7464	13.9365	8.37175	0	0.549314
contig_10166	37.9711	34.5855	55.3744	47.8264	37.0583	41.8442	0.858801
contig_10167	0	8.01439	0	9.14816	15.1481	20.9695	0.265578
contig_10177	11.3289	8.16949	8.58195	15.7633	13.5872	31.4185	0.481291
contig_10179	206.989	340.016	378.734	156.39	117.872	172.6	1.83615
contig_1018	112.695	102.6	147.502	158.168	123.417	146.211	0.754898
contig_10182	15.8149	11.0182	6.51209	8.15197	8.8591	20.7833	1.06496
contig_10184	16.2886	11.4449	14.088	19.3202	26.1328	14.2206	0.69713
contig_10185	18.2406	4.17585	6.74139	1054.81	1449.4	1930.32	0.00758247
contig_10186	11.9165	9.92904	11.6741	33.6899	18.3584	26.6744	0.41625
contig_10188	111.643	110.591	43.0237	102.44	103.123	54.6768	1.28094
contig_10193	0	9.4574	9.71152	7.11152	6.67269	6.18894	0.710259
contig_10198	27.5481	6.68349	13.2266	2.70576	5.98491	0	5.90833
contig_10199	50.2834	23.385	10.59	22.4089	17.5179	0	2.76763
contig_10202	31.1147	9.33561	0	11.8766	9.8669	0	2.79051
contig_10204	48.3573	46.7154	73.8823	132.184	104.933	163.19	0.356249
contig_10210	637.674	728.364	519.479	1335.46	998.809	686.306	0.678367
contig_10211	33.8647	33.3942	24.4658	5.87519	0	18.5565	4.12941
contig_10212	12.6962	9.17334	7.5207	12.8662	21.6468	25.5825	0.54587
contig_10213	10.2157	40.6904	46.6153	313.859	329.333	357.669	0.0762935
contig_10223	0	5.25524	4.98582	8.04678	13.1513	16.0734	0.211498
contig_10225	286.455	207.14	75.4762	74.8063	57.5272	90.0656	3.32912
contig_10228	621.261	326.709	45.1242	20.9366	18.083	37.0823	18.6849
contig_10232	64.455	32.1157	41.8864	75.5641	68.6052	82.388	0.639379
contig_10235	7.85473	8.77975	6.29788	9.70617	9.34039	24.7558	0.569643
contig_10236	43.3939	15.2364	0	11.7422	12.7495	14.3679	2.26316
contig_10237	39.3409	42.0596	79.7732	23.3146	15.741	14.1704	2.29401
contig_10238	13.7534	14.9093	0	6.33215	5.62895	0	3.59449
contig_10239	77.9385	89.6691	137.243	226.369	252.164	139.604	0.406724
contig_10240	22.9521	7.91178	0	12.228	6.04445	22.6004	1.13268
contig_10244	0	1.77492	0	3.68255	13.3948	0	0.155901
contig_10245	38.4199	45.383	39.5495	40.3877	49.5461	32.4142	1.02743
contig_10248	8.52402	8.48169	23.2988	37.0226	15.3953	10.673	0.404314
contig_10249	33.5566	18.4899	72.9355	13.8732	22.3247	0	2.15675
contig_10251	17.9605	2.57798	8.94652	42.9201	44.7098	29.3725	0.263308
contig_10259	0	5.03693	9.02029	10.0203	10.5925	11.8212	0.232947
contig_10261	20.455	40.9409	96.8281	55.5643	60.1374	24.8245	0.65535
contig_10262	69.4399	49.148	17.9042	14.63	12.5179	15.4616	4.1747
contig_10263	27.106	13.8228	18.5602	28.3419	31.3893	51.8353	0.550283
contig_10266	30.7565	27.1876	27.456	35.8493	26.75	35.0006	0.890535
contig_10274	77.5138	53.5964	103.04	88.6241	93.6942	65.712	0.792908
contig_10277	195.654	148.744	394.537	163.052	200.332	170.357	0.96788
contig_10286	0	8.35169	12.5751	0	0	0	No Leaf Expression Detected
contig_10288	73.7767	64.4556	6.58445	3.83116	3.88325	13.4997	9.77408
contig_10291	0	28.0016	14.3952	22.4042	26.956	40.1836	0.469071
contig_10292	34.2282	17.2031	28.3638	27.4537	20.9429	19.6259	1.13414
contig_10296	385.08	338.854	579.594	363.183	503.984	213.891	1.00448
contig_10298	129.568	163.257	177.649	78.9049	106.185	83.8255	1.63337
contig_10299	23.7908	9.87857	17.6254	26.6171	36.4293	19.3558	0.612897
contig_10303	0	0	0	5.05793	0	16.7986	No Xylem Expression Detected
contig_10309	11.3964	13.909	0	27.9888	20.9428	18.8357	0.560124
contig_10310	85.0531	105.494	138.02	50.6237	42.4039	53.3611	1.95248
contig_10316	93.9874	135.09	166.771	106.053	86.0291	65.712	1.33291
contig_10317	0	3.81638	6.75328	34.6829	49.6579	35.6902	0.0476924
contig_10318	51.6644	53.0772	32.0836	62.6844	59.7542	82.2111	0.767714
contig_10321	29.2118	13.0276	17.7548	16.0812	11.1109	0	2.33006
contig_10322	21.7888	4.56408	17.6864	12.8685	17.3295	0	1.309
contig_10327	9.14128	10.1927	25.9777	15.6399	15.5972	0	0.928414
contig_10328	12.8688	2.65055	0	16.6313	16.7435	18.5902	0.447975
contig_10329	195.02	320.459	183.346	70.4024	87.8731	51.8779	3.67931
contig_1033	13.9709	11.0284	17.0553	18.8021	15.5812	19.5412	0.695397
contig_10332	30.6899	21.4162	33.1067	80.1259	98.7249	31.8037	0.37103
contig_10333	0	0	0	2.48812	0	0	No Xylem Expression Detected
contig_10335	54.7839	33.109	35.718	34.3852	30.0565	35.5324	1.31874
contig_10336	42.8185	65.645	48.4141	38.8376	33.0818	30.8502	1.58311
contig_10337	0	11.805	0	0	0	0	No Leaf Expression Detected
contig_10338	66.0353	29.8841	21.3711	17.6221	14.1284	20.2234	2.7683
contig_10339	27.4428	12.8652	21.4396	22.4206	26.8682	20.6393	0.864631
contig_10346	15.5028	8.60857	9.03092	14.8838	12.0745	22.644	0.729141
contig_10347	20.2364	8.52657	10.6364	14.5774	18.948	14.6987	0.894666
contig_10348	13.9315	11.2648	63.9892	6.93154	5.55545	6.96015	1.94345
contig_10349	53.9101	56.5782	92.3689	77.273	78.8805	104.921	0.634809
contig_1035	45.6872	39.9607	35.9982	56.4325	46.3839	49.383	0.844102
contig_10350	72.4465	32.9448	47.0092	36.2477	47.2709	43.4354	1.24523
contig_10351	467.989	614.093	1080.3	220.023	106.605	59.1843	4.20703
contig_10354	54.6416	53.7335	54.9693	65.1997	79.9702	81.897	0.715924
contig_10362	785.049	868.21	828.654	617.287	549.859	250.969	1.74872
contig_10364	204.223	270.043	150.45	36.6069	9.4346	16.4886	11.3769
contig_10367	16.7078	17.4363	29.632	28.4377	30.0871	16.4583	0.683036
contig_1037	17.9423	10.2542	12.4727	11.3915	13.0813	9.02103	1.26276
contig_10371	17.2814	9.59702	15.1119	22.4283	21.3008	19.1404	0.641291
contig_10375	12.1674	5.5013	8.2613	27.0036	34.2419	16.3356	0.341617
contig_10377	11.491	21.8258	20.8217	6.77066	3.38	0	4.92334
contig_10383	14.8265	5.40519	0	18.3861	10.3871	20.0506	0.621573
contig_10385	36.7391	16.0103	34.193	31.9888	34.1534	22.947	0.888145
contig_10388	42.8352	38.5624	26.4312	36.603	44.5936	50.0102	0.930565
contig_1039	888.962	532.355	69.7068	0	4.13325	10.2487	148.24
contig_10391	19.9214	5.67403	13.5984	31.1967	32.1475	38.091	0.378499
contig_10396	61.5743	70.4489	12.8585	24.7827	29.1923	25.8077	2.48218
contig_10398	46.613	40.5659	52.2315	93.918	75.2333	40.0239	0.625162
contig_1040	1391.53	1808.19	1947.62	355.43	279.052	55.4591	6.95651
contig_10400	6.20836	7.94842	9.47214	32.6979	58.7827	96.8201	0.112773
contig_10401	116.955	90.7554	121.19	69.2011	50.9814	99.3865	1.41899
contig_10405	71.3606	64.5616	50.6748	52.6437	46.3084	48.4014	1.38363
contig_10406	29.6778	26.7762	81.3081	19.205	25.2277	0	1.90583
contig_10407	24.8917	24.6485	0	0	0	0	No Leaf Expression Detected
contig_10408	120.042	155.28	78.4362	57.1978	56.5913	54.7153	2.45087
contig_10409	22.804	11.954	9.07372	5.22931	4.90386	0	5.14518
contig_10412	42.1167	32.7858	68.0731	24.0657	23.7254	11.9158	1.88175
contig_10413	37.0839	45.3628	28.6564	75.0442	62.9254	47.2109	0.667835
contig_10414	29.3899	27.7519	47.3147	60.2567	54.5654	61.394	0.486407
contig_10415	46.8722	73.0647	70.5111	125.497	129.253	65.5875	0.561612
contig_10416	97.0201	39.3652	11.6034	36.128	17.7432	167.276	0.925076
contig_10422	22.9853	1.93907	6.38185	25.2696	28.7382	38.545	0.403948
contig_10425	98.5491	39.7522	12.4524	0.951402	3.85565	30.2943	5.91008
contig_10430	87.3857	100.999	96.512	74.4757	83.2746	40.6998	1.42392
contig_10432	56.1118	54.2251	37.1339	2.75318	3.63477	0	25.909
contig_10433	46.9682	51.1648	33.3796	11.4775	16.5817	13.0503	3.58067
contig_10435	0	6.651	0	14.8917	12.4234	0	0.365238
contig_10436	120.758	119.124	106.158	44.5097	45.9304	47.9875	2.59936
contig_10439	44.7017	50.4421	49.2654	39.0685	42.7182	32.856	1.24487
contig_10440	0	3.7777	0	5.78049	10.8362	8.00791	0.230117
contig_10443	45.7064	306.289	258.921	156.357	557.312	0	0.739829
contig_10444	57.8889	48.5618	46.2572	69.7061	73.2389	111.561	0.627396
contig_10445	33.8566	4.86173	11.1962	14.62	17.809	13.0401	1.2773
contig_10446	6.95793	31.1777	7.64294	9.2913	27.2882	39.8217	0.748724
contig_10448	19.0717	15.2547	16.4693	32.5437	30.6244	36.812	0.514998
contig_10452	97.029	74.404	294.547	2.57199	7.13333	0	26.4957
contig_10454	13.9788	11.4609	10.9774	34.738	38.6907	20.466	0.406408
contig_10456	240.132	116.19	132.072	131.212	83.5997	41.0236	2.08917
contig_10457	46.45	57.0652	115.859	39.4318	55.6818	50.4013	1.06706
contig_10458	57.0858	88.9789	13.1134	2.62108	0	16.565	11.4196
contig_10459	36.9095	30.597	104.294	19.1428	12.5431	0	3.19574
contig_1046	55.6103	45.9424	44.9884	50.1342	43.4817	45.0028	1.09891
contig_10460	28.5973	28.0954	58.3591	21.0489	28.5521	0	1.71446
contig_10465	20.7254	13.1407	21.097	27.8186	21.227	32.4822	0.62309
contig_10466	68.3782	51.5577	46.3889	97.8062	83.347	91.1444	0.660688
contig_1047	50.0442	54.0049	43.7248	52.0767	42.7052	49.8417	1.07917
contig_10480	7.92517	5.48809	18.709	10.2965	7.16158	0	1.15247
contig_10481	15.1237	5.11594	8.15572	10.1737	6.74424	0	1.79451
contig_10482	885.11	415.396	66.874	25.7	20.3232	43.9955	21.6706
contig_1049	596.062	270.56	121.839	105.424	100.666	70.2681	4.7038
contig_10496	141.719	118.536	209.345	145.584	142.97	148.444	0.893328
contig_10497	0	6.84611	0	9.125	14.6038	16.7231	0.253861
contig_10498	23.167	17.4719	39.6799	11.7028	9.51736	19.0514	1.51368
contig_10505	16.0301	15.4658	16.3637	12.3854	16.0483	14.9253	1.0896
contig_10512	19.74	11.1687	24.2829	18.6716	20.4751	15.0476	0.855497
contig_10514	147.276	102.365	223.658	96.4223	97.0146	53.6462	1.51553
contig_10517	15.8402	15.9261	26.6415	42.3775	37.0151	40.6713	0.396867
contig_10521	35.953	29.4564	33.5451	29.3092	24.468	32.9021	1.13192
contig_10522	25.0754	61.2955	41.4658	17.9014	12.9029	38.0831	1.8807
contig_10523	19.3502	8.09771	28.8297	9.96487	10.2431	7.7847	1.47081
contig_10524	24.3912	25.5457	31.602	37.0842	49.4304	38.642	0.598493
contig_10525	52.4781	24.9236	10.383	21.7866	21.5878	18.0739	1.88943
contig_10527	31.7862	34.5498	56.3553	34.7501	53.1853	44.1325	0.753431
contig_10532	10.8758	34.2218	35.3486	32.008	24.1481	22.0423	0.865061
contig_10534	132.491	124.959	141.923	133.529	112.64	115.736	1.06706
contig_10536	12.995	12.0886	11.3153	3.44325	0	0	10.9273
contig_10539	0	6.1633	0	0	0	0	No Leaf Expression Detected
contig_10540	1715.65	1133.53	2806.21	388.819	215.675	88.9123	6.16344
contig_10542	72.2574	67.8866	21.3163	16.631	18.2971	18.1912	3.95743
contig_10543	35.0712	52.3003	118.149	41.1567	19.472	22.4236	1.57801
contig_10545	21.7039	13.2709	10.9092	35.3049	49.9748	25.5047	0.473552
contig_10546	36.1674	23.4304	43.9363	36.1446	44.6857	55.2241	0.657066
contig_10547	0	8.32701	50.169	72.8776	55.3097	6.7909	0.0925373
contig_10548	174.989	225.375	421.255	67.3257	35.7358	12.0119	5.21881
contig_10549	16.531	10.0535	16.1712	18.4048	12.9627	29.0157	0.660395
contig_10550	272.223	111.293	163.303	197.932	205.772	152.589	1.03412
contig_10552	17.2927	16.6219	15.6832	7.42367	11.1771	0	2.73494
contig_10554	75.929	75.534	31.8858	35.4585	43.2335	21.3893	2.2701
contig_10557	121.953	72.8239	356.791	8.05414	0	0	36.2752
contig_10558	135.655	113.784	36.4677	42.5733	47.2638	25.8589	3.23398
contig_10559	22.7747	9.85036	6.68257	15.5339	12.5695	0	1.74134
contig_1056	109.513	103.804	173.637	122.86	98.4742	66.4943	1.11169
contig_10562	21.6848	36.4329	67.153	69.9027	78.0887	38.2279	0.468139
contig_10564	38.7697	31.7256	81.3961	45.942	63.5048	53.2894	0.649781
contig_10565	423.546	317.123	300.322	173.854	129.253	75.48	2.93461
contig_10566	59.2905	70.8146	52.0477	37.814	15.8869	74.5674	1.52148
contig_10567	15.6399	2.29767	11.3012	13.5583	14.679	32.7818	0.44095
contig_10570	27.6802	23.3346	18.5916	29.6829	23.9934	33.1762	0.881059
contig_10574	10.1182	5.37188	6.38185	11.4319	18.0615	39.8966	0.334848
contig_10575	31.7682	47.1648	19.6597	22.8776	13.7316	26.757	1.8685
contig_10576	47.7175	41.0962	36.8652	32.34	21.3311	26.9336	1.65276
contig_10580	0	1.29521	6.78921	9.98891	14.2924	15.2431	0.0491548
contig_10585	10.9771	8.88432	17.7274	15.8281	17.0075	23.9502	0.52464
contig_10588	0	10.8747	13.564	8.33795	8.57207	8.93683	0.631104
contig_10589	67.3013	87.3895	173.634	74.3158	66.8675	39.0756	1.28724
contig_10590	37.0395	44.6359	34.7312	80.5847	122.534	136.535	0.3607
contig_10591	116.663	131.733	136.754	100.371	91.9303	147.122	1.09773
contig_10592	23.0048	15.1525	44.7707	34.0636	30.8549	0	0.881659
contig_10593	37.0308	39.3756	111.306	45.0956	37.2987	17.2344	1.15037
contig_10597	42.1905	65.8965	30.7806	51.1044	55.9711	62.4745	0.95624
contig_10598	33.8566	54.3177	38.3686	10.3335	14.045	20.2973	2.96047
contig_10600	42.1297	16.5002	19.8509	36.6668	33.8243	15.9018	1.01796
contig_10605	24.24	20.0036	26.0231	19.1103	22.648	20.6325	1.0637
contig_10606	24.0997	6.47679	16.5609	10.9492	10.9594	17.8737	1.15289
contig_10607	0	6.968	11.7347	7.76956	8.84635	13.3785	0.348465
contig_10609	62.9999	22.364	6.3501	18.6189	18.0163	14.1406	2.52179
contig_10610	10.5197	2.83088	10.2383	11.2209	9.87467	0	0.949293
contig_10611	57.8394	48.9212	33.7553	2.07344	0	0	77.2344
contig_10618	23.7755	13.7624	15.6931	7.12367	0	9.08214	3.47449
contig_10619	10.0037	4.67866	22.0511	14.5404	10.4397	17.4547	0.518997
contig_10621	58.3097	28.4557	122.278	58.3607	38.7645	163.529	0.499313
contig_10625	9.0016	26.7738	4.22639	13.7276	10.8626	12.5989	1.44298
contig_10626	31.0055	13.277	13.7773	25.2984	24.3691	33.3979	0.799656
contig_10627	17.1769	6.19582	9.05227	26.6228	28.6375	29.6746	0.412776
contig_10630	22.5136	15.72	36.6172	5.61047	6.99342	6.45725	3.00876
contig_10632	10.6282	6.17324	11.1717	19.5171	14.8813	16.3745	0.49637
contig_10636	0	2.63106	0	2.95746	16.2684	0	0.205275
contig_10637	46.2741	5.56318	27.6076	21.4019	23.2859	33.0016	1.00086
contig_10639	22.4458	13.8204	0	17.5359	16.0425	23.8902	0.946592
contig_10643	14.4074	2.68798	23.5783	12.4677	15.7604	19.8596	0.533256
contig_10644	34.9099	24.8913	24.1064	34.9166	34.8588	30.1824	0.897397
contig_10645	123.775	52.8878	21.9591	2.51942	0	0	105.181
contig_10646	17.1584	6.1931	14.8415	5.2841	7.35935	0	2.77039
contig_10648	39.325	73.8121	66.4282	32.7989	40.4877	45.9784	1.42293
contig_10649	9.50169	2.43087	7.33546	9.02987	5.96798	0	1.19343
contig_10651	98.5101	96.1581	36.8521	31.6663	20.1464	20.2905	4.04978
contig_10652	0	7.42373	0	0	4.37492	0	2.54533
contig_10662	26.0512	35.145	349.439	86.9309	70.8406	89.6562	0.370994
contig_10665	19.2243	14.1526	17.946	23.1202	21.558	0	1.12058
contig_10670	49.6507	63.2887	73.5196	74.3518	64.3954	72.0207	0.803771
contig_10671	396.983	320.409	36.3146	0	0	0	No Leaf Expression Detected
contig_10672	0	2.00574	6.41392	7.8988	7.90033	24.4028	0.0748375
contig_10678	60.6364	71.0367	80.3078	51.1377	30.4027	21.6493	1.91404
contig_10679	0	4.15002	10.5485	10.6766	9.53828	22.9992	0.144051
contig_10680	47.1284	54.3668	63.3532	75.5055	58.7071	51.485	0.819843
contig_10684	14.2143	4.64706	30.4623	17.0895	16.1136	26.3192	0.475318
contig_10690	40.3045	48.1107	38.2012	37.6963	37.7115	38.2898	1.16645
contig_10691	21.972	0	17.8351	17.8349	18.9209	0	0.896675
contig_10692	278.987	72.1013	64.6893	50.3951	36.0952	72.7109	3.30797
contig_10697	55.719	45.6846	63.9022	95.1303	107.456	76.3745	0.545257
contig_10700	53.3085	85.7796	62.7429	95.378	85.6389	65.6442	0.845825
contig_10705	24.7544	33.0041	36.6445	29.994	20.5333	29.2181	1.08643
contig_10706	14.8099	10.8522	14.5807	7.81076	7.32846	8.91306	1.6004
contig_10708	51.3754	32.9791	0	21.2443	7.26954	31.1092	2.1222
contig_10711	16.1487	12.2238	14.2611	30.105	26.5849	28.4386	0.499935
contig_10719	36.3147	29.6665	48.0452	31.8738	31.4046	38.9294	0.968339
contig_10722	21.6583	8.6373	0	16.7152	14.2438	13.2989	1.02679
contig_10723	0	15.1108	54.0835	5.84693	3.11776	8.56018	1.29337
contig_10726	15.4576	2.32655	9.50388	37.9328	30.254	17.683	0.310659
contig_10727	46.0674	67.0919	33.5887	55.2978	52.5903	37.3257	1.16889
contig_10731	13.2549	62.4341	20.1109	25.0313	25.2048	16.3593	1.70482
contig_10732	8.62104	11.6176	41.384	0	0	0	No Leaf Expression Detected
contig_10735	70.2089	37.0427	103.541	102.303	41.2412	16.3081	1.00641
contig_10736	23.0645	21.1313	0	8.47805	5.06324	11.3797	2.66016
contig_10741	74.9022	27.0437	18.5188	34.2017	21.5507	18.2467	2.0665
contig_10748	110.307	51.3817	90.8308	26.1378	69.4278	112.942	1.16319
contig_10754	20.4145	17.2183	24.6698	37.2	34.2744	21.944	0.604262
contig_10755	641.005	1207.25	1020.8	7453.45	14838.8	30846.9	0.0521721
contig_10758	27.6143	39.5042	10.0502	23.9823	12.1288	33.5131	1.44602
contig_10764	60.4607	48.4853	31.2504	69.2981	68.9211	74.4339	0.768477
contig_10765	38.9849	33.1604	54.7329	34.1653	36.3477	33.7914	1.03752
contig_10767	0	2.20697	0	10.8599	15.8696	6.96015	0.0982633
contig_10768	16.8717	21.5499	49.0912	11.6	9.49465	25.1035	1.2475
contig_10769	11.1152	6.22952	5.96435	39.1686	32.2371	0	0.364356
contig_1077	7.63968	7.51964	14.7274	18.2613	19.4635	24.1306	0.367615
contig_10770	250.731	273.447	318.624	216.806	234.522	188.144	1.22956
contig_10771	40.592	22.164	36.5722	20.4714	12.7004	24.2849	1.63835
contig_10774	0	0	0	0	7.74985	0	No Xylem Expression Detected
contig_10777	0	8.28295	20.6893	3.5907	0	0	3.46017
contig_10779	19.2518	27.3196	33.9193	45.674	41.2148	25.9792	0.618927
contig_10784	29.3952	30.6519	25.2568	57.0627	44.3888	27.1544	0.700362
contig_10785	41.9679	30.8976	25.5274	25.2121	31.7162	19.3857	1.43222
contig_10786	0	0	0	14.714	9.54527	0	No Xylem Expression Detected
contig_10797	27.0853	12.5172	10.8535	6.46631	4.10977	23.1925	1.75914
contig_10798	5.14752	4.53046	0	16.973	31.8535	34.9592	0.173263
contig_10799	24.4416	7.06463	44.6241	52.2894	35.5109	18.0542	0.446456
contig_108	73.7372	84.0885	94.9096	51.3574	48.9603	32.81	1.77828
contig_10801	325.62	442.509	701.206	142.708	80.4205	71.7011	3.908
contig_10804	83.8626	52.9182	97.7381	112.44	75.5574	63.903	0.814493
contig_10809	31.924	15.6066	5.62278	13.7585	11.9686	0	2.77124
contig_10810	16.7996	5.37397	0	26.8251	32.1674	22.3868	0.408708
contig_10815	18.1449	20.3772	12.3202	8.15647	10.1876	10.5387	2.00061
contig_10821	13.1889	11.3031	11.5137	8.26977	9.46322	6.8534	1.49424
contig_10823	57.9447	51.8943	101.106	110.886	95.8143	38.2028	0.67275
contig_10824	25.7376	27.1712	67.6863	0	0	0	No Leaf Expression Detected
contig_10825	175.616	228.031	49.0142	48.3514	54.0265	35.4968	4.39145
contig_10826	32.8338	23.4322	37.1758	36.6231	27.82	55.09	0.706072
contig_10830	24.3799	20.6654	27.8779	18.8589	16.1013	23.632	1.15319
contig_10832	298.408	345.408	296.477	406.185	360.968	326.538	0.882995
contig_10836	5.59276	8.32701	13.5562	22.5135	24.3953	16.5252	0.329156
contig_10840	70.3797	28.6106	43.5834	41.4864	41.4236	26.1821	1.3611
contig_10844	18.6876	46.622	68.5654	48.856	48.1411	31.3379	0.763349
contig_10847	90.5541	76.1621	20.7035	27.0414	35.8542	43.2148	2.35674
contig_10848	49.8035	42.7486	45.2799	42.9494	38.7966	21.4079	1.34584
contig_10849	49.5241	17.883	16.0887	13.4078	20.8303	48.6823	1.21937
contig_10850	66.5473	61.0391	52.3162	74.5252	66.5454	60.5138	0.949377
contig_10851	66.669	38.3964	92.162	18.5168	13.8906	23.2327	2.83246
contig_10856	302.799	200.521	236.947	222.867	405.525	360.677	0.763324
contig_10858	302.304	153.775	11.3962	45.2805	34.6715	9.99645	7.60567
contig_10859	28.7305	18.8151	18.458	30.6503	31.0065	0	1.1567
contig_1086	188.92	76.4892	82.6705	94.421	102.566	113.625	1.28171
contig_10860	12.239	4.44189	10.066	24.2639	31.4034	44.9927	0.248573
contig_10861	96.3489	83.3535	176.736	35.6936	41.2854	22.9992	2.69612
contig_10866	15.8741	10.6074	9.57278	16.9638	24.2056	9.90779	0.777691
contig_1087	12.9073	7.3138	7.69929	50.0016	52.3615	21.6126	0.244658
contig_10871	51.5615	29.1704	18.8394	2.62508	2.63985	0	23.0008
contig_10873	147.53	103.323	103.504	149.287	156.958	102.337	0.92094
contig_10878	10.3352	6.68488	13.8306	30.1061	28.7186	53.9085	0.226465
contig_10882	14.1829	11.5944	23.16	14.9859	11.7092	13.1424	0.970592
contig_10887	13.7267	18.2468	11.4988	43.1638	35.4645	19.5071	0.488715
contig_10888	48.0902	63.6984	101.549	74.4067	105.128	71.1325	0.668946
contig_10890	51.7263	59.3314	69.6	57.7968	35.4222	0	1.78705
contig_10891	26.8843	42.255	28.9134	20.3448	15.1628	15.8308	2.0201
contig_10896	500.517	494.684	902.372	118.155	98.2544	0	6.89804
contig_10898	50.0655	42.598	67.2758	36.5392	27.2522	30.6581	1.47164
contig_10899	27.6143	27.6668	19.1456	44.9072	35.4371	30.2401	0.749849
contig_10903	11.9413	9.28468	27.5818	6.19785	6.63596	10.0339	1.39231
contig_10905	7.85473	2.9234	0	8.38488	11.7933	28.5522	0.331768
contig_10906	21.0394	11.7342	33.3269	34.242	27.7559	0	0.792937
contig_10909	10.6465	14.266	11.3816	16.1179	21.2961	18.5095	0.668212
contig_10914	34.4282	3.71495	9.61122	6.35853	7.77763	11.677	2.21649
contig_10915	52.263	34.9482	35.1121	27.0031	26.3635	23.1836	1.7089
contig_10916	27.3513	6.7299	17.1095	4.24952	5.41137	14.5078	2.11521
contig_10917	24.6706	12.83	22.2283	22.3188	34.3416	27.6785	0.666963
contig_10919	0	10.177	11.7638	8.98733	9.20774	19.7368	0.402445
contig_10920	11.4974	10.579	9.14597	11.168	13.9624	11.8589	0.895248
contig_10925	0	1.67835	232.142	13.2081	12.4524	18.2467	0.0573374
contig_10926	11.1855	5.94212	22.7923	5.29878	8.74983	8.59311	1.13469
contig_10928	139.417	120.383	394.384	14.7912	14.9911	6.83244	10.6433
contig_10929	16.4074	11.5676	19.9433	10.5709	2.30357	19.4038	1.30002
contig_10937	7.52048	1.81085	23.656	9.17096	9.67946	24.6291	0.321922
contig_10938	267.027	323.526	838.214	308.332	486.395	173.637	0.914769
contig_10941	198.62	183.108	391.892	246.071	249.846	43.0575	1.06237
contig_10944	54.6324	24.1932	14.9941	4.22338	7.1582	0	10.3886
contig_10946	16.8583	22.6842	28.012	25.4492	24.7289	61.4215	0.531487
contig_10947	15.831	7.897	15.8193	34.2521	33.309	16.5385	0.423212
contig_10948	47.0896	52.6294	39.0726	51.6038	54.8804	44.9198	0.987943
contig_10952	14.8514	0	0	8.3239	0	13.6232	1.01504
contig_10954	228.385	239.525	291.679	239.613	161.901	164.567	1.23987
contig_10957	16.9934	14.4517	56.6597	40.8328	29.1789	17.4547	0.539266
contig_10958	31.8026	6.79068	28.8678	59.925	63.7869	66.1245	0.304946
contig_10959	145.458	93.9935	582.489	29.0281	109.155	0	2.59928
contig_10965	0	3.21014	0	0	0	0	No Leaf Expression Detected
contig_10968	58.8492	44.559	74.3453	38.7276	30.1656	40.5728	1.41699
contig_1097	124.526	54.2507	17.3222	0	0	8.62628	31.087
contig_10971	132.342	58.0414	38.0375	196.77	223.072	260.171	0.419955
contig_10973	18.0338	15.4234	29.322	15.8601	9.85566	0	1.95156
contig_10975	22.3287	23.2171	30.6914	33.7236	40.4259	37.4015	0.612444
contig_10979	66.4235	91.9093	49.7875	16.1061	16.759	20.9457	4.4136
contig_1098	11.0919	9.0697	17.3263	22.8035	24.1362	33.5971	0.37551
contig_10982	25.2473	15.9033	29.7107	33.0644	34.1867	8.15404	0.81859
contig_10983	18.438	21.5862	23.3715	52.6397	51.4742	38.124	0.422084
contig_10988	31.4727	14.0091	34.9142	46.458	48.7343	49.35	0.471991
contig_10989	64.6744	65.6032	26.2057	12.6983	14.1664	25.8503	3.70704
contig_10991	43.2915	8.23719	0	15.4758	8.94565	0	3.16497
contig_10992	9.71051	14.5519	42.7938	7.01309	5.66865	0	2.86977
contig_10994	28.4033	16.024	0	6.64655	5.96798	7.42262	3.32587
contig_10995	67.2763	31.224	39.8072	44.1022	68.6362	120.15	0.634426
contig_10996	29.2702	25.9402	20.072	16.266	16.7978	20.311	1.55159
contig_10997	211.269	110.226	238.343	191.541	222.387	94.124	0.949199
contig_11	886.744	473.475	83.6311	82.114	77.5491	67.7782	8.97079
contig_11000	31.8794	11.1621	26.115	47.1958	34.6143	19.7368	0.635788
contig_11005	21.2232	11.1985	20.6216	13.1745	12.0978	24.6194	0.974762
contig_11007	17.5416	6.18359	9.86884	16.2314	15.6995	34.0667	0.539228
contig_11009	0	0	0	3.56553	0	0	No Xylem Expression Detected
contig_11010	18.6251	29.3298	65.8081	47.1332	39.5163	23.518	0.652936
contig_11012	25.4779	27.4246	31.5465	55.3529	42.6165	42.1851	0.566188
contig_11013	205.639	262.885	270.329	311.099	299.469	225.488	0.840597
contig_11014	81.1936	125.82	131.012	200.665	199.206	119.036	0.598412
contig_11015	38.731	32.5009	56.8749	51.3056	44.1761	33.815	0.826377
contig_11020	340.308	75.2774	36.5907	750.657	395.712	3316.69	0.139675
contig_11022	63.484	63.3604	63.7461	71.2275	86.9171	73.5817	0.821083
contig_11025	39.6744	20.0983	31.9707	47.3753	48.5403	44.5851	0.63814
contig_11026	92.3398	63.0931	74.6304	53.6165	56.9586	68.5783	1.3014
contig_11027	9.98482	7.3603	6.57923	5.76593	18.7388	23.5676	0.541219
contig_11029	29.0131	44.5199	66.2268	77.5777	67.6849	48.8408	0.568251
contig_1103	66.6312	62.8568	42.9866	78.4219	70.1774	75.219	0.867811
contig_11030	45.187	37.5314	25.6866	33.9344	29.5531	36.298	1.24344
contig_11032	49.5854	105.361	16.6832	9.21351	6.13661	18.6768	6.83046
contig_11033	18.8816	16.0129	13.7777	18.0631	21.1846	0	1.33363
contig_11036	14.2909	2.44682	15.7318	33.3206	29.2239	19.4038	0.306371
contig_11038	21.0394	17.2325	75.7558	24.0625	20.4963	11.5762	1.02267
contig_11039	0	0	0	0	0	0	No Xylem Expression Detected
contig_11040	3.99845	8.52863	6.92175	26.8776	50.5152	168.992	0.0762653
contig_11045	14.8202	11.9945	42.6185	20.8674	13.671	43.3954	0.516105
contig_11046	38.9521	23.0287	17.4533	293.412	362.035	247.599	0.102953
contig_11047	9.92873	27.6377	6.9368	4.97852	12.2513	9.42704	2.11389
contig_11050	166.185	177.474	281.327	131.556	58.8989	40.9657	2.2275
contig_11051	21.6406	36.5805	12.5134	14.2132	2.84771	0	5.11882
contig_11052	0	21.6277	20.14	3.31338	4.42127	0	4.19431
contig_11055	39.7694	29.7656	24.6317	35.8621	34.1896	45.3288	0.903987
contig_11056	16.8852	15.4755	19.1575	16.4596	16.5365	19.7852	0.919664
contig_11057	31.391	10.9001	28.3514	104.969	96.8473	140.973	0.18506
contig_11061	37.1615	26.5055	17.6748	24.754	22.3088	24.3522	1.33726
contig_11063	41.1003	35.7906	12.1355	15.369	14.3978	23.7682	2.15441
contig_11068	93.1896	137.405	241.476	247.121	261.098	172.706	0.507974
contig_11075	44.0856	43.3012	45.0538	56.9068	50.5744	57.9239	0.79248
contig_11076	12.3667	24.0882	35.0892	33.9961	38.4239	45.4869	0.463776
contig_11082	13.2218	15.4527	34.9973	35.1129	30.7451	38.2851	0.413006
contig_11083	26.9819	22.7204	51.7448	27.3676	34.8588	36.4506	0.75553
contig_11084	43.8902	25.0032	59.8299	28.1653	32.4412	20.764	1.26999
contig_11094	9.78218	7.18447	23.9184	18.2489	13.9328	26.1942	0.435967
contig_11095	67.6484	33.8615	73.6368	63.7606	69.3492	35.9302	0.900762
contig_11100	42.2992	25.8993	34.4316	62.8334	60.8618	52.82	0.579541
contig_11105	11.536	3.89315	21.0391	12.2483	16.7268	33.0674	0.37303
contig_11107	31.1421	3.99357	5.5818	26.0388	51.0178	68.6592	0.361687
contig_11108	0	4.15687	4.78041	8.10401	7.83783	0	0.391128
contig_11111	0	5.08272	0	9.6253	7.61389	6.15484	0.325899
contig_11112	20.9301	22.9732	61.2686	18.5947	20.6895	23.4489	1.04976
contig_11113	34.4225	40.9784	22.8214	23.0624	18.6351	21.1885	1.79851
contig_11115	68.3115	59.2681	28.7522	23.0102	23.4891	22.1377	2.78814
contig_11116	29.1582	29.436	24.2908	44.9685	47.9942	39.247	0.664787
contig_11120	41.2201	107.201	53.6677	90.4682	64.663	29.3085	1.20707
contig_11121	406.666	364.764	658.06	182.175	183.958	21.9902	2.98139
contig_11122	33.6923	44.1296	30.8409	35.9633	23.6612	11.8841	1.63243
contig_11123	52.3316	26.0357	52.5335	49.9465	26.4893	10.2722	1.35571
contig_11124	28.4115	18.0947	21.0006	9.22817	7.49123	24.135	1.70751
contig_11127	15.9938	10.8774	21.8733	18.792	20.865	40.9946	0.499764
contig_11135	17.4406	3.33293	8.27618	21.2699	17.4234	11.0971	0.625829
contig_11136	28.5992	28.7496	18.4472	27.1948	31.5966	41.3464	0.859048
contig_11137	54.2486	48.2876	37.1578	97.0115	96.3417	123.991	0.484661
contig_11139	13.8709	11.9886	14.8277	18.0151	21.5478	32.2931	0.539819
contig_11144	36.6712	14.4137	20.0302	25.7848	28.9428	43.8236	0.777538
contig_11145	18.7513	13.3712	42.1101	19.2286	16.5677	15.6708	0.936205
contig_11146	29.3827	28.3155	44.2231	23.9901	20.865	24.4919	1.24803
contig_11148	13.0429	13.8538	43.9566	5.46971	5.14818	38.1619	0.827085
contig_11151	54.5754	47.1515	56.3105	33.4638	30.7458	34.485	1.54609
contig_11152	31.1764	15.609	39.0107	25.4642	17.2576	10.3436	1.32248
contig_11155	13.6648	10.0915	24.7975	30.1996	22.3085	18.9925	0.49838
contig_11156	126.511	135.793	113.423	112.772	106.602	73.3452	1.34414
contig_11159	76.2338	69.1709	65.6388	28.0571	21.0038	16.428	3.33044
contig_11161	0	7.74313	16.2126	7.33677	7.76094	0	0.769302
contig_11164	162.99	121.458	221.074	198.821	190.688	95.0088	0.880612
contig_11168	21.9694	8.77019	11.0389	14.686	11.7764	12.4123	1.1861
contig_11172	30.71	22.3165	23.3768	22.2341	19.6376	31.5566	1.08323
contig_11175	25.9567	12.7627	17.3217	28.2418	33.8936	17.1242	0.732771
contig_11176	0	0	0	3.79614	9.13282	0	No Xylem Expression Detected
contig_11177	13.8613	4.61113	6.44632	10.0751	6.85611	24.7147	0.665339
contig_11179	29.8136	18.0482	21.8931	21.8571	22.4233	25.0682	1.03524
contig_11180	20.4276	16.5256	18.4641	22.4199	21.0247	24.7852	0.812399
contig_11186	73.8946	45.9292	76.1138	18.923	21.4908	34.7123	2.39245
contig_11188	54.8228	44.2564	72.845	53.9846	51.4956	37.0083	1.04302
contig_11191	27.149	14.0048	29.9556	23.9135	15.7853	33.9581	0.838084
contig_11195	320.718	187.193	386.976	2.62336	7.57969	0	74.6705
contig_11198	28.0837	25.8792	20.9294	30.9751	28.3903	19.7568	1.02303
contig_11199	27.3747	32.5622	40.8007	92.74	77.9755	62.3248	0.385793
contig_112	675.872	1720.53	1223.6	464.814	540.616	306.769	2.73937
contig_11200	381.87	54.2872	11.8732	1.81241	2.83655	14.5078	34.1517
contig_11204	704.428	1199.94	1313.73	119.73	147.733	204.526	6.05216
contig_11206	21.1532	14.7253	34.6633	66.1913	48.7659	36.1348	0.356192
contig_11207	35.6519	34.5167	33.0666	19.1287	21.3353	13.7631	1.94096
contig_11208	8.55152	12.0767	16.5307	38.8536	37.5065	24.1561	0.307834
contig_11210	18.3331	12.6113	20.9623	2.10393	0	0	22.0619
contig_11211	104.54	104.737	128.18	148.68	159.892	139.794	0.700132
contig_11213	92.5975	95.7978	103.24	39.1221	23.436	19.8156	3.43062
contig_11217	10.9093	5.49934	0	9.23013	14.4088	11.3412	0.703627
contig_11223	14.8826	4.37556	15.6023	20.2598	26.8709	33.6252	0.357711
contig_11224	84.967	84.9096	159.546	121.833	125.951	75.5628	0.788054
contig_11225	95.2641	154.246	207.549	125.748	120	151.987	0.940991
contig_11226	29.9545	26.9775	18.7702	16.9272	22.1305	33.9202	1.17019
contig_11228	37.9084	37.4851	68.1104	33.1867	19.1789	24.3289	1.47455
contig_11229	249.213	158.914	7.04204	5.68082	7.35935	0	46.9465
contig_11235	69.5793	6.71367	15.554	15.3511	11.8458	0	4.20781
contig_11237	10.7051	11.7584	15.1119	20.0378	24.4874	31.2072	0.444925
contig_11238	0	0	0	20.7084	12.2719	0	No Xylem Expression Detected
contig_11240	15.7483	14.8399	31.131	15.1116	43.0858	0	0.788391
contig_11241	13.2136	16.7671	28.1449	22.4419	17.0594	25.16	0.695486
contig_11243	0	1.64441	8.94652	17.9608	6.87566	0	0.0993143
contig_11244	141.305	155.847	95.9627	39.4362	35.6739	31.8082	4.16887
contig_11247	156.241	110.567	166.404	186.826	196.285	93.2259	0.840187
contig_11250	10.5511	7.28129	9.64512	11.3545	11.0712	6.6297	0.920606
contig_11251	59.7854	8.21534	0	7.43205	13.4381	28.9815	2.04609
contig_11253	36.0046	48.7965	39.5941	63.7282	58.5068	57.901	0.706142
contig_11254	37.5027	41.9674	74.9826	60.0706	53.7582	66.8192	0.659875
contig_11256	22.9171	29.3172	26.1035	12.6098	8.52734	19.8773	1.91034
contig_11264	27.2618	20.8088	51.5644	30.3718	48.5195	44.6842	0.583497
contig_11265	69.6078	59.9717	37.9421	14.6416	14.4115	19.5006	4.00318
contig_11267	44.3846	36.4595	48.0459	49.4502	56.1504	37.0515	0.850083
contig_11271	87.1875	22.6622	171.427	8.24891	13.5622	0	7.55462
contig_11274	31.2547	19.8639	0	19.1919	13.91	0	2.31642
contig_11280	0	4.40669	10.0979	12.4122	8.99331	11.322	0.201972
contig_11284	164.603	65.7764	112.244	93.4893	140.645	40.5167	1.25821
contig_11286	30.9404	10.7689	11.5388	22.2858	24.5144	24.9981	0.871385
contig_11287	39.5287	29.6041	15.6328	28.2703	21.5559	29.943	1.29999
contig_11290	76.5656	73.9561	51.9528	35.9288	45.2952	43.2352	1.81411
contig_11296	250.463	195.227	339.408	140.534	54.6168	50.5722	2.72069
contig_11300	63.4671	55.0199	89.6448	59.9278	57.3033	91.79	0.850299
contig_11303	159.938	62.4579	207.98	13.2469	7.49554	0	16.0827
contig_11304	15.5028	24.6964	49.0912	0	0	0	No Leaf Expression Detected
contig_11306	31.8626	18.8163	0	22.7391	23.5381	32.3278	0.967093
contig_11311	75.4341	72.1526	185.447	85.3345	54.1913	19.2974	1.39388
contig_11315	16.0665	25.5476	22.4963	9.29936	11.461	17.9454	1.61271
contig_11317	8.38915	5.55765	14.7557	29.5153	23.2992	18.3841	0.293829
contig_11319	36.5147	11.6622	20.0687	11.2873	7.25739	0	3.89682
contig_11320	76.3158	82.2252	150.052	77.1378	67.2486	53.7382	1.20031
contig_11322	8.57919	7.8762	18.7227	27.5443	29.8091	26.6506	0.293832
contig_11325	0	8.33136	15.9664	35.1012	30.1174	26.8611	0.13572
contig_11337	28.4734	20.488	23.5493	27.398	26.371	30.6797	0.869665
contig_11338	24.8917	29.1523	40.6335	40.9533	45.2075	22.4061	0.746692
contig_11339	76.9736	64.786	255.274	121.478	123.871	88.142	0.637617
contig_11341	0	3.58541	20.665	10.8179	11.0642	9.23226	0.17285
contig_11342	28.4917	59.3965	72.7228	21.619	17.1101	48.4953	1.51142
contig_11343	30.5698	26.2264	45.8405	42.5829	41.2158	43.73	0.66804
contig_11348	39.8268	23.4629	39.9397	33.6926	30.4556	25.0722	1.06405
contig_11350	44.6197	6.59465	8.18186	27.015	25.6054	70.1128	0.625923
contig_11351	0	3.80663	13.9953	9.14584	8.00132	0	0.332997
contig_11352	57.8479	67.2381	62.5178	71.7373	69.2844	54.1908	0.961153
contig_11354	16.5834	19.58	37.4878	27.7683	24.4624	28.9867	0.6679
contig_11361	39.9687	29.7243	19.163	18.5554	30.7867	26.4524	1.37925
contig_11363	0	2.25899	24.5456	4.97624	9.45516	0	0.234799
contig_11366	18.9251	4.36952	4.70407	29.9509	32.6003	21.5242	0.415602
contig_11367	18.4095	10.2732	18.9092	11.9223	7.80561	0	2.18087
contig_11368	28.637	13.1553	24.4411	23.9325	28.6463	20.311	0.860044
contig_11369	10.396	4.66321	11.0915	12.4406	15.4957	30.4665	0.386776
contig_11373	71.4992	52.1395	127.138	59.5892	70.3851	50.2338	1.02913
contig_11374	60.6656	18.1204	13.0353	16.8387	13.2259	22.492	2.2486
contig_11379	37.3376	45.5799	50.8177	72.4267	80.524	66.1932	0.567555
contig_11380	50.7327	43.4061	48.0742	49.729	44.8504	37.7531	1.06707
contig_11381	8.44258	2.68153	16.3637	7.96661	3.12674	0	1.50416
contig_11382	87.162	103.987	63.2543	57.9127	52.5418	111.961	1.28913
contig_11386	74.3509	47.5002	66.3633	76.9084	74.4674	35.6333	0.977368
contig_11392	712.091	552.778	139.212	85.4555	131.444	70.6684	6.59776
contig_11393	22.4659	8.23214	8.95071	15.0423	14.0574	9.13786	1.20424
contig_11398	23.4303	17.8436	17.0942	9.8258	8.26651	12.1955	2.04408
contig_1140	16.9121	12.19	22.1977	8.75028	9.51736	19.5412	1.15458
contig_11403	24.7424	23.6021	76.6651	73.2503	95.5328	84.1252	0.286731
contig_11408	24.7177	3.53301	41.1732	14.2844	13.478	0	1.52638
contig_11416	18.3036	19.2959	10.0344	17.7795	15.5587	20.3639	1.05022
contig_11422	39.1866	29.0441	46.3255	45.2117	26.5159	0	1.42687
contig_11423	0	1.93627	15.1949	4.89118	0	10.952	0.183322
contig_11424	21.1113	23.4153	8.71243	7.71845	3.41188	0	6.00071
contig_11428	27.9177	26.096	58.3484	72.1121	102.878	92.7407	0.302619
contig_11430	12.6841	6.1633	0	0	4.46493	0	6.33181
contig_11431	10.0416	4.7841	14.891	48.0818	83.7688	156.27	0.0771849
contig_11432	34.8812	31.3317	16.8192	11.481	3.67167	16.5046	3.13733
contig_11436	29.4394	19.0261	16.8535	9.25813	11.9228	6.72954	2.60469
contig_11437	20.7919	4.31459	57.0735	112.672	200.814	0	0.120132
contig_11438	25.9899	28.5126	24.7448	37.4906	27.6508	28.5592	0.8725
contig_11440	0	0	8.56625	13.1179	13.5962	0	No Xylem Expression Detected
contig_11445	14.4523	8.29872	10.2836	15.5552	14.8454	0	1.12256
contig_11448	89.2995	96.6043	80.9669	77.5977	62.1242	61.4556	1.38612
contig_11449	91.6513	90.6127	170.183	134.089	139.732	92.5777	0.746171
contig_11452	206.006	142.856	231.358	51.8445	30.074	17.6917	5.25341
contig_11453	23.3823	17.314	34.2179	28.4105	21.4248	26.4795	0.799903
contig_11455	55.4323	50.7928	67.2318	67.5933	64.6976	48.025	0.883658
contig_11458	0	0	0	1.97675	11.8577	0	No Xylem Expression Detected
contig_11459	224.497	174.031	146.912	140.845	120.553	113.535	1.5944
contig_11461	65.7068	48.4908	105.801	42.7792	39.1554	17.9274	1.71533
contig_11468	84.7533	39.4981	54.7756	501.729	353.836	150.527	0.185249
contig_1147	27.1175	25.3314	45.7067	57.5984	66.4417	63.9047	0.418598
contig_11473	56.8434	64.3455	62.9036	48.0767	44.3954	75.4163	1.08276
contig_11476	46.2648	55.169	56.9694	51.5917	42.8281	36.9902	1.15783
contig_11477	40.2466	19.2419	11.4512	6.45499	4.67376	12.7669	3.73427
contig_11493	55.4835	63.143	52.5637	44.0206	43.1337	57.2011	1.23265
contig_11499	16.4511	18.3971	28.5892	17.462	16.8675	13.1941	1.09992
contig_11500	40.4088	21.1719	23.5447	22.4538	23.5865	11.3659	1.60908
contig_11501	70.9673	63.1654	69.1029	40.2357	30.2158	40.8341	1.80795
contig_11503	127.062	166.511	74.9429	63.0823	71.2452	27.0267	2.72915
contig_11506	22.2864	16.4246	27.56	33.4036	35.441	14.0516	0.700472
contig_11508	24.546	15.0002	18.152	10.5585	9.80577	44.5727	0.91349
contig_1151	34.4138	8.31314	0	11.9396	23.5524	76.4805	0.572376
contig_11513	82.4677	84.0295	20.8978	41.5721	33.0526	17.5709	2.70887
contig_11515	0	0	0	2.81559	10.2495	0	No Xylem Expression Detected
contig_11517	12.1326	9.48296	16.7698	19.763	14.3966	17.4053	0.628787
contig_11522	0	4.75829	13.9342	3.46829	4.7173	0	0.871951
contig_11523	43.2896	36.177	22.0583	29.1162	37.3545	38.184	1.13898
contig_11524	19.6704	10.0189	24.0135	25.315	23.4199	19.9313	0.648557
contig_11528	24.8917	20.8434	31.8831	52.038	37.5494	36.5131	0.544032
contig_11529	17.1822	6.06017	17.2966	43.6651	20.5309	9.4938	0.473112
contig_11530	0	7.68228	0	7.77154	15.7243	10.952	0.334518
contig_11531	115.828	134.618	228.112	29.1867	64.233	49.8955	2.62128
contig_11533	20.368	30.2996	33.7758	44.8838	21.7371	29.6792	0.789214
contig_11534	14.0263	3.58972	12.9449	15.8963	25.5944	17.2859	0.449567
contig_11536	12.3877	5.54062	0	4.12892	2.84771	0	3.85465
contig_11537	12.6962	6.25336	5.62278	22.2571	37.192	45.7248	0.27026
contig_11538	0	5.75543	12.1174	11.6885	9.75063	0	0.402682
contig_11539	95.7295	93.1358	69.7033	97.0683	96.2356	79.4777	1.03855
contig_11540	86.2673	73.6584	91.4053	23.5953	25.1935	16.732	3.66126
contig_11544	72.2919	45.5682	25.1915	136.576	70.5503	77.8203	0.620433
contig_11546	45.954	31.161	34.8101	39.3225	45.6999	26.5345	1.03689
contig_11552	48.4605	31.5389	40.6988	35.6988	38.149	41.2868	1.04225
contig_11553	25.8077	10.6195	0	21.2445	19.0885	18.0638	0.935681
contig_11556	44.0256	19.4968	13.8736	11.8167	12.1191	23.6675	2.00162
contig_11558	19.4516	10.8259	26.9656	12.5217	8.97914	32.2241	0.845348
contig_11560	28.1746	18.2225	21.9748	29.4754	34.9993	18.3954	0.839816
contig_11562	134.888	156.757	204.496	107.894	96.8052	60.384	1.6503
contig_11563	10.0416	12.1391	8.69462	10.9351	19.6982	20.0198	0.656841
contig_11564	216.233	331.217	216.512	130.263	173.356	129.86	1.89438
contig_11566	9.53587	16.9201	44.2416	15.4497	26.403	25.4466	0.589664
contig_11571	7.68397	13.3215	25.076	16.7657	8.73899	5.17178	1.02711
contig_11572	29.507	19.4469	32.3839	36.8208	28.7602	37.4053	0.713016
contig_11573	36.6394	37.1105	52.9227	55.8203	38.5994	53.0691	0.750056
contig_11574	0	9.69712	15.1229	11.6885	4.92054	10.4892	0.536776
contig_11575	17.1651	12.4244	22.2947	25.5351	24.8782	24.959	0.588867
contig_11578	13.0429	37.473	10.1433	24.8405	12.4526	16.8239	1.40019
contig_11579	20.915	3.49437	15.4192	15.5852	18.6103	18.7224	0.691903
contig_11584	9.35087	2.16077	15.7967	26.8509	19.5425	11.5762	0.297871
contig_11585	89.1764	21.071	16.2802	0	0	0	No Leaf Expression Detected
contig_11586	17.0319	13.5084	0	11.7194	8.02913	20.0078	1.15228
contig_11588	8.33639	13.9023	18.2339	19.0645	28.213	31.2874	0.424592
contig_11593	25.7149	26.2147	22.8528	9.37314	8.73725	18.3633	2.13563
contig_11594	41.2819	17.8816	34.087	13.2789	12.2597	14.1854	2.23405
contig_11597	12.7451	4.84418	9.94058	6.46631	12.7795	0	1.37089
contig_11598	15.2355	4.37556	21.0391	20.8639	19.8069	0	0.723285
contig_11599	20.571	7.60825	14.9485	22.4629	15.1392	21.4453	0.715847
contig_11603	18.8172	10.0707	23.4053	27.5213	29.0221	24.561	0.534272
contig_11605	10.396	8.19861	14.1819	13.4986	6.84221	17.5232	0.736634
contig_11606	16.8063	21.5186	11.3723	11.9223	10.3992	26.1481	1.18605
contig_11607	129.591	141.381	170.014	206.203	202.37	140.802	0.739855
contig_11608	0	6.18766	16.3637	9.0121	14.0724	0	0.402066
contig_11611	191.126	197.838	65.1131	35.5715	23.1561	34.5444	6.25532
contig_11614	13.4909	7.49953	19.4986	25.3275	29.2743	14.0896	0.458364
contig_11616	0	11.676	10.5485	6.52157	9.16649	12.1424	0.62931
contig_11618	7.70631	11.9731	16.0438	11.5404	8.14549	27.4376	0.62642
contig_11625	29.4552	14.7725	10.6688	24.278	23.3329	19.9721	0.981631
contig_11626	52.8684	59.4686	129.264	65.2586	69.767	70.0225	0.821785
contig_11634	23.9107	31.2276	6.5216	19.0077	18.3101	26.0195	1.30583
contig_1165	100.961	72.4049	76.7515	94.1833	78.7888	77.8422	1.03682
contig_11665	32.133	26.3284	23.2718	23.8445	11.2516	0	2.49863
contig_11667	13.6209	2.67299	8.21698	39.1731	46.4886	96.8457	0.133917
contig_11668	179.037	175.517	147.251	84.7893	50.2117	55.4509	2.79247
contig_11682	8.10694	10.9674	12.8278	6.85864	5.66358	23.518	0.793877
contig_11693	0	0	0	23.2154	43.0329	136.923	No Xylem Expression Detected
contig_11700	43.9691	67.5085	101.185	47.1986	37.2729	34.4698	1.40587
contig_11702	182.173	108.853	18.0683	14.7925	10.241	32.2185	7.62487
contig_11709	64.6663	28.8954	39.8405	40.5357	34.2538	47.8633	1.14423
contig_11719	324.236	295.718	750.032	919.958	903.51	656.442	0.374986
contig_11720	43.8902	14.3359	19.7887	17.5696	19.2885	0	2.36961
contig_11721	34.2061	28.5068	18.9836	33.2871	23.5559	37.0352	1.00204
contig_11724	21.3444	17.0392	49.8283	18.3861	24.7838	12.0551	1.04256
contig_11734	37.3376	13.3802	25.0815	16.3039	30.6491	0	1.62027
contig_11736	31.831	54.65	43.1449	60.1446	60.4542	42.2825	0.796417
contig_11741	25.082	10.5763	13.1513	13.8989	13.4948	26.8991	0.985167
contig_11743	0	0	5.62278	12.5773	5.90465	0	No Xylem Expression Detected
contig_11744	109.497	100.51	28.9458	26.3801	24.3851	75.2965	2.49886
contig_11745	133.887	109.974	88.7701	58.9869	46.3909	37.9967	2.5513
contig_11746	22.4659	5.79147	0	13.5348	13.7122	33.3081	0.699958
contig_11747	433.285	218.019	75.6401	25.035	26.0328	39.3221	10.8082
contig_11748	26.962	41.8657	33.7502	32.5235	38.8732	43.1314	0.901452
contig_11749	9.92873	8.41655	73.1815	37.9047	60.7588	106.822	0.133917
contig_11750	21.0681	24.8995	22.1131	28.0562	23.3248	0	1.34196
contig_11755	27.1894	27.1334	22.8303	46.3923	34.0831	37.521	0.690565
contig_11756	31.4779	21.1691	21.3093	38.5204	32.8644	42.2373	0.695028
contig_11757	26.8214	14.3504	13.6395	19.1988	18.8726	22.0575	1.02709
contig_11760	109.847	180.305	143.348	64.26	58.0524	0	3.55833
contig_11761	25.9052	20.5443	27.909	12.7525	16.125	10.064	1.7892
contig_11764	136.701	41.1507	31.8178	14.1417	4.24982	6.74987	10.6111
contig_11767	10.3716	11.196	16.1566	21.7257	17.7216	17.3733	0.56936
contig_11769	50.4947	13.096	0	11.0707	28.074	0	2.43676
contig_11773	195.403	158.648	112.456	77.5209	73.1633	92.3472	2.18522
contig_11778	114.548	196.838	60.6608	49.2434	36.779	53.6747	3.34351
contig_11779	19.8327	8.55665	14.1442	23.3008	23.8689	28.4612	0.563051
contig_11780	19.421	2.0999	19.5363	2.14333	7.53458	0	3.33557
contig_11782	20.9397	16.1704	23.0456	5.7567	6.77265	8.79609	2.61027
contig_11785	0	4.03358	9.52515	12.7171	8.76751	17.9454	0.153446
contig_11786	167.59	154.773	16.4541	0	0	14.3833	33.6185
contig_11790	0	2.74405	7.59744	17.2667	10.4728	0	0.148383
contig_11791	6.59445	9.30886	6.75328	23.531	14.6808	31.5949	0.341729
contig_11794	14.714	10.5523	10.8958	27.6611	26.9783	28.3529	0.456662
contig_11795	123.452	127.357	283.313	56.9556	50.2795	19.7968	2.96157
contig_11799	8.25848	7.65175	39.4534	17.1737	22.545	28.1946	0.351409
contig_11805	25.0328	28.3551	22.2033	3.704	3.13125	0	11.716
contig_11809	48.7474	85.8433	54.4599	166.602	176.799	92.5467	0.463097
contig_11812	21.6532	22.6088	21.9282	19.2844	17.8686	30.7026	0.978445
contig_11813	178.601	180.154	29.7176	0	5.12993	20.1886	21.2545
contig_11817	13.2881	4.6143	7.76381	9.88748	17.1777	73.9804	0.265757
contig_11822	29.362	19.9334	13.3751	20.8316	22.8899	26.5403	1.05239
contig_11829	25.9463	22.5675	22.1925	13.7357	15.1186	20.9982	1.45972
contig_11832	0	7.41347	7.71998	15.8563	10.2744	17.5645	0.254495
contig_11836	52.485	61.1471	47.3343	59.2434	51.1552	50.5812	1.05882
contig_11839	58.0026	51.6188	78.7929	87.8202	69.1977	73.5855	0.713051
contig_11840	12.4284	13.0366	8.94974	13.8816	12.1063	14.2436	0.949443
contig_11843	16.7518	5.68947	0	55.3779	66.7915	198.786	0.10488
contig_11844	16.4248	8.88635	0	7.68145	13.4856	0	1.79367
contig_1185	22.9911	31.1709	46.6818	31.2517	24.0782	25.4714	1.00547
contig_11851	22.3307	11.9894	7.3864	10.6304	10.5063	16.5008	1.36779
contig_11855	101.871	41.7789	37.1448	79.3908	51.4929	21.7759	1.41147
contig_11860	8.57919	0	15.7577	17.237	14.7385	11.9476	0.292984
contig_11864	55.7732	54.7276	94.546	62.8306	56.9713	46.209	0.998436
contig_11866	63.1975	97.0899	186.524	116.446	117.262	77.3693	0.772898
contig_11869	14.5259	36.2976	35.9541	48.0032	77.7399	48.1433	0.43842
contig_11876	14.302	17.1044	22.1123	21.8841	18.3584	22.4669	0.751237
contig_11877	67.2925	37.8003	22.5389	60.0574	48.5232	53.2669	0.973998
contig_11883	16.9934	19.5027	12.6513	14.5338	14.6917	15.0283	1.23705
contig_11884	5.04947	12.0774	5.61453	7.81496	11.7295	0	1.31445
contig_11885	23.6878	25.2277	21.2957	30.3691	24.0136	6.8957	1.19738
contig_11887	29.2778	11.1276	24.6104	85.0883	56.8322	57.4511	0.303996
contig_11889	10.4266	14.8269	12.9977	25.8166	30.3981	73.894	0.291143
contig_11894	61.5204	53.7316	64.2329	45.2833	55.3681	37.4867	1.25149
contig_11895	0	0	6.54549	0	0	0	No Xylem Expression Detected
contig_11901	21.3052	11.237	10.9576	24.9899	23.267	17.7822	0.739158
contig_11909	19.0034	12.8162	11.6238	20.9562	17.7674	12.3665	0.93422
contig_1191	40.2165	43.398	26.5267	28.3618	25.2457	13.8771	1.85852
contig_11911	9.10986	3.88095	51.7797	15.2016	15.7243	11.3412	0.461026
contig_11913	8.48039	9.19615	12.3662	73.1946	89.4996	58.5241	0.119858
contig_11914	119.818	255.904	230.514	30.2965	28.3145	49.8479	5.19628
contig_11917	22.9974	19.5399	26.6639	19.2827	22.5877	28.3889	0.90815
contig_11920	155.194	75.5372	327.737	188.01	203.107	201.106	0.584403
contig_11924	0	0	7.05177	5.96113	5.19129	46.196	No Xylem Expression Detected
contig_11925	29.4552	4.65916	0	11.3958	9.39376	0	2.46141
contig_11931	30.0053	38.6191	0	0	6.6974	0	15.3696
contig_11933	130.59	47.8839	124.764	109.221	135.103	202.246	0.599482
contig_11940	44.7328	52.0906	46.1133	79.0095	78.1967	73.0556	0.630739
contig_11941	14.5543	15.0346	25.8225	23.8823	27.6076	18.4428	0.634658
contig_11942	26.0062	25.1202	18.3854	9.43354	7.67448	10.3436	2.79363
contig_11943	39.1182	43.9807	29.9149	34.8099	29.2367	32.8052	1.287
contig_11944	110.877	78.2286	16.0472	2.30079	2.35865	16.0734	13.6816
contig_11945	241.359	303.075	286.345	127.106	127.191	41.9721	2.75645
contig_11952	58.654	63.1725	32.2316	10.8361	18.3831	8.24431	4.87781
contig_11953	35.3463	41.2023	10.3621	22.9619	18.5025	0	2.76919
contig_11954	11.4761	2.76098	8.47149	8.08691	8.52078	28.6437	0.471933
contig_11957	53.7615	56.6199	32.7717	42.2888	36.4108	34.5199	1.4624
contig_11964	0	3.8229	0	10.3338	5.31072	10.4991	0.21934
contig_11967	32.9352	18.7146	51.2739	96.3414	106.056	69.6118	0.284824
contig_11971	24.512	12.5004	22.5707	17.616	16.0738	28.3791	0.894467
contig_11972	27.4949	19.7232	34.4842	46.1987	44.2072	34.8299	0.56555
contig_11975	47.8885	32.7073	52.0968	34.6228	37.119	43.6653	1.04754
contig_11977	22.5279	19.8127	10.1232	9.40095	13.8837	24.5659	1.32728
contig_11978	9.90092	11.2319	26.1942	29.3794	23.2919	15.0379	0.468167
contig_11988	50.8266	95.0558	47.6805	96.5853	110.133	114.209	0.681848
contig_11990	14.2525	8.42158	0	5.38424	11.5917	0	2.00349
contig_11994	15.1052	18.0993	13.0927	12.2394	10.3269	0	2.20713
contig_11995	37.3878	53.0022	37.0837	58.2031	51.8034	62.4468	0.786213
contig_11997	0	2.02695	4.69254	21.4206	15.7054	22.9444	0.0506144
contig_11998	12.273	8.74312	28.7706	7.83392	3.80694	0	2.70806
contig_12	145.789	214.259	385.481	267.374	278.818	176.086	0.747734
contig_12004	25.6546	12.3438	35.2102	8.3778	15.7771	13.5134	1.51315
contig_12006	50.3639	33.0361	60.9343	113.409	103.101	46.362	0.475897
contig_12009	0	3.44061	0	10.8821	12.1908	0	0.223679
contig_12012	349.874	793.724	759.667	5676.55	11412.8	21526.1	0.0444226
contig_12014	211.91	139.644	188.67	68.5685	71.7279	127.936	1.96595
contig_12015	23.7837	22.8537	26.5627	12.6393	14.3756	23.1616	1.3942
contig_12016	0	0	4.17115	7.9677	12.7946	25.7397	No Xylem Expression Detected
contig_12018	66.8528	43.8958	54.494	84.8395	79.4233	99.1249	0.630716
contig_12019	150.534	61.2578	62.1898	30.7671	17.9605	29.1672	4.07842
contig_12020	20.8641	18.6857	27.7472	26.7391	23.4432	31.1984	0.728978
contig_12024	49.1383	23.6351	10.211	8.47052	12.8135	19.8068	2.65656
contig_12025	11.4463	12.4084	5.31821	2.73575	2.29625	0	7.1109
contig_12026	108.274	27.4645	33.0534	30.1969	61.2259	35.7473	1.60107
contig_12027	58.6882	77.2339	42.0335	21.7703	24.1874	35.7733	2.49456
contig_12028	6.71982	8.43334	47.0118	6.64192	5.59845	0	1.85695
contig_12029	8.53775	13.0945	10.6809	10.4902	7.26042	9.42704	1.19394
contig_12030	25.2473	21.8449	27.9127	43.8325	34.9065	35.8953	0.616206
contig_12033	25.1819	4.17238	22.7923	9.8593	0	0	4.46598
contig_12037	28.0348	10.8482	11.8475	50.1168	29.6554	27.9814	0.541277
contig_12038	0	0	0	4.25795	0	0	No Xylem Expression Detected
contig_12039	0	7.5554	0	4.92728	0	0	2.30007
contig_12049	6.28937	4.10348	11.6919	20.3107	13.6992	15.1252	0.317274
contig_12051	58.3124	43.8678	117.698	50.5934	62.7507	15.697	1.18776
contig_12052	14.8336	8.22917	20.3522	4.05864	7.6228	0	2.96146
contig_12053	67.0874	92.8534	108.425	87.0115	74.8355	58.376	1.0894
contig_12057	4.9092	1.23558	9.89946	88.9768	148.615	178.926	0.0221291
contig_12060	15.5028	22.257	52.6212	55.7906	36.6194	24.0708	0.486258
contig_12062	57.0477	62.7317	87.7927	131.655	92.0092	92.569	0.568154
contig_12063	8.57919	10.7051	5.74942	17.3871	18.7999	21.3007	0.503176
contig_12064	20.4906	18.6904	40.7786	19.0756	18.1967	26.8719	0.91624
contig_12065	64.5798	19.9855	12.2141	3.08349	3.97428	17.9764	5.06699
contig_12068	47.3388	42.7745	61.0753	33.5798	36.7224	50.1612	1.12208
contig_12074	14.3038	12.3831	16.6331	40.2296	45.4692	48.5902	0.298091
contig_12077	17.5755	13.6657	25.5148	40.5726	37.6546	33.3979	0.419814
contig_12079	40.1141	30.6928	32.5059	41.9857	33.826	32.3903	0.981593
contig_12080	0	0	0	8.87237	11.4208	0	No Xylem Expression Detected
contig_12081	45.673	8.33998	16.5333	44.0458	36.2164	26.5977	0.758184
contig_12082	66.6911	65.969	68.5811	73.1796	56.7743	64.4249	1.02372
contig_12086	22.9026	13.2395	19.1575	10.1847	13.3243	12.2088	1.51782
contig_12090	14.4862	7.02961	7.59744	24.945	22.5562	0	0.679429
contig_12094	52.8822	62.0889	44.5526	67.0131	63.526	72.213	0.850579
contig_12096	0	2.37915	0	0	0	0	No Leaf Expression Detected
contig_12097	84.4014	64.3918	56.6949	31.8751	32.7364	23.9631	2.51979
contig_12099	21.1995	24.4345	26.871	58.8434	47.3258	0	0.644735
contig_12100	16.1399	5.52197	15.0752	7.45141	14.8221	26.4926	0.666299
contig_12108	9.7411	3.76729	7.15722	10.5047	15.0489	13.7914	0.514998
contig_12115	27.452	7.27565	18.6018	8.11728	7.51051	12.0119	1.88466
contig_12121	26.5857	10.4474	29.5456	34.7323	38.3181	40.7702	0.488046
contig_12122	22.1637	15.3783	0	17.699	14.1932	25.0199	0.989473
contig_12124	40.4728	52.7992	20.7139	26.0122	19.5181	0	3.07285
contig_12125	0	2.60046	7.83049	16.2346	8.30039	0	0.158985
contig_12127	0	0	0	0	5.62165	0	No Xylem Expression Detected
contig_12129	14.4074	4.5245	708.345	21.8995	16.8028	54.8578	0.303525
contig_12130	14.8931	12.2247	14.1296	5.52916	0	0	7.35676
contig_12134	22.3711	10.225	12.1293	15.5267	9.55328	12.8996	1.28738
contig_12138	502.854	636.712	751.045	844.777	859.936	836.75	0.672585
contig_12141	25.7043	12.8724	17.8035	22.5471	19.0586	25.1506	0.86681
contig_12144	26.277	22.7255	12.0412	51.8264	29.5456	12.6624	0.781669
contig_12146	31.4128	9.83032	16.7944	30.0788	47.8144	27.7973	0.585338
contig_12147	0	1.97039	0	3.58227	0	0	0.825059
contig_12150	28.0526	42.9433	94.1851	36.1384	39.8256	43.73	0.889718
contig_12158	19.8129	5.82947	9.74329	33.8158	21.1783	34.8007	0.428349
contig_12165	104.81	86.4063	309.865	123.103	103.726	157.974	0.74538
contig_12167	51.4752	26.0684	0	11.3545	8.38631	16.2488	3.23192
contig_12168	0	3.99357	0	0	10.4829	0	0.571441
contig_12169	21.2418	19.307	64.0748	4.20167	5.39791	0	6.33603
contig_12170	10.8291	0	6.77479	19.9477	12.8004	9.96426	0.380303
contig_12176	38.3735	93.9082	86.7872	42.9145	44.4916	63.097	1.3184
contig_12178	22.1131	30.6385	16.9031	5.30931	5.98774	12.9896	3.25806
contig_12179	0	14.4463	33.2141	11.3884	7.90513	16.9544	0.597812
contig_12187	20.221	26.9401	24.957	9.48092	25.5656	20.5602	1.27218
contig_12188	0	10.8273	11.6806	9.80522	13.6475	8.51127	0.508101
contig_1219	11.9413	5.28699	0	10.8879	8.6729	0	1.32113
contig_12190	476.465	187.023	42.8411	95.9358	58.4719	64.174	4.55314
contig_12195	0	12.0886	10.377	23.4056	16.8214	15.3028	0.326544
contig_12197	140.514	98.1416	103.159	95.6519	141.267	145.424	0.936289
contig_12198	26.2658	33.8578	28.3352	23.6084	26.2231	27.1862	1.17097
contig_12200	29.1957	25.8214	103.102	84.4512	57.8092	83.4759	0.365584
contig_12202	7.3485	9.61306	10.6873	16.8023	14.0973	9.6302	0.627744
contig_12206	22.8861	29.195	93.0299	55.8063	61.9595	42.3833	0.487806
contig_12207	78.3538	77.1519	167.16	69.726	89.43	62.8549	1.05066
contig_12212	14.3684	21.4401	45.7623	6.82828	14.3093	7.09272	1.90266
contig_12214	7.15512	13.1851	13.7244	9.72005	9.4758	0	1.58942
contig_12216	76.9213	145.993	159.382	64.1616	48.097	57.5584	1.96901
contig_12217	63.6696	83.265	58.1412	51.8424	56.4265	67.7854	1.2519
contig_12219	0	8.31718	0	10.4883	13.072	10.4892	0.366401
contig_12221	15.2882	5.51225	11.4473	9.86669	15.5553	0	1.22731
contig_12222	78.7508	103.181	47.2452	49.5843	42.6985	74.3497	1.63772
contig_12223	14.7276	7.95371	10.8167	14.5838	11.1103	26.329	0.653978
contig_12229	71.3266	35.3115	53.0243	6.13363	6.42951	0	12.7323
contig_12231	22.1706	5.82775	6.62476	6.64833	13.478	0	2.0867
contig_12234	28.5051	23.7655	23.5667	4.46586	3.91689	15.8081	3.24114
contig_12235	20.6348	16.7207	13.5209	46.8128	45.3915	58.7949	0.371083
contig_12237	35.2898	21.1177	74.8548	32.4498	26.1106	0	1.44485
contig_12238	29.6529	16.5082	0	3.06682	0	22.0481	2.75699
contig_12241	33.7703	32.5157	29.2341	23.1624	14.9987	25.7546	1.55563
contig_12247	24.8044	19.6676	26.6322	45.8016	36.7621	25.6216	0.616609
contig_12249	0	0	6.75328	11.3386	10.8498	19.5127	No Xylem Expression Detected
contig_12250	0	0	0	12.5773	14.9256	12.5989	No Xylem Expression Detected
contig_12255	0	18.3395	50.1115	99.0381	64.4946	29.0157	0.142869
contig_12265	37.5454	22.7089	8.484	20.3697	11.9178	26.6373	1.53384
contig_12276	26.5006	23.5888	57.0584	38.6668	42.9449	40.8696	0.613433
contig_12280	198.301	86.3273	19.7748	13.0517	7.58727	9.48996	14.1705
contig_12282	15.3413	14.3835	16.3338	14.5457	14.1907	28.4719	0.779383
contig_12286	13.7356	5.94043	9.3507	9.11355	7.57763	13.4591	0.978898
contig_12287	8.41578	21.6077	15.5402	10.5307	5.99436	0	2.72527
contig_12303	31.9651	15.8225	37.1887	17.0547	16.857	18.3132	1.37255
contig_12305	209.147	229.275	199.864	65.3132	66.0375	20.2634	4.33755
contig_12307	13.4396	20.2077	17.5391	30.9703	33.6381	30.2374	0.532137
contig_12310	19.8018	13.8134	6.07217	16.9459	0	17.5922	1.45992
contig_12311	30.0819	12.1029	19.548	24.8004	34.1726	24.1391	0.761348
contig_12312	27.2769	18.0061	20.1503	28.4553	25.547	25.1373	0.858287
contig_12313	40.5595	32.7213	39.5138	58.867	25.7574	41.5255	0.871354
contig_12314	31.1879	35.6589	33.6224	33.7398	29.8081	26.8587	1.1091
contig_12316	31.9937	35.5866	39.1225	7.03526	8.80145	10.0189	3.92064
contig_12319	17.5455	3.57372	10.4335	14.6735	16.0605	36.9586	0.467981
contig_12323	11.1855	3.57252	37.8923	4.23902	0	0	5.2222
contig_12325	155.649	181.912	189.092	100.525	116.461	190.358	1.24303
contig_12330	13.4415	3.87069	35.2957	21.2646	25.739	31.9768	0.328794
contig_12333	29.9449	13.4184	26.2978	19.7516	16.0115	15.2369	1.27539
contig_12339	49.5966	33.4606	39.6696	26.0777	19.1235	20.7592	1.8888
contig_12341	7.2729	11.7132	20.8013	6.47851	0	0	4.39594
contig_12345	30.4164	24.1288	20.5769	24.578	21.4365	29.2508	1.08706
contig_12346	22.1468	21.0517	50.8852	27.6652	41.3455	23.1524	0.703077
contig_12347	127.724	130.851	105.222	123.001	142.575	92.9444	1.08184
contig_12349	23.3772	11.812	24.6812	5.57115	3.48868	0	5.82614
contig_12351	365.704	150.165	98.7248	18.8039	24.4334	35.1206	9.87525
contig_12352	117.821	96.1006	128.118	40.2824	76.5574	0	2.74634
contig_12354	11.8083	12.612	11.9234	13.0001	10.1486	18.4544	0.880474
contig_12355	158.081	115.802	275.705	68.413	57.6335	42.1549	2.44246
contig_12363	6.22294	5.49934	53.1821	6.42276	13.6475	26.2407	0.379682
contig_12364	14.1668	0	0	14.5172	13.0995	44.2989	0.295488
contig_12365	37.0092	33.6032	26.4455	26.7709	23.5297	49.5756	1.0605
contig_12370	18.6033	5.658	6.86221	19.5647	17.6419	14.5078	0.70371
contig_12371	19.5227	7.81366	4.21244	18.8198	11.8469	31.8869	0.65551
contig_12379	0	36.2945	263.961	21.3118	12.7189	0	1.59978
contig_1238	2362.5	1962.85	4145.55	77.2483	48.5344	103.262	28.3265
contig_12380	11.6709	5.47014	29.3794	31.4135	25.5289	19.7315	0.335337
contig_12381	15.9217	23.9794	105.433	99.9299	30.8785	40.622	0.349131
contig_12383	28.6785	11.0979	32.8551	10.1994	17.3433	0	2.16626
contig_12385	39.4099	6.81694	10.7258	43.8971	75.9555	60.9982	0.383411
contig_12387	7.81997	4.63022	22.2106	8.31181	8.4303	8.06573	0.752798
contig_12390	15.3531	2.28204	9.38508	14.2679	16.5601	14.4737	0.583923
contig_12394	52.1845	82.6644	114.741	120.629	65.8156	26.5556	0.949639
contig_12398	13.5057	19.1134	7.15454	14.6735	12.412	14.7264	1.17021
contig_12399	42.6448	40.3586	63.9772	40.6145	28.5736	26.1193	1.30635
contig_12400	20.6301	7.32285	12.6373	16.6064	16.7358	19.4702	0.793931
contig_12401	10.1921	6.8576	18.3549	45.3648	50.1855	13.2006	0.235166
contig_12402	40.1662	22.3248	24.675	32.4827	28.0653	35.5632	0.975292
contig_12404	108.022	77.4596	97.7544	118.443	126.252	105.387	0.794735
contig_12406	19.2099	19.5566	28.7633	12.878	9.53056	0	2.59498
contig_12407	18.7348	32.8547	10.7258	8.23719	10.9306	30.0566	1.57207
contig_1241	23.6943	30.1868	32.3369	52.106	38.7648	41.2083	0.611919
contig_12410	15.8809	28.6531	51.8394	52.999	44.9243	54.3388	0.438724
contig_12411	16.6728	15.1532	10.7258	83.03	72.1722	21.2782	0.270506
contig_12412	27.175	10.5625	7.44963	22.94	11.1644	26.6485	0.931746
contig_12413	85.0786	53.0202	73.864	26.5177	26.0499	24.5903	2.68473
contig_12414	26.7775	47.4116	40.1473	35.9158	30.9013	27.9043	1.17485
contig_12418	29.8197	46.1371	47.2135	15.1647	16.7452	12.1689	2.58481
contig_12419	36.0151	47.9347	51.224	26.867	23.3329	34.444	1.4877
contig_12422	9.14128	3.76317	11.7984	19.4914	20.5683	27.6315	0.285956
contig_12428	0	1.36783	0	16.3039	21.9188	0	0.0536787
contig_12430	12.3531	27.5679	20.7156	63.3085	39.4021	36.8837	0.428968
contig_12434	21.6406	45.0386	44.0128	37.2797	52.2582	95.3625	0.540933
contig_12435	29.75	28.9371	25.7795	35.533	22.485	35.4411	0.941916
contig_12438	30.165	32.6934	41.1089	31.3918	24.581	26.9089	1.13762
contig_12439	44.3786	39.1085	30.3014	21.8054	17.1122	30.1549	1.81303
contig_12440	84.7164	38.9485	45.8696	128.897	125.268	81.4743	0.552669
contig_12442	18.2197	22.5825	7.07131	6.94807	10.7231	11.171	2.12201
contig_12443	0	6.04432	0	9.28775	7.69489	0	0.533868
contig_12444	174.49	81.7841	0	2.34536	4.10977	12.321	20.4734
contig_12448	68.7049	39.777	14.6419	22.6121	27.4527	36.7987	1.87332
contig_12449	12.8599	6.03472	15.5519	24.8196	22.269	24.2849	0.397093
contig_12450	17.5561	13.3516	16.1226	16.2346	20.318	18.4428	0.843008
contig_12452	0	0	0	6.22031	4.28	0	No Xylem Expression Detected
contig_12454	18.6033	137.497	22.3022	114.925	146.668	170.308	0.542139
contig_12455	26.3936	23.1751	24.1544	20.8914	21.2525	18.1828	1.23251
contig_12457	9.07867	8.67856	7.59744	2.97128	0	0	8.96443
contig_12458	16.9283	9.60327	20.2342	23.5974	14.7092	7.96036	0.860168
contig_1246	61.4377	82.671	50.1139	2.81905	6.25709	0	23.8166
contig_12460	0	62.2452	13.3885	4.11008	6.34491	0	8.93045
contig_12463	45.2547	34.6642	31.9093	41.386	34.4438	30.3974	1.12851
contig_12465	18.45	10.6605	20.6556	6.86343	12.3166	13.651	1.33001
contig_12469	44.9819	31.1503	45.3533	89.2826	93.4136	56.7834	0.47686
contig_1247	1212.75	884.265	235.322	41.4497	38.6995	91.2444	18.3526
contig_12474	47.5937	58.247	83.6456	55.9507	40.1844	30.0181	1.25848
contig_12475	5.64637	3.05519	9.03625	24.143	22.9868	47.8523	0.137419
contig_1248	998.241	1195.04	2643.91	9.04356	4.09813	36.3059	66.5335
contig_12480	220.914	266.238	662.008	394.879	522.97	374.695	0.565341
contig_12481	31.0873	26.2361	29.1013	39.8046	16.333	0	1.53168
contig_12482	0	2.45758	27.7472	2.86851	22.3247	0	0.146324
contig_12489	22.2904	6.06252	7.21929	32.2482	44.5394	36.0862	0.376787
contig_12491	24.2623	22.2804	15.0951	7.89676	14.5245	12.1803	2.01766
contig_12492	31.8845	36.7696	18.3291	14.0557	15.7243	6.72954	2.82066
contig_12493	23.5851	7.17212	20.9989	10.9473	11.5248	15.4616	1.21622
contig_12496	0	17.3942	8.62413	0	4.7173	0	5.53098
contig_12497	260.797	199.453	316.305	220.149	132.95	122.864	1.45048
contig_12500	40.1176	30.4299	14.6798	7.04236	4.6098	16.1121	3.81142
contig_12503	34.4064	21.4364	26.8328	42.5263	40.7786	43.9711	0.65813
contig_12505	121.561	40.1712	64.1562	48.0726	57.7007	54.2593	1.51593
contig_12509	24.8917	2.34178	0	11.5222	5.05818	11.8212	1.43831
contig_12510	64.468	79.2112	105.735	125.429	150.209	106.83	0.563495
contig_12512	14.3296	18.8787	30.8799	18.128	18.9516	0	1.34339
contig_12519	0	2.64662	130.676	40.3522	70.6098	0	0.0357774
contig_12525	15.6677	5.79807	4.90912	7.74946	7.93611	12.1424	1.15706
contig_12527	24.7424	52.9865	130.616	45.5486	27.2074	42.8087	1.0089
contig_12528	48.1707	58.6442	73.2344	44.4496	33.4359	55.8035	1.19847
contig_12529	24.8044	24.0189	18.505	26.9349	35.0474	0	1.18155
contig_12530	27.3578	11.7264	14.3952	9.28775	9.37636	0	3.14112
contig_12531	7.99689	12.5601	17.9771	10.3833	6.9067	0	1.78343
contig_12536	23.0401	13.3033	11.1962	31.0748	24.3083	42.68	0.555919
contig_12539	30.0143	35.9421	30.8258	57.9478	54.8902	50.7774	0.604678
contig_1254	24.7704	15.3654	17.5926	27.6509	22.3268	0	1.20461
contig_12540	222.438	8.78934	0	48.0091	37.8765	10.6391	3.59329
contig_12546	9.76416	1.42446	14.1819	8.57331	42.3219	19.5983	0.238078
contig_12552	16.8087	2.52463	0	13.1443	20.4416	15.3932	0.592089
contig_12553	0	9.79865	13.1314	30.1431	23.4493	82.7484	0.107803
contig_12555	0	10.2692	25.1915	2.83021	4.24234	0	2.17797
contig_12556	87.4686	95.0991	236.541	206.333	216.282	157.382	0.47216
contig_12557	18.0457	13.9474	10.1568	24.4637	26.2101	0	0.947031
contig_1256	0	3.16471	0	2.69938	0	0	1.75858
contig_12560	47.4279	75.2001	105.063	98.4087	118.372	53.8231	0.679747
contig_12562	10.7327	6.21222	13.9647	25.9665	25.3628	28.3678	0.318925
contig_12563	14.0263	4.73939	18.1396	10.5121	9.70556	24.3843	0.631105
contig_12566	0	3.59261	0	3.81512	0	0	1.41252
contig_1257	148.285	190.687	81.5043	81.3114	78.4445	82.134	2.10202
contig_12570	10.6894	4.02049	13.3352	10.135	12.0777	0	0.993343
contig_12573	0	3.76921	38.6222	4.89118	8.71469	0	0.415542
contig_12574	32.8539	39.105	39.9685	44.641	53.5024	61.3981	0.676553
contig_12575	8.79261	3.34244	15.0922	14.6927	7.94275	11.3067	0.536282
contig_12576	13.5817	13.074	16.2356	21.4523	17.6751	13.7605	0.756006
contig_12579	9.01691	5.74569	22.7382	10.432	11.4585	12.2422	0.648759
contig_12580	34.6532	26.7367	23.2438	31.2396	20.7776	32.9044	1.08435
contig_12581	0	6.81829	16.7723	98.3728	63.6121	12.8239	0.0585064
contig_12583	34.2692	41.9488	35.9879	47.5135	39.8984	26.4321	1.00424
contig_12586	15.3074	14.526	14.2044	25.8066	23.724	18.3382	0.659362
contig_12591	0	5.13578	5.88189	10.5976	16.6107	19.0725	0.166455
contig_12593	22.5536	23.0136	45.5073	67.5726	84.7874	178.541	0.20656
contig_12594	142.85	175.605	188.183	40.8623	54.7079	22.9357	4.03088
contig_12599	45.2104	14.7617	15.5655	3.17927	8.71469	0	7.56335
contig_12605	24.8379	38.5252	39.262	17.9034	13.2545	29.9224	1.55606
contig_12606	0	2.53351	16.6021	17.8834	10.5524	20.2292	0.0780903
contig_12607	110.723	97.2772	104.443	57.2053	62.1354	64.531	1.69684
contig_12609	41.2697	39.8054	63.5537	64.1893	68.0253	62.5578	0.624383
contig_12616	8.33639	0	0	5.63414	6.15591	0	1.0606
contig_12621	63.0086	74.2046	102.528	73.7012	89.5314	80.3269	0.845049
contig_12622	884.807	1071.41	1828.19	629.693	325.87	62.5519	2.88212
contig_12623	27.2493	7.48237	9.52515	10.5976	7.59789	16.1899	1.51511
contig_12626	23.643	5.80882	12.1174	3.07671	0	0	14.3588
contig_12627	7.52048	0	0	0	0	0	No Leaf Expression Detected
contig_12631	26.3307	19.0069	45.5346	54.6191	31.6013	56.3361	0.477049
contig_12632	0	19.8497	0	16.0177	9.77459	0	1.1544
contig_12636	0	0	30.3898	4.96391	13.3948	12.3437	No Xylem Expression Detected
contig_12641	23.7091	18.2911	29.2458	37.4439	27.4527	36.3536	0.622224
contig_12643	35.4296	14.1153	8.67436	8.34104	8.82097	25.7613	1.7314
contig_12645	23.6019	24.0315	26.2457	56.542	37.9705	40.1072	0.530755
contig_12646	8.6633	5.79807	22.6307	16.2923	5.71794	0	0.985544
contig_12647	36.8584	25.8738	24.0955	16.8645	21.053	33.8927	1.31038
contig_12648	180.58	107.555	219.991	295.389	333.055	185.849	0.53077
contig_12650	248.424	16.2492	0	29.7663	48.8729	18.6807	4.07943
contig_12655	7.93704	5.18995	13.3885	13.4335	20.4575	9.5479	0.453292
contig_12656	28.6282	16.0417	29.1376	45.0121	44.7336	26.5403	0.576207
contig_12659	207.82	275.122	561.042	251.387	236.065	200.338	1.05325
contig_12660	9.95109	4.48176	26.3298	21.3198	10.1228	36.0356	0.320834
contig_12664	35.4007	6.28774	9.63299	19.1041	20.2529	13.2071	1.18965
contig_12666	237.168	265.156	566.761	200.442	217.146	73.6938	1.53371
contig_12667	0	1.04995	11.1962	9.46309	2.96442	0	0.126729
contig_12668	15.5028	3.62508	0	16.5929	26.2591	24.3812	0.426751
contig_12670	35.2288	18.1186	39.4591	21.8513	24.4732	23.0331	1.15375
contig_12672	77.804	85.5863	69.106	83.4102	84.6587	59.2368	1.07822
contig_12675	20.1158	21.1698	27.3648	40.6024	42.5201	37.4448	0.513642
contig_12677	62.1901	131.825	178.906	50.5354	30.2961	26.1391	2.72059
contig_12679	16.6158	6.38971	25.9296	27.1238	37.9519	99.9606	0.209095
contig_12681	26.4216	39.1243	48.4506	51.6542	59.1055	37.9108	0.661321
contig_12683	7.85473	1.58329	5.23103	60.4026	16.1455	0	0.184943
contig_12686	32.8497	24.0973	54.1855	17.0508	15.1265	14.8382	1.81686
contig_12687	41.689	54.4308	40.2518	18.5801	18.7801	32.3129	2.06937
contig_12689	9.34098	19.1564	12.6513	1.74472	0	0	24.5002
contig_12694	103.285	66.0036	162.654	14.6987	7.36411	101.127	2.06131
contig_12696	33.0225	11.1314	18.5304	22.625	21.1622	17.8072	1.07527
contig_12697	36.6554	40.8124	23.7315	26.2378	25.3076	28.5839	1.45018
contig_12706	12.4167	5.03268	12.884	21.7083	17.5743	16.7446	0.467167
contig_12708	34.0146	43.7477	42.0204	9.15882	8.03688	33.7136	2.2912
contig_12709	66.3887	43.0414	109.979	58.7288	44.9843	62.7095	0.986315
contig_12712	147.925	151.24	253.916	224.368	200.204	224.026	0.691873
contig_12715	0	8.78934	0	6.72268	4.7173	24.0755	0.371219
contig_12717	38.4705	41.3075	26.1392	21.4823	12.6119	16.9515	2.34431
contig_1272	262.709	298.893	278.714	129.203	133.45	83.4618	2.43388
contig_12720	10.5197	0	12.3202	0	11.171	0	1.41255
contig_12721	0	6.79568	0	9.26529	14.8221	0	0.423189
contig_12724	38.4761	59.1965	32.5649	37.6993	36.9975	51.4531	1.16139
contig_12725	49.7346	57.421	9.66947	10.4866	14.4266	18.5668	3.69672
contig_12726	17.22	16.8706	17.0725	29.9271	32.1979	32.7304	0.539093
contig_12727	415.045	306.884	623.127	307.174	158.707	60.2135	2.05836
contig_12730	8.10694	10.3096	6.51209	9.86669	10.9594	12.5049	0.828803
contig_12734	20.1851	13.5048	23.8061	12.4912	21.0165	10.2174	1.15574
contig_12735	31.3886	40.7183	19.2902	16.6488	15.547	31.7945	1.69026
contig_12736	30.0053	36.2019	139.953	61.136	41.9784	51.1093	0.64394
contig_12737	33.1786	84.6791	80.1585	35.9395	33.3975	17.8089	2.02863
contig_12742	13.5947	12.0357	28.8827	27.3289	19.919	72.1601	0.321968
contig_12748	48.0902	9.61891	35.7384	11.8832	14.3232	0	3.30315
contig_12751	754.098	696.142	376.673	603.822	439.158	361.169	1.54924
contig_12752	0	3.22945	0	13.6569	4.74619	11.3412	0.162861
contig_12753	14.1088	15.8321	16.9805	26.2582	27.0472	42.7362	0.467624
contig_12756	21.4596	24.0059	19.1396	12.261	14.1334	22.0597	1.40748
contig_12761	6.93971	4.59534	14.0041	11.2948	10.5046	22.644	0.389317
contig_12762	15.8078	5.75766	30.9976	43.7845	20.0636	164.573	0.141616
contig_12766	23.5743	14.3944	7.3566	39.3029	41.6762	0	0.703306
contig_12773	41.1216	79.7234	10.3911	8.89348	9.65416	13.2989	5.69191
contig_12774	74.0955	11.1125	22.6453	89.2901	144.664	92.8157	0.391138
contig_12775	58.418	55.9506	71.1188	37.651	24.4436	22.2531	2.03388
contig_12779	39.955	52.0992	35.0143	18.1765	24.5714	25.8698	2.01233
contig_12781	14.056	10.2225	14.3091	26.279	18.7976	25.0472	0.519335
contig_12787	43.6174	46.7096	39.9506	28.4169	27.2727	30.6056	1.57008
contig_1279	65.8241	37.6018	33.3457	26.5222	21.3859	7.71747	2.78898
contig_12793	43.9491	121.411	53.2349	16.8634	14.5861	17.6717	5.04955
contig_12794	0	10.3519	22.0935	17.5874	23.1874	38.379	0.196173
contig_128	1967.29	1183.17	2904.39	450.054	253.084	142.97	5.58521
contig_12800	17.6079	7.54902	18.7411	21.8693	20.8927	19.7648	0.603507
contig_12801	8.25848	3.25689	7.17062	19.9873	38.6557	28.7778	0.197585
contig_12804	25.26	19.8697	28.8233	21.8556	17.5055	21.3595	1.11485
contig_12808	51.9071	71.8663	72.3548	52.6804	48.0329	52.4607	1.21209
contig_12812	25.5124	12.5823	5.51745	11.4323	9.86345	16.6732	1.50497
contig_12813	83.4951	106.162	218.367	179.724	205.29	123.499	0.559446
contig_12816	58.0006	61.0054	39.4339	70.266	94.5739	105.625	0.660008
contig_12819	21.0781	19.3767	8.00232	15.8682	15.2914	22.3624	1.13378
contig_12820	0	0	30.5456	11.3585	9.68731	7.90404	No Xylem Expression Detected
contig_12821	34.7151	28.4632	31.787	12.5846	32.9982	25.6805	1.32982
contig_12825	0	7.2279	0	10.4207	6.7314	0	0.6321
contig_12829	7.28289	6.04432	5.7322	11.3134	9.22896	9.88587	0.656983
contig_1283	88.9432	72.7225	105.113	118.468	103.939	66.7475	0.838647
contig_12830	8.28752	25.1221	37.1569	8.55851	6.4238	23.4955	1.30242
contig_12831	33.6631	170.908	1296.17	208.038	174.971	71.0439	0.675817
contig_12833	111.917	101.722	71.6168	78.7599	73.8241	86.1766	1.34217
contig_12834	38.4199	5.73435	28.0521	9.86669	4.55874	0	4.59129
contig_12840	72.9509	28.4861	25.7296	57.279	90.3542	53.9743	0.754712
contig_12843	0	0	0	1.84305	4.04089	0	No Xylem Expression Detected
contig_12844	8.74908	16.3241	160.673	19.4552	9.62999	56.8501	0.437652
contig_12846	35.3354	54.8512	55.6976	34.9565	27.1328	24.0978	1.56961
contig_12848	0	6.79756	0	11.1553	8.61095	12.3665	0.317319
contig_1285	49.8303	25.9657	21.6141	17.9282	14.8337	0	3.47031
contig_12859	51.4018	195.881	85.1934	177.747	194.847	144.285	0.717623
contig_1286	68.6033	82.2417	52.8833	27.7153	23.6999	31.9726	2.71344
contig_12865	20.0131	26.5908	17.0252	42.1967	37.2898	41.252	0.578986
contig_12869	13.2482	28.7853	24.2349	12.6376	12.6581	13.0911	1.6425
contig_1287	159.854	103.964	260.713	109.593	60.5707	41.1835	1.8724
contig_12870	20.1664	24.7273	19.6768	39.8704	41.3125	53.0271	0.501755
contig_12879	160.271	149.577	329.555	45.2404	39.4212	66.8924	3.06671
contig_12882	18.7017	8.38649	13.7573	17.5068	15.0692	33.7586	0.612535
contig_12893	14.8099	18.7044	14.6709	13.6768	14.8442	29.3975	0.867969
contig_12898	0	0	0	2.16768	0	0	No Xylem Expression Detected
contig_12902	16.7078	15.0621	25.9503	4.90085	12.5393	13.8198	1.52447
contig_12903	17.1584	5.25121	0	14.2869	8.13328	14.6559	0.906633
contig_12906	14.8514	3.41063	3.96388	12.7322	17.7067	12.6147	0.636254
contig_12914	18.8012	44.2528	18.8877	55.7063	36.6097	28.8078	0.780862
contig_12917	18.2892	19.0522	14.9809	4.79119	3.94825	0	6.40912
contig_12918	33.5566	16.6365	50.0537	51.5073	38.2885	10.572	0.750137
contig_12923	22.9853	20.8937	24.6213	8.32568	3.67167	21.3188	1.97557
contig_12924	14.5658	13.2136	22.9151	27.3206	28.4886	42.8223	0.422473
contig_12925	137.038	140.249	159.842	119.333	99.8087	95.1967	1.32319
contig_12926	102.967	62.6309	58.4403	17.1338	15.8675	14.7203	5.20512
contig_12934	16.0391	32.7479	23.0574	19.1998	24.7262	16.815	1.2048
contig_12940	234.697	105.833	0	3.91072	0	0	130.614
contig_12942	33.4402	32.8757	25.4101	21.7721	22.7406	14.988	1.67181
contig_12943	26.9408	22.4661	12.9487	8.69708	7.29955	11.759	2.6701
contig_1296	398.627	370.98	57.5204	54.779	39.178	55.2821	7.73531
contig_12964	13.2549	13.3649	18.3086	3.14002	12.5795	0	2.54013
contig_12965	21.6185	25.1156	22.0716	38.4347	28.9209	26.2407	0.748974
contig_12967	72.1566	156.811	262.827	30.8269	22.2493	14.5551	5.07829
contig_12968	62.1121	71.772	56.4041	2.83085	5.52621	0	24.0307
contig_12969	6.64404	7.7039	23.1272	41.8245	33.4063	21.3007	0.222952
contig_1297	73.2735	45.7256	44.6338	29.5218	33.0302	40.5401	1.73145
contig_12970	6.56181	1.56028	11.3962	11.943	19.0682	43.808	0.162834
contig_12973	0	2.8894	0	27.2086	38.0985	0	0.0663649
contig_12975	8.20734	4.90917	39.2729	6.28373	10.0861	16.7356	0.594306
contig_12979	59.3246	65.7764	102.222	14.0338	4.2002	18.934	5.04874
contig_12981	0	4.70821	0	13.4045	0	0	0.526862
contig_12985	27.9891	16.9786	28.8738	11.0519	6.66449	12.4123	2.23878
contig_12987	0	2.37915	0	4.56354	0	0	0.782008
contig_12990	9.4006	2.05174	0	1.87016	0	0	9.18558
contig_12993	59.7065	89.4195	114.748	63.6902	91.0847	76.4383	0.967458
contig_12994	0	2.83088	11.5613	8.99187	11.9755	0	0.20252
contig_12995	0	18.285	7.26587	6.88758	9.23029	0	1.70168
contig_12998	202.245	116.815	493.442	79.8667	47.8667	0	3.74679
contig_13002	22.2941	13.0946	19.0762	15.7951	16.224	15.4795	1.11757
contig_13004	9.30165	5.77995	32.7275	12.6688	9.32456	0	1.0286
contig_13006	49.2145	38.7738	51.0941	50.1027	55.0053	40.052	0.909221
contig_13010	11.4102	67.9499	36.289	163.693	108.43	27.1518	0.397762
contig_13015	33.8536	45.9658	38.0325	65.2908	36.2548	29.9141	0.910767
contig_13016	74.1585	68.1326	97.8323	108.426	82.6478	287.825	0.445682
contig_13017	14.8099	8.23214	13.788	8.75601	10.3331	12.2088	1.10432
contig_13022	40.6057	30.8786	38.7142	48.6045	57.3389	57.1358	0.657512
contig_13024	34.3438	56.6404	81.2934	108.095	99.0081	99.8463	0.444621
contig_13026	15.9697	12.5545	19.978	12.2952	18.8543	23.3837	0.784592
contig_13027	87.3577	25.5102	0	4.319	5.50053	0	17.2413
contig_13028	32.3556	26.2324	26.3204	53.2161	42.7697	55.3463	0.580723
contig_13030	11.2058	8.26529	19.7887	12.0095	13.5411	21.1439	0.625483
contig_13034	107.876	35.9581	11.8182	8.04878	11.4449	16.0158	6.07587
contig_13036	23.4303	4.51797	8.79582	9.89655	4.89556	0	2.83411
contig_13039	202.08	127.667	73.8883	9.50869	5.47969	10.1786	19.6536
contig_13040	14.1668	9.09721	16.1907	7.96144	6.49299	21.4312	0.972423
contig_13041	32.9388	46.0689	41.5572	50.5522	43.8638	35.8927	0.909468
contig_13042	40.1662	44.9122	55.1435	75.951	69.5499	75.8379	0.576571
contig_13045	59.0315	81.2827	70.9818	32.3516	36.0884	34.5121	2.04436
contig_13046	15.9835	4.50659	5.5016	25.1616	27.8796	35.0311	0.348976
contig_13050	22.7842	19.7981	35.2168	25.0419	23.6031	92.025	0.454066
contig_13051	76.2292	87.011	142.931	111.476	106.986	115.314	0.733607
contig_13056	0	0	0	0	0	0	No Xylem Expression Detected
contig_13058	64.0149	39.9469	120.638	163.352	306.613	119.519	0.264541
contig_1306	17.9605	13.5704	17.1639	0	7.90033	0	5.98663
contig_13060	10.0226	9.76455	10.3939	18.5042	12.525	5.94204	0.802806
contig_13062	13.434	9.37844	14.9485	12.2557	12.0745	20.4037	0.764938
contig_13065	34.7896	13.5814	10.4621	32.4041	25.0994	68.4815	0.575914
contig_13066	10.6465	7.63429	6.918	19.2885	16.2266	18.1939	0.510551
contig_1307	37.6024	17.8148	10.2273	14.5366	8.10617	0	3.67119
contig_13072	38.4926	33.855	28.8925	67.2545	66.6696	51.378	0.585646
contig_13073	23.0806	10.516	39.4968	17.111	11.936	13.4591	1.18559
contig_13074	38.8106	38.6156	26.4271	23.4068	23.8353	27.9276	1.54503
contig_13078	11.5619	7.92753	6.39785	13.7768	19.1655	19.0849	0.561901
contig_13082	14.3451	15.705	12.0035	2.14333	0	0	21.0304
contig_13083	44.8051	153.077	102.597	117.721	135.044	143.587	0.748888
contig_13084	12.4459	6.52645	20.8104	10.1159	5.90733	15.9132	0.891099
contig_13086	0	10.237	5.27426	8.843	5.50751	13.2463	0.556423
contig_13088	16.9597	14.3199	13.2788	29.3971	34.2173	31.0042	0.495879
contig_13091	45.5921	38.8856	21.0325	20.8639	19.9515	34.5956	1.68035
contig_13093	68.0949	61.2592	177.84	65.4774	54.4308	13.9638	1.44938
contig_13096	0	0	0	4.20167	11.128	0	No Xylem Expression Detected
contig_13097	66.7046	98.0694	39.7608	37.6728	32.8258	33.6685	2.37274
contig_13103	7.50983	4.35496	82.6629	15.0543	12.3293	0	0.649921
contig_13105	455.17	423.049	759.475	39.6328	9.98666	0	26.5486
contig_13106	24.3264	9.13417	15.5986	31.7114	23.4775	23.8918	0.634679
contig_13108	19.1406	9.28419	9.80315	123.492	337.041	816.895	0.0333774
contig_13109	529.266	50.7744	15.1949	0	0	0	No Leaf Expression Detected
contig_13113	16.3857	14.8106	17.6383	27.2179	20.7575	24.6533	0.644297
contig_13114	15.2882	7.64196	32.0428	30.6504	28.1044	42.0557	0.341187
contig_13116	4.80248	4.28757	5.64766	9.11808	12.2437	14.3988	0.381288
contig_13119	113.573	87.2707	72.4182	92.552	74.6035	95.2033	1.1483
contig_13122	16.1251	8.81734	33.5887	4.63643	8.96677	0	2.75036
contig_13129	35.7311	55.4504	27.7365	49.6202	41.2556	55.5567	0.934029
contig_13130	34.3835	16.8785	16.8498	2.72996	7.11929	16.4886	2.91949
contig_13133	18.3055	8.55859	22.9092	10.5245	15.1449	10.4647	1.11518
contig_13134	10.5019	9.44647	41.608	17.8062	12.0553	18.0907	0.624008
contig_13135	40.3329	2.29374	6.61332	12.4575	7.47231	0	3.20826
contig_13141	68.655	45.7318	167.42	4.20785	4.2927	0	20.1846
contig_13145	510.721	716.691	929.735	49.6488	61.8702	27.7788	13.2171
contig_13149	509.829	758.048	46.729	164.757	151.897	141.004	4.15554
contig_13152	79.6493	56.1996	74.08	90.7293	103.637	92.5411	0.710241
contig_13155	0	5.37596	0	3.704	0	0	2.17709
contig_13157	250.216	156.894	168.329	339.811	385.27	39.4167	0.798779
contig_13165	0	5.75896	0	0	0	0	No Leaf Expression Detected
contig_13166	77.4093	18.0223	41.4569	5.24673	3.62384	31.0946	3.5818
contig_13168	68.2574	74.2621	4.78639	4.65259	6.61573	0	18.9717
contig_13169	51.4579	97.9797	203.917	161.524	159.159	156.131	0.470113
contig_13171	38.5952	43.1131	37.9509	45.2767	31.9803	61.4782	0.883427
contig_13174	19.1343	6.90358	15.9675	27.78	31.3849	17.9215	0.506663
contig_13176	9.42567	2.14009	5.5016	8.9712	15.9556	9.19427	0.508444
contig_13178	0	24.6058	10.0766	0	0	0	No Leaf Expression Detected
contig_13180	154.289	199.637	223.449	85.3908	77.1796	82.4093	2.16707
contig_13181	21.2696	6.41126	7.39211	15.4209	8.43685	19.7559	0.952025
contig_13185	0	11.4268	11.9128	12.0161	7.39969	0	0.882797
contig_13186	21.7008	15.4234	12.2451	30.9992	16.251	24.3134	0.778137
contig_13187	32.728	27.4994	26.9234	28.5859	27.639	53.8363	0.820826
contig_13188	30.3368	29.9782	51.6829	35.1242	26.0251	16.1899	1.16981
contig_13189	34.7896	27.6782	17.3525	8.94547	8.46862	20.2374	2.48866
contig_1319	77.5516	67.8133	47.1027	29.0599	19.0463	49.326	2.23794
contig_13190	14.1009	6.69803	18.956	5.43191	8.42702	13.8943	1.12414
contig_13196	38.9251	10.5795	32.5689	29.4794	57.1529	44.0548	0.568204
contig_13197	11.4761	16.3874	0	18.1961	19.4653	18.2442	0.747604
contig_13199	24.4188	24.3306	17.9965	42.9014	31.6918	0	0.980305
contig_132	561.332	409.787	34.3804	5.16467	30.0508	45.3337	18.0843
contig_13200	22.8532	17.3701	13.6475	11.9223	9.55227	15.5153	1.63112
contig_13205	38.7214	36.125	20.5452	66.5847	60.6134	102.341	0.489109
contig_13207	77.9697	40.901	101.483	88.5208	67.3847	59.2803	0.828614
contig_13209	16.364	21.6478	15.8466	28.7222	18.2189	6.61008	1.06473
contig_1322	148.432	26.6405	57.4669	136.291	189.885	23.0067	0.752067
contig_13220	26.7415	17.5957	14.6091	16.0212	20.3406	15.7743	1.27562
contig_13227	21.5526	18.8534	26.9311	27.3274	40.5992	61.3793	0.468726
contig_13229	10.396	0	0	36.7764	40.1844	71.2179	0.105238
contig_13231	11.2092	3.59261	0	10.0602	7.39969	0	1.27164
contig_13236	15.0909	10.7927	8.57447	15.631	12.0162	25.3066	0.733194
contig_13238	7.80271	8.4712	0	18.3585	17.3284	28.416	0.380807
contig_13242	43.2262	41.3228	48.355	50.5618	49.2267	45.7977	0.871123
contig_13246	64.5267	56.0014	74.2806	65.3849	85.3678	31.7472	0.990642
contig_13249	36.4106	36.4819	38.0463	16.5361	15.8623	28.4293	1.79752
contig_13251	38.4911	34.7496	39.783	48.9758	38.5526	74.1988	0.679299
contig_13258	9.98482	14.1289	11.0032	4.65259	4.57797	0	3.91857
contig_13259	0	5.53173	5.93661	9.02987	3.27294	0	0.674447
contig_13263	26.5761	34.4061	43.0237	44.2753	43.7884	40.3772	0.712182
contig_13268	20.7648	26.8265	41.265	136.197	116.946	39.8547	0.243643
contig_13275	75.742	79.4753	73.6657	82.377	58.2424	39.7043	1.29116
contig_13276	18.7309	12.7153	11.6488	11.3947	14.124	17.6242	1.09333
contig_13278	0	0	0	0	0	0	No Xylem Expression Detected
contig_13280	1126.11	142.58	139.149	13.8664	27.8497	49.7777	20.7996
contig_13281	74.1323	38.6376	48.8086	39.0837	12.395	18.1152	2.4306
contig_1329	97.0066	79.7253	89.6624	29.3737	23.2447	18.2571	3.74033
contig_13297	27.4712	8.81339	33.5887	43.0136	111.144	11.0059	0.329533
contig_13298	22.1767	10.957	14.1945	16.3944	15.1265	29.2053	0.818437
contig_13299	667.991	935.616	1053.07	392.66	355.397	254.991	2.3981
contig_1330	31.8845	7.88158	20.3059	7.63024	8.03688	0	3.80728
contig_13302	13.7001	15.206	6.63624	15.6305	15.1335	7.8808	1.12199
contig_13304	58.724	27.7342	19.7163	17.4738	13.0397	14.3218	2.89253
contig_13306	35.5633	34.3474	47.7342	50.5246	45.3013	23.6713	0.877561
contig_13307	10.711	7.00026	20.2788	10.2785	11.0524	7.63397	0.917211
contig_13312	18.2197	33.6525	19.0314	9.86669	18.7973	20.4973	1.58271
contig_13314	30.928	30.0165	64.302	51.4958	52.6689	54.5986	0.575805
contig_13316	0	6.79986	0	9.08362	6.51639	0	0.653832
contig_13319	15.1831	10.0227	18.5602	29.8151	29.9771	43.2868	0.366793
contig_13331	0	12.0886	0	6.31643	7.47617	11.4771	0.717575
contig_13332	92.8101	87.0257	147.757	137.158	124.424	122.925	0.701557
contig_13334	10.2157	7.78493	12.9581	10.1023	7.83783	0	1.50506
contig_13335	104.19	40.3377	26.0697	4.34722	4.51135	32.2862	5.26899
contig_13339	13.9751	4.3152	18.0088	18.5772	27.0922	37.0125	0.331819
contig_13340	47.0548	13.3473	25.0647	70.2817	85.8913	74.8975	0.392102
contig_13343	26.0378	62.5135	32.6229	23.2823	18.716	33.5308	1.75862
contig_13345	11.0919	19.8162	12.5358	13.4731	14.4757	26.4926	0.851597
contig_13346	13.7988	20.0385	24.6066	29.4034	31.8443	28.0872	0.568154
contig_13348	27.6143	35.9515	61.5943	38.4432	50.9133	17.685	0.890764
contig_13352	10.9093	1.4036	7.05177	17.024	26.5626	54.0846	0.189097
contig_13353	91.9686	19.3773	11.054	36.7961	69.4449	160.892	0.625227
contig_13358	21.0729	11.2815	12.4785	6.94041	11.0712	18.2278	1.33919
contig_13359	13.7458	12.3571	5.43136	8.50001	6.46543	7.88544	1.71347
contig_1336	174.118	231.021	288.462	88.4634	91.3101	59.6725	2.53798
contig_13360	17.0139	20.698	25.7144	46.1299	22.7155	19.3717	0.641235
contig_1337	383.426	389.876	173.311	160.945	168.063	192.177	2.22561
contig_13370	12.273	7.24883	0	11.2762	11.3172	17.9215	0.722765
contig_13371	106.708	51.7696	65.0492	44.1169	38.585	43.6962	1.8807
contig_13372	52.1075	72.2753	133.768	165.488	165.744	143.404	0.393089
contig_13374	33.8075	28.0998	18.0024	28.2052	28.0762	30.5061	1.06998
contig_13375	13.553	8.65408	12.4161	14.1685	10.1341	25.4853	0.669051
contig_13376	53.1098	54.4403	69.4322	56.6889	70.0262	115.034	0.667325
contig_13377	0	6.60191	0	8.83812	5.43849	0	0.693643
contig_13383	36.4395	7.18109	110.232	3.59917	0	0	18.1794
contig_13384	0	2.03309	76.7941	15.0389	8.21954	0	0.131119
contig_13385	36.1842	37.234	26.1076	57.2898	65.6108	25.7033	0.741079
contig_13389	58.3124	53.0791	55.0511	34.2606	30.602	43.3827	1.5436
contig_13390	8.4967	19.1606	19.6206	13.9389	28.8175	17.5095	0.688382
contig_13393	122.463	142.978	253.446	255.174	267.618	252.961	0.513258
contig_13395	44.6986	11.7899	3.24776	7.85785	0	6.77033	5.79243
contig_13396	17.6731	6.88122	87.3618	44.756	16.2422	49.8707	0.332207
contig_13397	64.1809	70.5076	23.0006	18.5296	16.2799	29.0675	3.16284
contig_1340	341.666	450.15	315.239	177.656	162.637	176.385	2.29877
contig_13405	15.9577	9.78146	10.8167	6.87045	8.03688	15.868	1.25454
contig_13406	25.9899	15.2931	27.3593	21.0021	28.3117	26.9784	0.811675
contig_13407	0	0	0	10.2472	6.18222	0	No Xylem Expression Detected
contig_13409	52.8433	59.6004	91.3201	33.1141	36.1959	39.6332	1.5482
contig_13410	28.1084	8.12415	11.9009	18.9417	15.0853	37.471	0.760145
contig_13413	32.1887	16.8217	27.3968	25.4242	18.7984	37.74	0.896941
contig_13415	179.974	228.533	194.306	318.217	178.687	106.935	1.01477
contig_13420	49.1506	36.6693	26.4766	50.3384	40.6832	48.0872	0.92539
contig_13426	9.53587	12.2503	7.80655	25.7476	17.2009	18.1889	0.534522
contig_13427	46.665	38.7212	39.1439	80.8078	71.2055	64.4721	0.59163
contig_13428	0	3.47627	0	6.81272	5.60713	0	0.419844
contig_13432	23.3566	23.4471	55.0275	41.9364	23.9847	21.7618	0.800676
contig_13433	33.9868	20.922	23.5005	40.7232	35.7596	35.6219	0.734699
contig_13434	0	0	0	11.179	67.6739	22.798	No Xylem Expression Detected
contig_13435	21.5526	18.563	71.1403	60.4724	105.866	38.0831	0.294359
contig_1344	96.7389	143.906	87.0773	68.6112	82.1375	66.8353	1.65898
contig_13440	10.6465	25.5493	27.5818	50.8109	14.6747	34.8258	0.541252
contig_13443	9.45088	28.4552	43.9237	9.45898	19.0347	0	1.9955
contig_13444	21.6848	13.1256	16.0214	23.484	20.2654	25.7134	0.751706
contig_13449	9.81841	11.0591	21.1643	15.7039	25.3337	21.9655	0.497059
contig_13450	37.5264	30.8426	162.041	14.9572	0	0	6.85646
contig_13453	0	0	22.7022	5.31724	5.14208	0	No Xylem Expression Detected
contig_13457	256.398	549.877	685.885	160.689	267.758	101.555	2.2819
contig_13458	38.2478	30.0721	72.4809	56.8922	49.366	48.4194	0.662538
contig_13462	62.8035	54.5463	110.34	109.132	119.827	89.3133	0.553063
contig_13464	451.641	579.639	369.4	424.299	154.232	168.986	2.06941
contig_13468	220.914	210.609	176.434	95.3	38.9863	50.1693	3.50916
contig_13469	29.0184	20.1584	12.5751	6.68417	8.43133	7.67769	3.23628
contig_13477	20.7919	0	0	36.4615	61.353	9.15659	0.291554
contig_1348	20.3608	18.5183	17.5678	27.4423	25.9148	27.7197	0.719301
contig_13480	0	0	0	6.00281	17.5198	63.942	No Xylem Expression Detected
contig_13489	51.3218	58.7597	25.3552	222.974	207.535	183.558	0.268899
contig_1349	36.4053	19.2006	14.9199	12.7082	7.41211	13.6081	2.47296
contig_13491	29.8745	10.7593	6.71774	16.2643	0	23.0807	1.54913
contig_13493	53.111	38.31	19.0999	189.793	156.073	92.1248	0.313092
contig_135	501.917	1092.67	1168.29	320.501	373.279	248.748	2.53773
contig_1350	4595.36	3786.21	264.249	9.28002	10.2288	91.7861	112.964
contig_13501	28.0032	21.7814	60.0947	29.9539	37.3973	20.8526	0.84664
contig_13502	0	9.54196	66.6676	6.07503	10.7769	0	0.849335
contig_13512	0	0	24.9291	1.87937	0	0	No Xylem Expression Detected
contig_13520	24.3767	63.6855	47.22	17.0699	10.0715	31.5703	2.24986
contig_13521	0	2.32958	9.66947	9.63414	22.6037	11.5165	0.0798634
contig_13524	41.6338	34.2849	36.2412	20.5667	26.2523	25.6216	1.57202
contig_13525	0	0	0	0	0	0	No Xylem Expression Detected
contig_13527	272.734	362.42	455.847	217.792	108.066	23.273	2.72886
contig_13528	166.831	218.26	269.409	134.567	88.3857	63.9982	2.01302
contig_13529	409.896	443.143	533.397	277.335	312.485	271.338	1.48586
contig_13530	6.61915	16.7932	34.3893	15.4713	9.97057	21.6613	0.745566
contig_13531	43.0404	43.537	45.0933	33.1158	21.5274	38.379	1.39608
contig_13532	25.2473	59.2248	25.0269	38.4528	52.8909	36.929	0.987803
contig_13542	18.5059	3.77306	12.7213	13.7595	9.50069	10.7414	0.982849
contig_13543	33.3455	48.5372	42.1318	19.1152	21.6895	19.7968	2.02675
contig_13544	22.3985	29.084	54.3026	69.5075	78.3005	49.3243	0.391736
contig_13553	0	5.891	19.233	17.3415	25.1347	31.2165	0.11991
contig_13556	31.5592	7.56676	6.1364	9.35784	14.5724	0	2.4525
contig_13558	53.1967	27.4275	7.81451	0	0	0	No Leaf Expression Detected
contig_13560	34.4753	55.0154	120.772	51.0206	54.9079	63.9021	0.790411
contig_13561	39.0959	18.4343	44.1892	13.5268	27.8134	45.0176	0.999276
contig_13563	19.9922	35.8274	67.5506	23.548	20.9901	8.00791	1.59345
contig_13565	15.2618	11.996	6.27723	27.6094	67.8112	257.652	0.115803
contig_13569	74.9265	41.7846	53.4366	90.2139	100.461	94.8842	0.613066
contig_13571	528.139	706.302	721.552	1089.85	854.495	814.978	0.671056
contig_13587	34.4946	33.5716	55.5458	87.5716	79.1338	78.6839	0.416071
contig_13591	9.81841	2.57649	9.64026	14.3842	12.7795	28.0277	0.33687
contig_13598	45.0271	39.6622	40.0581	44.3959	52.2844	37.7531	0.944958
contig_136	25.7903	15.4161	26.9225	25.1841	25.4086	31.6986	0.751107
contig_13607	37.0026	44.837	20.8516	50.7821	48.4699	25.8589	0.981205
contig_13608	0	0	0	2.6867	5.45216	0	No Xylem Expression Detected
contig_13610	38.4199	39.1139	45.8365	23.2344	21.369	0	2.60744
contig_13611	16.5945	3.30502	0	3.72207	0	0	8.01954
contig_13615	12.3492	8.60153	0	13.786	17.5254	14.3833	0.68774
contig_13616	8.92583	5.5013	32.2045	53.0733	32.6239	17.5995	0.2095
contig_13617	519.643	552.56	1084.17	103.02	86.8423	51.4456	6.66495
contig_13619	0	5.61103	0	5.17555	6.45821	25.2738	0.228044
contig_13622	26.6162	27.7896	35.3015	18.7708	21.4544	0	2.0288
contig_13623	28.3066	11.8869	63.1172	31.0428	44.1259	26.1141	0.595266
contig_13627	28.0661	28.4594	24.9434	39.1794	25.2004	45.7222	0.770088
contig_13628	8.74908	4.53324	19.6477	11.9494	6.56072	21.4141	0.499032
contig_13629	35.8378	15.7513	89.7907	36.7956	32.6257	15.6937	0.909166
contig_13639	171.209	252.312	519.392	289.863	293.359	217.535	0.793351
contig_13646	0	0	154.218	9.55858	12.8654	340.082	No Xylem Expression Detected
contig_13647	14.7276	9.67672	4.44213	9.10333	12.6048	9.97414	1.15542
contig_13649	61.7893	54.7241	56.1402	63.3604	41.4016	26.19	1.33461
contig_1365	20.9326	27.6326	20.0128	38.892	51.9157	119.69	0.346074
contig_13651	91.932	17.5377	45.4483	25.1145	26.1063	76.2849	1.28782
contig_13652	24.3897	14.9314	17.7603	11.7786	15.9221	28.1792	1.05551
contig_13654	0	7.04377	13.1856	11.8352	8.28228	0	0.525198
contig_13660	14.3684	6.52283	13.5209	12.0477	7.26224	0	1.62283
contig_13664	21.3788	8.90995	7.08439	13.2088	8.11705	13.0655	1.32106
contig_13665	25.3924	0	17.3082	43.1294	40.6288	35.9711	0.318123
contig_13667	15.1484	2.25141	14.7842	17.4954	5.44668	0	1.13764
contig_13670	13.1106	8.72133	9.38508	3.704	7.88666	18.5565	1.08627
contig_13677	26.635	8.1527	17.1393	10.9344	14.9321	28.8373	0.953893
contig_13679	0	14.1432	19.9433	25.4341	37.6449	0	0.336321
contig_13680	27.9638	24.9382	20.1411	35.8799	34.0049	36.236	0.747761
contig_13681	17.6731	30.2915	22.4581	26.0835	18.1066	23.976	1.05546
contig_13682	17.7988	2.90913	10.1529	46.9368	37.1286	31.7134	0.268287
contig_13687	174.753	195.702	131.921	166.287	137.103	181.713	1.14549
contig_1369	65.3997	45.7277	45.5424	46.7803	45.1688	43.0898	1.23439
contig_13690	39.5815	18.8726	22.7652	25.664	31.1845	35.0719	0.953881
contig_13694	36.9	25.4971	22.0064	20.1798	16.6031	14.6027	1.82144
contig_13698	13.5513	16.6787	29.2705	40.4451	40.6437	37.6632	0.381846
contig_1370	45.6999	13.236	31.596	84.7894	65.2148	20.0019	0.520004
contig_13701	18.5816	19.7949	30.8799	25.759	25.9059	29.2833	0.711131
contig_13702	7.99689	27.2946	18.3086	23.7545	19.1901	42.9655	0.616193
contig_13703	18.0338	6.12712	0	0	0	0	No Leaf Expression Detected
contig_13704	9.60497	6.41006	9.97165	12.4997	8.50964	10.5057	0.762257
contig_13706	21.229	15.7901	37.1038	24.7905	22.3861	38.1373	0.650875
contig_13707	30.4709	20.8478	35.0449	22.5683	22.1424	25.6216	1.09449
contig_13708	32.8497	62.1151	30.9987	40.5302	41.8432	33.8114	1.22604
contig_13709	29.0404	14.695	26.6766	8.92653	0	0	7.34923
contig_1371	78.0594	74.9439	66.2268	100.137	94.8576	135.846	0.693702
contig_13712	24.1797	6.07717	8.39718	10.3238	10.8169	24.7147	0.989748
contig_13716	33.2315	34.6614	54.5902	21.7121	15.6757	0	2.72387
contig_13721	77.0631	60.3873	322.866	169.258	102.216	88.797	0.572279
contig_13724	22.0914	20.3078	26.0332	36.4585	33.1385	25.6151	0.66797
contig_13727	31.9119	15.022	17.7274	40.0295	48.5153	76.2303	0.427254
contig_13729	21.5526	9.73267	38.182	10.0116	10.4728	8.98475	1.59244
contig_13730	18.6033	7.71783	8.36573	15.3696	19.3043	10.064	0.882511
contig_13731	23.9786	15.4933	27.124	36.5859	27.5239	22.6718	0.682263
contig_13732	61.4718	63.4736	37.792	61.4783	71.6126	52.0533	1.01228
contig_13735	21.9184	25.8785	41.5096	34.3726	23.3513	17.3965	0.954406
contig_13738	120.954	101.654	85.2921	90.6594	70.5467	111.894	1.22267
contig_13739	13.059	4.3734	5.89548	15.6467	28.3897	49.6707	0.279046
contig_13748	22.3396	20.9422	31.2557	21.1234	17.1756	13.6975	1.2486
contig_13751	66.9555	71.5647	46.237	64.8103	67.4598	42.8532	1.18648
contig_13753	18.0338	8.12593	13.7244	11.9049	17.5563	13.0911	0.92215
contig_13754	30.2721	26.8993	31.4925	21.1049	22.6653	20.6023	1.3322
contig_13755	71.7385	89.0233	50.535	29.5637	25.7759	11.8841	3.58717
contig_13757	182.494	157.393	130.361	156.721	138.02	102.712	1.28274
contig_1376	33.9169	20.9342	25.5605	39.0922	34.7031	42.7511	0.705956
contig_13761	43.2651	41.6018	21.7404	22.9069	19.1397	22.1377	1.98336
contig_13763	62.0751	38.1989	50.8753	90.4716	76.117	66.8186	0.644415
contig_13766	88.4821	151.426	106.088	63.4264	59.037	69.819	1.87153
contig_13768	16.5834	8.45428	8.18842	22.303	18.0186	28.8492	0.542953
contig_13771	138.284	171.93	88.4427	42.8546	38.7039	35.7018	3.96827
contig_13782	79.6205	33.4108	44.9426	18.2364	40.3071	20.6446	2.14107
contig_13787	20.8239	23.0641	32.5907	29.7037	36.4643	20.1482	0.762684
contig_13788	51.6004	55.6468	44.7256	71.5475	62.5539	46.5175	0.890664
contig_1379	57.0235	42.9186	102.857	66.5937	65.4948	46.5237	0.839322
contig_13792	8.42916	17.9318	25.0972	15.545	11.238	31.766	0.675356
contig_13798	14.5338	11.1464	20.1532	12.5818	13.5671	11.0195	1.03637
contig_13799	27.0872	24.8849	42.6098	46.7307	48.8347	31.2994	0.614498
contig_13802	0	29.6095	38.5355	54.4121	48.2805	34.4698	0.323808
contig_13803	14.3684	8.97122	10.1032	28.5695	27.2217	105.572	0.21696
contig_13805	60.4373	22.9166	16.138	10.8641	7.70582	0	6.73298
contig_13808	0	14.4736	18.7308	5.89967	0	0	3.67993
contig_13810	25.3633	24.5349	32.2352	52.3435	46.4388	29.4899	0.583504
contig_13817	81.3455	88.7078	124.524	50.1273	23.8791	11.3165	2.98958
contig_13819	0	0	28.2383	6.44446	21.2741	0	No Xylem Expression Detected
contig_13820	19.7098	18.9636	46.5977	17.9009	26.956	37.6129	0.70341
contig_13823	21.6583	54.755	39.3519	33.2487	34.0591	41.3014	1.05534
contig_13832	51.2084	32.7178	13.6894	21.8187	19.5312	33.9988	1.67076
contig_13834	13.3887	8.94559	18.2665	44.5386	36.8559	40.3233	0.275239
contig_1384	73.7155	61.6833	42.8526	32.4049	19.3589	32.416	2.41267
contig_13840	41.1345	32.1067	59.7617	78.6502	65.9014	53.8466	0.553744
contig_13841	16.364	3.74815	9.4546	8.04059	12.6224	21.3007	0.718913
contig_13844	12.5273	14.605	22.8551	18.3978	11.3322	10.9163	1.00128
contig_13845	65.5112	45.2559	24.7944	6.42998	7.76094	8.56018	7.30297
contig_13849	7.78552	13.5158	22.2145	38.4328	32.051	36.9874	0.297307
contig_13852	51.8844	43.5191	16.0694	64.9935	62.8146	49.5966	0.80666
contig_13853	25.9899	28.8512	29.5847	81.8381	53.8642	60.506	0.419257
contig_13854	80.0897	32.0442	9.49681	21.69	20.921	41.1433	2.00827
contig_13855	15.8741	7.03059	30.3898	14.7312	10.4325	11.6974	0.932068
contig_13856	17.3266	6.22552	35.8979	39.3434	38.1498	0	0.455887
contig_13857	68.7289	56.2058	8.00232	6.49634	4.92054	60.5476	2.60409
contig_1386	32.8633	17.0019	17.9771	7.06504	4.10977	24.2849	2.10937
contig_13860	22.5615	12.7713	22.1763	32.7634	25.2108	76.897	0.392962
contig_13861	18.4287	15.162	16.1976	15.2663	13.0756	12.3779	1.23738
contig_13866	14.5458	20.0461	27.9752	9.78236	9.48172	32.1799	1.00863
contig_13867	161.769	327.799	129.148	400.386	460.346	262.548	0.653757
contig_13869	28.6076	6.51378	13.5209	8.42456	3.5986	0	4.38172
contig_1387	27.9482	14.6013	51.458	37.1905	26.8781	21.9602	0.741894
contig_13871	14.8826	15.2265	37.1358	8.67073	7.406	0	2.80926
contig_13872	24.2098	5.02048	7.50806	14.7324	16.8214	20.3934	0.844038
contig_13873	54.068	47.1189	39.2059	38.6054	34.0815	42.2815	1.32019
contig_13874	221.566	226.59	564.038	241.067	117.094	141.876	1.34437
contig_1388	102.751	111.925	101.15	136.618	135.449	135.064	0.790935
contig_13881	22.2941	9.86827	6.08624	19.9141	18.6237	17.6545	0.858544
contig_13882	0	6.89301	27.8336	6.64024	10.3331	0	0.609162
contig_13884	36.4616	16.4441	14.1819	9.99198	12.1712	11.6365	2.34791
contig_13885	42.3478	49.8972	41.0093	21.5891	12.7146	16.5252	2.72222
contig_13886	30.5819	11.3069	17.935	69.4792	60.4874	27.0813	0.400089
contig_1389	109.908	145.83	132.196	59.6954	60.4184	48.8055	2.27095
contig_13891	37.7013	45.3868	38.1272	61.4647	55.1446	60.5696	0.703425
contig_13895	0	7.91645	0	6.8865	7.406	15.9586	0.392537
contig_13898	42.1561	41.3822	36.2995	14.7975	13.8886	26.3325	2.27755
contig_13899	315.218	146.8	25.217	4.05864	0	0	170.754
contig_139	6285.01	138.272	22.3925	1.85651	4.25482	15.9261	437.207
contig_13903	38.7003	19.3583	91.1693	8.83991	8.84794	0	4.9236
contig_13908	81.3828	35.6678	22.6015	12.6758	23.7218	16.1121	3.34369
contig_13916	32.6717	42.7325	55.3058	35.5703	50.2495	57.3418	0.79006
contig_13917	0	2.11981	0	4.18325	6.88876	0	0.287185
contig_13919	19.421	6.28706	8.11253	11.3771	13.6545	8.214	1.15992
contig_13922	33.6988	22.861	58.2732	37.6023	54.8845	46.8463	0.608898
contig_13924	26.7775	7.48585	0	0	0	0	No Leaf Expression Detected
contig_13929	51.7515	35.0807	85.238	46.4745	41.0591	41.1753	1.01196
contig_13930	65.5364	46.6053	15.6116	36.49	27.4925	55.0457	1.41322
contig_13932	15.5028	6.41589	0	4.69072	0	0	7.00917
contig_13934	12.8532	2.40473	0	1.60299	0	0	14.2776
contig_13935	28.5051	40.7316	26.3169	26.1822	31.9896	25.4272	1.2423
contig_13936	0	5.09324	13.1216	21.232	19.0014	15.9872	0.135891
contig_13943	121.627	163.713	135.494	46.0753	29.127	102.83	2.40411
contig_13944	68.6069	86.563	129.685	72.4271	69.3151	52.5244	1.19812
contig_1395	35.5041	21.6249	50.5408	0	4.04089	0	21.2066
contig_13954	50.9802	44.1329	118.384	4.43619	3.0736	0	18.9978
contig_13956	25.1536	9.5291	17.1624	12.4645	12.4458	12.3985	1.39442
contig_13960	23.0584	6.58811	22.2623	9.99198	15.7243	34.5592	0.737775
contig_13964	35.0511	22.5356	15.6464	35.0388	25.4584	37.4867	0.881574
contig_13965	0	9.75883	8.36051	21.2739	24.807	22.3421	0.213937
contig_13978	13.7892	11.2713	18.1576	9.29083	9.67125	31.6161	0.743221
contig_13981	162.644	100.819	103.44	47.8249	128.23	37.9518	1.84665
contig_13986	11.501	10.3721	24.7475	12.867	15.7243	42.4587	0.461783
contig_13987	60.5352	129.396	182.17	48.7838	30.9709	58.2837	2.0639
contig_13999	0	7.59941	7.19758	12.0636	11.9228	18.9799	0.265304
contig_140	42.3342	46.4853	24.7839	30.7652	25.4139	34.5109	1.46906
contig_14000	14.4271	14.6382	40.043	26.6497	20.1669	24.2849	0.613179
contig_14003	7.79697	5.38081	12.0412	17.4548	13.5381	22.8915	0.366835
contig_14005	16.1768	8.95696	20.5517	18.5865	15.0489	19.4448	0.710258
contig_14007	0	2.68636	7.27968	14.6735	12.8509	23.067	0.0796487
contig_1401	75.8561	62.1295	61.5953	75.5459	68.9381	42.2878	1.10819
contig_14010	71.3586	100.232	121.049	116.339	116.508	109.457	0.751922
contig_14011	0	5.28977	10.2696	23.8743	11.8324	20.3904	0.141445
contig_14012	23.7846	9.32318	19.1968	50.5206	69.5928	83.2312	0.244224
contig_14014	75.9027	74.1313	53.3302	48.6428	58.6832	53.2518	1.40151
contig_14028	64.396	17.33	15.2676	0	0	0	No Leaf Expression Detected
contig_14029	12.7802	7.53191	0	16.4143	16.4807	15.7895	0.625829
contig_1403	34.2337	11.5547	29.3419	35.3537	26.5492	22.4986	0.81376
contig_14030	19.3502	7.74815	0	7.89941	6.6974	11.2839	1.57057
contig_14032	62.1484	22.4866	69.1102	15.7902	23.4932	21.5134	2.08814
contig_14036	0	9.59648	0	9.43299	10.4262	10.0943	0.480569
contig_14037	31.5956	33.6991	9.84578	2.81114	3.5986	0	15.2802
contig_1404	123.867	156.63	249.591	269.357	276.153	184.027	0.576729
contig_14040	48.1995	21.3226	11.3777	46.1029	43.9966	91.5248	0.57417
contig_14042	11.5802	22.6329	49.2881	17.985	13.0589	0	1.65313
contig_14045	11.9011	24.3175	19.0736	30.6486	16.4033	13.5864	0.895934
contig_14049	54.472	53.3263	31.1944	25.3871	18.8224	0	3.65753
contig_1405	31.3353	32.7278	18.7794	23.3365	21.1709	32.2759	1.2515
contig_14051	6.92159	23.7976	68.5058	35.1522	53.915	39.4936	0.35842
contig_14052	385.822	142.05	642.368	636.742	607.939	409.535	0.478661
contig_14053	25.5252	34.9018	24.5954	27.4709	18.1075	13.1424	1.54358
contig_14054	18.6033	17.1838	24.4115	22.5021	20.6734	14.4453	0.931619
contig_14055	102.618	57.3274	102.469	77.892	65.4432	66.4448	1.14367
contig_14058	37.1522	21.2517	63.5124	16.4498	14.2986	15.7023	1.886
contig_1406	382.918	325.104	20.1102	50.7964	40.2152	33.6477	8.51948
contig_14060	32.7808	22.7957	17.1453	22.2074	20.4658	20.5242	1.31912
contig_14061	50.0488	30.9696	25.5885	39.4045	37.6057	45.4049	0.99275
contig_14065	0	0	35.6196	0	0	0	No Xylem Expression Detected
contig_14068	0	15.1006	0	11.3127	11.1854	0	1.00679
contig_1407	68.0305	56.3296	98.5192	100.589	91.8358	76.6825	0.693181
contig_14072	51.7933	106.665	117.541	104.093	129.098	136.379	0.643146
contig_14074	31.5956	27.393	36.8575	66.1935	64.4574	59.3917	0.465595
contig_14077	76.1044	12.6381	57.0359	15.9322	25.251	0	3.23223
contig_14079	50.8387	43.7129	28.3959	39.1157	31.5735	56.5827	1.11437
contig_14080	0	7.05357	15.7967	18.5364	18.8975	15.7339	0.198999
contig_14088	27.2944	15.2482	5.5016	22.5021	20.9225	20.7512	0.994361
contig_14089	16.1399	2.21425	12.5134	6.18191	7.05678	0	2.0796
contig_14108	0	2.37915	9.38508	12.8662	12.3166	0	0.141713
contig_14110	12.4022	29.747	34.4383	54.7596	46.3666	33.5467	0.469462
contig_14116	13.5167	7.84701	43.9961	13.8475	10.7317	21.2444	0.699324
contig_14121	12.8813	9.12338	14.0187	15.8963	11.851	26.5977	0.607361
contig_14123	9.4006	7.66658	21.2906	5.88955	5.03179	0	2.34411
contig_14126	92.2578	37.1542	105.855	4.63519	3.86802	0	22.8288
contig_14131	73.4993	91.0491	49.7375	68.5049	70.1099	66.596	1.20278
contig_14133	6.06629	2.83487	8.14705	32.5893	85.8176	155.717	0.048707
contig_1414	432.61	720.376	1457.03	30.8798	16.7109	17.3148	26.6461
contig_14142	47.7448	44.8698	33.7802	11.4299	12.0027	15.0803	3.60715
contig_14146	7.78552	15.486	9.23689	42.9373	34.9219	16.0468	0.371726
contig_14148	32.9079	50.3332	80.7161	33.7588	34.3484	19.4844	1.4255
contig_14154	12.1977	19.1619	20.6359	3.40169	3.76729	0	6.56152
contig_14155	28.5281	49.8634	39.8866	29.5658	31.3824	0	1.9293
contig_14156	23.5642	20.2622	19.6999	22.9462	19.7362	26.145	0.955137
contig_14158	56.4036	58.5463	68.4882	112.173	90.1165	85.2185	0.599722
contig_14159	19.0443	3.51635	0	7.67026	4.67952	9.67189	1.53671
contig_14160	36.6951	11.344	48.6537	0	4.80079	0	15.0097
contig_14170	12.2245	8.67738	25.4426	7.72428	11.3019	36.9773	0.559837
contig_14172	9.25295	5.57551	11.4988	19.4972	25.0139	49.8707	0.235667
contig_14173	51.4868	15.5382	27.7472	77.3399	102.007	106.391	0.351852
contig_14174	22.6027	19.1996	23.0428	30.351	23.6969	27.3871	0.769982
contig_14175	18.6033	8.36906	24.1041	11.9392	3.5198	0	2.61715
contig_14177	25.5885	19.5978	13.5049	27.0751	29.6115	0	1.19569
contig_14180	14.3918	18.1852	0	6.57779	13.0496	0	2.48966
contig_14182	0	0	0	7.66089	5.16657	0	No Xylem Expression Detected
contig_14185	19.2744	16.7548	25.0035	16.2841	19.8714	15.096	1.05448
contig_14186	55.5322	4.75829	5.89548	83.9045	145.442	377.072	0.149131
contig_14187	0	3.06356	0	13.9937	17.4294	0	0.146241
contig_14188	9.7507	4.84768	14.7985	21.1749	25.4469	19.5697	0.330821
contig_14190	10.396	4.77863	0	19.5647	19.833	12.4123	0.439335
contig_14198	27.9163	18.4608	22.091	2.50695	7.56083	0	6.90973
contig_14205	20.661	4.57653	21.3987	36.5362	53.7193	112.178	0.187006
contig_14211	158.525	270.882	378.854	65.8745	75.2711	81.5646	2.89215
contig_14214	56.7328	49.011	33.6752	28.7424	27.1537	43.6762	1.59297
contig_14216	101.212	64.2421	30.1166	31.9309	38.8047	21.8564	2.68037
contig_14218	125.793	144.973	35.194	14.2812	25.6917	34.6927	5.43957
contig_14224	14.5818	5.91988	20.1147	15.3076	14.1073	0	1.04547
contig_14225	105.301	111.614	191.625	125.113	81.8154	76.8402	1.14661
contig_14229	91.2124	120.728	128.053	141.847	87.4496	45.9351	1.15507
contig_14230	7.96087	0	0	0	3.05198	0	3.91264
contig_14233	26.9937	26.729	12.5751	30.4563	24.803	23.6008	1.02186
contig_14236	11.221	5.41444	13.788	12.1301	12.4332	0	1.01587
contig_14237	0	0	0	0	0	0	No Xylem Expression Detected
contig_14240	25.8327	34.423	38.3778	44.9493	60.5701	50.6773	0.578652
contig_14244	47.0985	76.8581	116.972	6.64833	12.952	0	9.48631
contig_14247	0	0	6.51209	13.5866	5.58117	41.1835	No Xylem Expression Detected
contig_14250	259.021	165.163	40.1403	21.1551	29.6584	0	12.5218
contig_14257	9.81841	5.88526	0	7.22561	4.63666	0	1.98575
contig_14258	40.1662	24.6144	24.6642	26.8224	28.2905	20.0536	1.29274
contig_1426	333.394	341.457	280.368	239.416	284.656	276.169	1.26496
contig_14261	17.6913	25.3745	19.7443	19.259	14.6619	19.9993	1.19804
contig_14262	0	28.9285	43.8752	42.5179	59.5232	15.096	0.370444
contig_14268	35.9675	64.3375	30.9076	46.1478	55.3088	53.5386	0.970724
contig_14271	44.6579	19.824	29.9681	16.5484	13.7852	49.594	1.21013
contig_14279	24.546	24.8172	32.519	48.6623	35.2839	48.9689	0.557083
contig_14281	20.0481	19.8688	16.2878	35.5956	40.3778	22.1209	0.610386
contig_14287	6.41881	7.60679	11.3064	16.565	19.0938	59.873	0.220224
contig_14292	21.1023	24.981	37.9726	41.9599	55.5106	45.475	0.483576
contig_14293	16.2368	17.4681	19.5901	23.9151	20.1843	20.3805	0.784079
contig_14294	9.76416	13.9291	0	5.40604	5.69543	0	3.20137
contig_14295	79.1872	65.8166	406.827	92.2763	88.5697	28.4612	1.03917
contig_14296	48.8312	24.975	38.993	43.0493	43.9856	29.4595	0.95034
contig_14299	7.22335	10.153	0	11.7637	10.4238	11.8841	0.764993
contig_14300	195.084	277.78	173.815	67.9278	58.6634	37.5113	4.32227
contig_14301	22.1706	4.70146	17.3681	26.8378	27.2838	18.8913	0.552068
contig_14303	31.5592	4.61113	15.3948	11.8123	13.1744	0	2.17137
contig_14306	14.0263	5.12152	0	7.17128	0	0	4.00511
contig_14307	33.3455	27.871	22.3225	30.5847	23.7527	28.0223	1.11492
contig_14315	9.01691	5.90918	14.5663	14.4845	16.7984	41.1926	0.30892
contig_14317	117.111	133.418	121.804	81.2222	32.0717	100.215	1.76008
contig_14318	81.9368	99.8233	89.481	77.5104	74.7922	69.6118	1.22858
contig_14320	10.157	7.78493	12.4029	7.84601	20.785	34.1971	0.428358
contig_14321	58.6099	97.3864	187.228	125.166	152.751	111.006	0.601647
contig_14329	0	18.9941	18.7702	7.10262	2.63025	0	2.92731
contig_14330	37.8655	43.0228	101.099	84.9151	57.5644	71.7284	0.566424
contig_14332	11.693	5.8681	9.43712	19.3086	30.7511	32.856	0.317692
contig_14333	45.1613	42.2451	35.8353	29.6424	30.9237	21.2204	1.60307
contig_14334	38.1544	36.0147	32.1632	89.8536	77.8334	54.614	0.500464
contig_14335	13.054	7.19817	17.7077	7.47644	7.21622	10.5057	1.20556
contig_14337	0	1.92793	0	149.903	274.7	2142.79	0.00112639
contig_14340	40.3329	14.5064	0	28.7934	33.5159	37.7081	0.822446
contig_14341	14.473	6.57764	24.1476	17.3973	18.8537	8.08032	0.712272
contig_14347	30.1736	29.3389	35.1002	78.4906	62.0759	0	0.635064
contig_14356	22.869	24.8851	9.76642	24.5633	26.3504	24.9672	0.943994
contig_14358	50.3177	67.0285	21.5977	21.4034	16.256	10.2801	3.6717
contig_14361	27.905	24.8083	22.3925	23.1653	24.9238	27.3205	1.04854
contig_14363	68.9011	33.8335	19.423	3.46829	6.6974	7.77566	8.5892
contig_14367	38.4199	25.9292	21.0181	33.8592	24.004	22.2531	1.20479
contig_14368	134.575	99.1311	94.546	47.1572	52.6172	50.5223	2.33245
contig_14372	28.993	44.9064	32.3907	23.5908	30.0985	30.0963	1.32301
contig_14374	32.3853	22.4437	0	12.1783	18.6867	21.9493	1.55722
contig_14376	39.9644	9.34829	41.9602	6.9619	3.21475	9.5479	3.7501
contig_14379	0	1.96175	9.38508	2.76458	0	0	1.0644
contig_1438	57.1719	92.3755	75.2915	46.7031	44.2361	40.2402	1.71003
contig_14381	11.1573	7.22973	15.9347	6.53606	11.1057	24.4979	0.654503
contig_14382	24.7044	14.5931	10.0001	31.5286	21.8294	43.7722	0.606879
contig_14386	31.8435	4.72478	8.70253	9.37047	0	0	5.85375
contig_14387	530.06	484.777	440.264	366.827	295.704	257.728	1.65416
contig_14388	145.299	282.518	181.997	121.477	76.0048	76.7546	2.34004
contig_14396	24.506	19.5685	0	191.693	229.317	283.905	0.0937868
contig_14397	222.264	161.642	283.882	74.3154	97.9594	76.6195	2.31367
contig_14398	27.1199	15.0719	42.8871	62.744	47.173	44.8636	0.408887
contig_14400	34.5403	69.7535	30.0742	14.7618	11.8552	15.7339	3.69392
contig_14402	20.3778	4.25742	16.2941	5.56372	8.89327	53.3108	0.545286
contig_14404	56.6674	52.7644	62.4607	42.7775	47.7778	35.5766	1.3014
contig_14405	32.6786	21.4669	25.3085	20.9501	13.869	21.782	1.43492
contig_14406	21.3573	2.0836	0	23.3579	49.6082	44.3709	0.299661
contig_14407	43.3665	29.6949	6.54549	21.5993	35.1908	28.5108	1.28477
contig_14414	27.5283	111.349	26.1551	35.2844	33.3031	15.8454	2.46724
contig_14419	49.2238	36.4376	29.8105	60.3349	54.212	52.9175	0.76728
contig_14421	45.0165	65.1341	65.1649	48.1302	51.9475	119.794	0.751465
contig_14426	92.385	67.4806	26.8652	16.9368	29.2102	20.4037	3.60324
contig_14427	79.5536	97.826	105.676	93.9346	108.59	65.3033	0.993434
contig_14435	0	3.90069	20.9241	9.20539	5.45216	0	0.399182
contig_14445	0	7.80964	6.15613	12.0351	13.1513	23.5534	0.240347
contig_14449	9.43406	5.09237	4.89656	19.4684	15.6088	19.967	0.395857
contig_14450	30.421	17.994	15.1102	17.2952	13.2253	17.3045	1.5185
contig_14453	49.3189	33.6046	39.8727	48.4525	34.2509	33.6229	1.06928
contig_14457	19.7343	6.54327	24.4175	20.8759	23.2392	19.0415	0.624105
contig_14461	25.4493	16.5788	10.8679	9.55257	8.84392	12.0303	2.07193
contig_14462	89.6608	166.028	58.748	29.9499	32.5411	38.4294	3.80035
contig_14463	0	0	0	13.0991	14.8919	0	No Xylem Expression Detected
contig_14472	16.7148	13.8409	35.7085	23.3628	41.6584	37.9518	0.445103
contig_14474	39.5436	35.2769	0	4.17409	2.85333	11.5314	6.0473
contig_14482	18.6033	23.6795	78.3486	37.2696	62.4339	31.394	0.483794
contig_14483	16.1399	11.7451	11.4947	11.7617	17.7799	11.6586	1.01523
contig_14484	14.5588	27.1002	80.8463	61.453	63.0397	42.7662	0.373603
contig_14485	129.592	176.764	155.798	248.096	189.031	72.1739	0.902284
contig_14487	0	2.94263	6.57923	2.56622	10.5338	0	0.336942
contig_14494	13.5947	16.3132	16.1339	20.9458	25.5233	0	0.965412
contig_14499	61.3717	34.2923	48.0148	8.96169	7.16373	11.5165	5.19125
contig_1450	781.785	398.34	251.598	106.198	128.237	267.476	3.5269
contig_14509	6.98543	1.89525	22.9914	15.7573	28.6463	0	0.299999
contig_14510	18.7679	10.7117	11.184	9.80912	13.0975	14.1048	1.19475
contig_14516	16.3208	12.8949	16.465	10.8764	6.31882	12.1424	1.49377
contig_14517	25.3029	6.71759	13.7455	15.3144	10.4691	15.0734	1.17558
contig_14518	38.8558	38.6573	105.527	78.7396	81.0855	60.9329	0.526684
contig_14525	0	0	0	5.91492	3.51126	0	No Xylem Expression Detected
contig_14526	19.966	12.6848	14.7804	43.6388	39.8223	35.7205	0.410938
contig_14532	39.2321	28.1133	55.4452	22.2876	27.5948	21.2108	1.42092
contig_14534	44.1277	15.4496	37.5837	25.8149	25.252	201.844	0.35335
contig_14535	50.1575	84.7224	166.483	116.228	186.377	154.083	0.443015
contig_14538	34.0557	18.8328	58.3706	49.2151	58.0442	30.3286	0.576597
contig_14539	34.0446	36.7999	13.8569	22.7595	16.291	22.7722	1.7189
contig_14540	144.342	176.937	270.418	130.837	144.923	65.3277	1.41289
contig_14541	0	0	0	9.91698	8.85181	0	No Xylem Expression Detected
contig_14543	13.8071	7.78578	7.44963	9.63414	10.1996	0	1.63304
contig_14547	15.4485	8.64905	0	11.5944	19.2315	10.3117	0.878669
contig_14548	49.6758	39.8863	74.1916	35.0699	25.1884	21.4343	1.6445
contig_14554	26.3778	16.4441	29.491	35.3252	36.4978	42.7128	0.56081
contig_14558	32.6626	68.3657	14.7966	24.016	37.5283	21.7505	1.81935
contig_14559	10.4699	15.3467	17.4693	29.2272	16.3305	6.74987	0.740331
contig_14561	0	2.48489	0	5.32342	3.67167	0	0.414374
contig_14565	22.9521	23.741	12.4676	12.5285	11.984	25.6105	1.39736
contig_14571	22.4506	18.305	33.0767	46.9294	60.5955	103.436	0.289785
contig_14575	26.9562	29.723	32.5267	47.1562	53.0234	46.2324	0.580682
contig_14576	20.7919	4.54552	0	6.75243	10.1486	0	2.24875
contig_14580	110.88	124.837	45.4974	37.6791	33.6961	51.0978	2.88697
contig_14582	35.7033	33.8249	39.4144	59.6985	51.5894	27.4007	0.751989
contig_14585	26.9729	28.318	10.335	4.80685	0	16.428	3.90567
contig_14586	0	15.5238	9.24906	5.64367	0	15.6238	1.0949
contig_14588	45.5722	34.0321	20.2846	61.5732	43.602	30.2063	0.882
contig_14589	30.3216	10.1383	4.60784	7.90426	5.72246	18.934	1.8639
contig_14590	33.233	35.3025	40.7444	46.4418	56.9085	45.7829	0.689338
contig_14593	46.1768	12.7491	0	13.6885	3.02223	8.62628	3.48853
contig_14594	15.0055	25.7943	32.7942	36.6417	27.496	11.2272	0.812045
contig_14595	13.2549	17.8084	13.2108	11.0784	10.4584	14.2306	1.30272
contig_14599	19.6368	0	0	12.9326	14.7187	19.5983	0.623396
contig_14600	8.57919	4.18018	5.25255	19.5722	15.7733	19.8773	0.346579
contig_14604	17.103	11.6293	49.0912	19.345	18.3655	11.2649	0.880002
contig_14609	9.30165	6.98874	26.2545	8.91383	3.82035	14.9947	0.881232
contig_14611	51.5466	120.326	33.7349	49.0211	44.8606	49.4824	1.79828
contig_14613	19.1176	18.6743	14.201	30.1261	22.36	23.0841	0.750135
contig_14616	8.68459	2.19255	7.89833	21.6285	32.3382	31.146	0.191695
contig_14617	632.922	389.526	1085.67	139.026	118.156	23.9869	5.45463
contig_14624	19.0034	23.1894	39.5675	3.22405	3.90983	0	8.87164
contig_14630	0	3.04963	0	6.12871	6.3172	11.0604	0.194605
contig_14632	26.3949	16.3584	26.6724	27.8653	25.0182	26.643	0.806397
contig_14633	22.2504	12.4677	0	3.98793	2.83655	0	7.63093
contig_14634	53.5027	39.5082	22.8576	34.6717	27.4584	37.2695	1.40359
contig_14637	18.6688	2.66873	12.064	10.1159	10.1546	37.2368	0.556561
contig_14638	0	0	0	0	0	0	No Xylem Expression Detected
contig_1464	148.573	116.749	92.2678	18.6453	24.2045	26.5541	5.7343
contig_14640	18.4095	13.4986	13.5784	15.4052	14.9625	23.0577	0.895869
contig_14641	6.05244	4.18922	11.6034	8.93801	9.81074	16.7356	0.432937
contig_14643	89.1602	77.3199	22.8153	11.7122	11.6129	19.3783	5.84778
contig_14646	52.7981	15.8539	13.1303	13.3495	12.1682	25.43	2.02125
contig_14649	15.4126	12.3387	0	5.06993	8.67983	8.00791	1.91321
contig_14650	42.3442	9.92729	10.0766	8.54132	9.1213	84.5177	0.767342
contig_14651	35.0426	16.5559	39.1634	17.1738	16.778	12.8773	1.65277
contig_14660	7.33325	6.36697	25.0269	3.76988	12.9164	10.2487	0.762961
contig_14667	11.1573	9.41421	27.0418	10.1225	19.2702	7.97931	0.825678
contig_14672	0	4.1672	0	22.507	29.1549	89.4515	0.0442963
contig_14673	63.5405	58.3087	104.299	71.7293	70.8901	39.128	1.00565
contig_14675	0	6.29971	0	2.26193	4.48339	0	1.40091
contig_14677	0	0	8.70253	5.42802	10.6895	11.6365	No Xylem Expression Detected
contig_14679	0	4.2598	6.17599	11.4015	17.261	16.035	0.142954
contig_14682	13.5254	7.1699	30.5561	23.8929	24.6472	109.077	0.196952
contig_14685	87.1993	175.348	175.676	77.3931	52.2746	66.9844	2.00263
contig_14686	9.07867	3.8692	32.0093	16.3505	10.0811	0	0.734795
contig_14687	0	1.02823	8.3314	67.249	27.6788	16.4765	0.0138446
contig_14688	41.4214	18.6135	37.8923	21.4586	29.3616	30.211	1.11133
contig_1469	243.716	268.924	263.223	87.8729	66.6654	61.6266	3.55728
contig_14702	261.744	224.181	110.608	42.5461	44.3754	34.7123	5.99247
contig_14707	23.1324	6.30779	14.3183	21.7421	12.6581	24.0607	0.755382
contig_14709	24.5198	19.0576	17.9222	20.132	21.8851	23.7151	0.99443
contig_14710	39.6339	14.6817	27.0535	32.3462	24.233	0	1.43999
contig_14714	0	11.6392	10.586	38.5261	38.4314	40.6748	0.148418
contig_14715	87.5232	56.8815	17.0486	3.53564	3.30283	14.8288	9.99697
contig_14716	16.0083	19.6275	23.0496	21.6586	14.6867	23.5676	0.89219
contig_14718	80.7402	219.886	99.6662	181.15	246.626	201.886	0.716161
contig_14720	6.79736	8.57405	15.5948	16.4391	14.3103	16.6421	0.486524
contig_14721	23.5293	25.8002	28.5204	20.4945	19.7235	23.5428	1.1605
contig_14722	11.5134	16.5659	0	5.22619	4.88729	13.2463	1.80305
contig_14732	25.088	10.4306	18.9936	10.2032	12.3468	14.4142	1.44134
contig_14734	49.3083	51.3338	82.258	19.8106	20.6433	16.2542	2.66211
contig_14737	80.1272	71.5809	64.5921	108.408	109.176	107.738	0.699498
contig_14738	0	0	0	4.89118	0	0	No Xylem Expression Detected
contig_14744	49.8164	41.0385	40.773	22.5091	19.3098	42.4217	1.61778
contig_14745	0	7.2926	0	3.41857	3.09111	0	1.68041
contig_14762	31.0302	30.702	27.6138	36.1779	29.5408	28.425	0.983585
contig_14765	18.0338	19.3348	47.197	0	2.16563	14.2005	3.42493
contig_14766	89.5335	22.1712	18.1474	5.04201	8.10896	0	12.741
contig_14770	225.105	449.088	447.94	2785.45	5734.06	9696.58	0.0555163
contig_14771	100.253	87.3536	65.1711	4.5915	3.68102	16.8166	11.2164
contig_14777	109.838	76.3751	10.666	2.5691	0	0	108.723
contig_14778	37.7631	53.5373	42.5457	70.4409	54.2829	54.2409	0.765238
contig_14780	0	0	0	13.1088	20.1942	18.2384	No Xylem Expression Detected
contig_14782	25.4551	13.6998	18.3036	19.7222	21.6275	18.2799	0.984953
contig_14783	162.593	172.6	187.201	255.729	257.948	177.067	0.727896
contig_14786	14.8016	17.047	27.8626	19.3436	16.0007	20.6305	0.853472
contig_14788	10.0989	18.9964	49.4717	11.6939	6.98185	21.5657	1.08453
contig_14789	9.71051	7.94457	8.52809	11.4004	22.8702	13.1535	0.558421
contig_14791	22.0363	7.95436	21.647	26.6171	35.3946	42.232	0.431546
contig_14796	0	5.81962	13.3885	4.94553	9.00398	0	0.625788
contig_14797	281.208	242.71	306.238	338.655	368.576	428.761	0.691798
contig_14799	28.1303	25.2764	17.3756	21.0417	19.8714	24.8078	1.21894
contig_148	17.4734	7.82533	11.0668	28.7934	24.2857	63.3818	0.325844
contig_14802	19.5499	7.1483	66.6237	17.3087	18.8128	0	1.10868
contig_14807	18.4719	14.5527	12.4862	14.5727	14.4406	11.1076	1.23469
contig_14808	9.01691	10.1325	11.1571	6.42276	0	0	4.47224
contig_14809	55.152	68.3023	43.1623	26.2014	20.0922	14.2913	3.05656
contig_14816	0	1.90332	26.3911	4.58863	8.92987	0	0.211191
contig_14817	20.0831	29.2226	19.0794	80.9268	83.5097	52.5618	0.340825
contig_14820	26.635	34.2306	49.3834	15.72	0	15.3028	2.94295
contig_14821	0	5.65381	12.0412	19.5313	41.6677	64.7596	0.0673294
contig_14822	14.3774	11.901	12.4257	27.7559	33.7408	32.7917	0.418054
contig_14823	0	7.48401	12.4053	13.9937	9.09396	0	0.486234
contig_14827	43.1523	27.0029	13.3109	17.3963	14.8283	17.6518	2.10987
contig_14828	167.52	93.4403	25.769	35.8615	54.0709	55.3022	2.69523
contig_14829	26.7775	26.1727	35.1983	50.1488	32.4844	24.035	0.744601
contig_14830	6.22294	6.95768	12.7637	17.8356	42.1197	22.1731	0.240732
contig_14831	38.5771	41.4043	30.0418	78.4193	76.549	52.411	0.578515
contig_14835	49.7235	75.94	59.6228	23.6619	37.7683	37.2368	1.91042
contig_14837	10.4947	10.5615	36.1515	10.2828	6.30069	8.09495	1.27983
contig_14838	25.9206	44.8334	42.5457	34.4257	26.7896	31.9607	1.13904
contig_14840	25.9552	25.163	23.2797	27.0439	21.6563	32.0087	0.950048
contig_14843	9.20476	4.72478	0	11.1296	11.1749	9.0089	0.667264
contig_14845	29.9641	26.786	62.1042	33.3273	34.9039	38.2004	0.799811
contig_14847	8.06993	4.27252	7.14387	58.8471	50.67	34.1777	0.12884
contig_14849	12.4752	11.8318	9.83715	30.0339	34.4588	70.6544	0.269784
contig_14854	11.9737	10.1865	16.6846	7.004	6.57563	9.88587	1.41656
contig_14855	48.8283	101.628	99.9973	70.2474	46.3449	39.5575	1.44531
contig_14856	164.032	172.617	254.277	106.74	96.3258	54.5761	1.95998
contig_14863	14.7892	16.372	33.7307	45.498	38.8605	112.649	0.237259
contig_14871	44.4607	23.7554	52.4872	55.0126	47.4518	44.9087	0.69432
contig_14872	21.5362	24.7445	15.5311	29.8176	28.9815	25.1913	0.826536
contig_14873	25.2473	40.75	54.8221	86.4549	60.7831	39.9858	0.528757
contig_14874	31.2962	17.2031	34.7858	25.0413	23.0391	26.2848	0.978266
contig_14880	37.9091	13.9637	19.0314	30.6639	27.1774	33.9202	0.84795
contig_14881	35.3463	34.4865	53.4295	14.1301	8.69374	0	4.58946
contig_14883	84.6054	37.5686	337.863	471.368	842.88	451.472	0.103788
contig_14889	0	7.91645	12.9113	4.04634	10.6059	0	0.810434
contig_14891	42.0269	35.2549	45.8671	48.8034	37.8945	36.6632	0.939702
contig_14895	10.0037	4.18801	18.4313	12.7576	10.7557	0	0.905341
contig_14896	0	10.993	11.437	12.3068	13.4948	16.8938	0.386213
contig_14897	31.9987	11.5208	16.0967	29.8868	29.3977	75.3472	0.484873
contig_14899	57.0951	49.3098	55.6848	58.8087	59.2529	62.5764	0.883576
contig_14905	0	33.8036	54.9939	19.2506	18.928	13.7914	0.975667
contig_14908	123.775	183.435	253.02	156.332	164.978	116.455	1.05265
contig_14909	26.6621	27.6985	21.1373	15.742	18.6751	19.8068	1.50378
contig_14925	63.4559	100.661	24.3118	3.99489	4.13325	0	30.2868
contig_14926	0	0	22.0064	2.07344	0	0	No Xylem Expression Detected
contig_14931	15.7095	9.97987	17.7722	8.03183	9.53667	0	2.19336
contig_14932	27.1894	12.0948	12.6234	15.1094	16.0976	13.3422	1.32272
contig_14933	39.306	51.0246	94.6239	57.786	62.6954	33.1608	0.881892
contig_14941	23.2882	10.6867	6.04506	12.2009	9.00058	6.91705	1.81241
contig_14944	14.7276	9.10466	16.2891	25.0949	25.2206	20.454	0.505138
contig_14947	23.8331	12.5536	31.6218	8.25596	11.0712	18.4645	1.44424
contig_14951	34.3168	19.3471	37.0278	62.7828	48.4319	31.8879	0.562504
contig_14952	9.81841	2.73034	9.55685	25.198	27.4968	33.152	0.219264
contig_14958	7.75138	7.4849	19.2556	12.8962	10.0183	24.6939	0.48005
contig_14959	62.8154	27.1202	18.4851	30.1674	47.8282	21.8225	1.35149
contig_14962	19.3149	11.2878	17.1161	18.6914	19.2448	25.7725	0.72053
contig_14963	30.7537	8.13827	15.6328	12.6141	8.3084	8.90123	1.95609
contig_14965	31.4469	47.7925	57.4763	42.4219	36.5137	47.7055	0.938551
contig_14968	18.1396	5.95651	14.8415	7.1406	23.3028	43.076	0.491628
contig_14975	124.526	102.632	16.9376	9.82683	10.0928	0	17.1056
contig_14978	9.01691	3.60128	10.9677	47.3075	84.0514	142.265	0.0691726
contig_14979	22.1283	11.4353	18.7702	22.6641	21.8343	22.9992	0.745884
contig_14980	15.6202	9.00563	22.2993	26.6614	29.0674	23.7682	0.464656
contig_14983	11.5511	17.506	22.5906	18.4305	7.95828	25.0098	0.847993
contig_14988	16.364	4.23962	0	2.15544	4.92054	0	4.36765
contig_14989	18.4737	12.105	9.29396	17.3337	14.6976	20.2775	0.876871
contig_14990	9.96605	11.2058	13.8435	16.5695	21.0406	10.0489	0.666354
contig_14991	37.0395	26.6302	42.6025	41.7575	40.434	17.1598	0.961281
contig_14992	72.3462	55.9518	46.2101	17.0158	13.3746	27.5954	3.31886
contig_14996	304.338	412.392	29.4689	0	3.05843	0	351.519
contig_14997	128.988	126.379	94.8307	99.1331	80.619	42.4941	1.72354
contig_14998	11.9615	20.9075	33.1261	24.5626	29.2933	39.8347	0.526237
contig_15001	0	11.0842	9.60709	15.5309	15.1721	10.3542	0.404955
contig_15006	23.7622	10.7778	9.478	11.4553	13.016	10.7414	1.47134
contig_15010	50.9522	28.1244	29.75	20.4381	17.947	24.6601	1.88143
contig_15015	16.7106	11.141	8.56963	26.2669	28.8803	43.8	0.422219
contig_15018	14.8099	18.133	13.5304	3.704	5.10819	0	5.6075
contig_1502	0	0	0	2.80524	6.12983	0	No Xylem Expression Detected
contig_15022	19.4405	8.19622	8.98853	19.5047	17.1674	9.69708	0.894022
contig_15024	0	0	0	1.852	4.20535	0	No Xylem Expression Detected
contig_15025	86.8154	92.9207	63.6633	32.1499	33.6034	38.5525	2.58475
contig_15026	52.9019	61.0717	62.6048	74.6991	73.4789	44.9473	0.88523
contig_15035	12.8813	1.80355	25.5274	4.80321	12.5497	0	1.26937
contig_15037	12.2165	9.29067	22.9288	4.27465	30.2283	7.27755	0.772149
contig_15038	1537.1	986.243	151.52	11.2004	5.07237	38.2004	69.484
contig_15039	252.842	63.9276	39.8244	23.7789	16.3432	235.077	1.72658
contig_15040	11.4266	3.90827	5.54944	7.39774	11.0599	15.0379	0.686727
contig_15041	196.368	169.603	243.214	168.156	325.01	138.436	0.869149
contig_15043	65.9797	9.38634	0	0	0	0	No Leaf Expression Detected
contig_15045	11.5059	7.39713	12.6234	10.4087	9.36731	7.44736	1.04155
contig_15048	31.1421	2.21425	6.10704	65.8921	141.593	402.228	0.0820624
contig_15049	11.0457	3.6322	16.2251	10.4524	12.9029	19.2604	0.516637
contig_15050	23.0806	14.0604	13.4964	21.1218	21.5274	18.2047	0.915496
contig_15051	17.5949	11.6533	18.3036	16.823	18.2798	19.8068	0.798991
contig_15052	33.9868	16.773	23.7097	14.3246	17.7774	21.3459	1.42456
contig_15053	70.6719	76.3924	60.9011	102.059	97.8929	94.0234	0.750391
contig_15055	46.421	22.2871	11.8182	24.8532	25.6985	30.5777	1.27034
contig_15056	75.4725	49.6977	55.8994	11.5404	0	12.7913	7.71649
contig_15066	19.0034	12.8076	40.2548	14.9453	16.0623	18.1054	0.971566
contig_15068	18.1077	12.1985	19.5283	23.2686	23.5668	19.467	0.685636
contig_15070	68.8953	38.7069	6.07796	12.1889	13.2168	0	6.35303
contig_15073	23.0519	7.97039	14.6709	0	4.08655	18.8065	2.03264
contig_15074	29.9278	15.8411	32.258	55.7751	57.2548	38.3621	0.453481
contig_15076	24.0179	17.6491	70.3511	29.914	13.1363	32.0271	0.832481
contig_15083	14.5658	0	6.76522	10.1951	7.71541	18.8541	0.594286
contig_15087	13.8071	12.8066	13.4355	29.2873	28.6764	35.1659	0.428656
contig_15099	6.09419	7.79351	12.291	21.5736	14.5961	0	0.575939
contig_15100	0	2.04549	0	12.7912	9.4346	0	0.138048
contig_15102	23.3419	11.9363	45.7497	20.016	10.7958	0	1.71744
contig_15103	69.3533	47.4567	15.0752	0	0	10.5887	16.5474
contig_15108	11.3048	6.90483	35.1698	30.521	32.9531	34.6687	0.278313
contig_15109	10.0702	2.72731	6.75328	16.7821	8.26288	18.87	0.437123
contig_15113	0	0	0	3.95057	0	0	No Xylem Expression Detected
contig_15117	14.126	8.64223	15.8109	14.6971	15.5081	17.6338	0.713902
contig_15120	216.044	235.692	332.415	195.325	191.68	179.009	1.19715
contig_15122	51.4395	19.5278	52.9614	44.9301	33.6254	22.2432	1.05607
contig_15125	9.92873	15.8688	40.3314	6.22031	8.62675	0	2.60633
contig_15127	27.1298	11.1925	10.8473	17.31	13.2841	23.0513	1.07154
contig_15133	0	1.5162	0	18.5098	17.6021	5.67058	0.0544319
contig_15134	36.729	65.6856	58.0627	74.1014	67.2262	61.755	0.75645
contig_15141	0	2.99964	10.7358	22.8817	23.0939	38.6367	0.0531774
contig_15142	41.1003	58.4574	153.224	51.3746	81.5302	97.0254	0.649486
contig_15143	113.654	108.036	24.3059	19.1486	22.7618	17.0713	5.63794
contig_15144	22.9472	9.61478	22.6129	32.4957	31.9369	15.079	0.614287
contig_15147	321.669	195.039	315.364	148.867	92.7882	45.7585	2.69668
contig_15148	31.9987	13.7901	0	3.2006	0	0	21.4595
contig_15149	45.5661	65.4308	149.437	27.1029	30.3658	26.145	1.99124
contig_15153	35.7033	37.1586	62.5672	19.8834	13.5622	0	3.26778
contig_15155	25.6664	0	6.74139	9.83842	16.2283	17.055	0.892812
contig_15156	0	3.9235	0	2.76458	0	25.2929	0.209757
contig_15157	9.87326	0	0	31.5711	30.8877	29.5828	0.160904
contig_15158	53.8675	71.3287	76.2554	63.5133	69.9841	46.1256	1.04549
contig_1516	71.6479	86.3087	246.95	81.8405	84.2663	77.0416	0.974446
contig_15160	29.1991	29.4108	38.9651	26.6358	17.596	16.024	1.45903
contig_15165	24.3835	24.2636	21.4125	32.2672	29.7255	45.288	0.680184
contig_15170	156.354	152.332	134.759	103.903	81.0212	99.9351	1.62547
contig_15171	43.6768	31.2878	31.1984	10.6496	11.0667	13.2895	3.21224
contig_15175	52.4902	18.9723	30.8438	25.2201	21.9765	36.4506	1.2815
contig_15176	6.35724	7.99606	0	20.0647	24.534	13.1889	0.37257
contig_15186	19.3602	10.5088	12.7002	11.977	7.63686	14.2852	1.32167
contig_15196	13.059	12.7068	17.3151	10.5976	23.1462	17.6617	0.75184
contig_15198	59.2316	55.3523	12.1752	1.1561	2.5559	11.759	11.1096
contig_15201	71.9395	21.841	8.93261	0	2.10267	5.84871	17.6914
contig_15202	8.36268	4.04168	7.3864	10.7517	17.325	14.8288	0.433663
contig_15203	0	3.64913	11.4988	68.7861	56.1827	0	0.0438005
contig_15204	33.3658	3.90718	12.7957	47.5132	71.1706	102.916	0.252299
contig_15207	11.1855	4.10348	13.7455	11.3754	16.0176	32.2523	0.384498
contig_15217	39.2736	12.5178	23.7766	25.185	23.2031	96.9308	0.534597
contig_1522	435.117	568.215	473.627	423.823	359.356	286.317	1.4072
contig_15223	12.9738	11.1689	23.1063	28.482	33.3949	29.3858	0.396811
contig_15224	25.088	47.2854	118.083	38.196	33.3108	22.189	1.15864
contig_15232	8.03324	11.9621	16.7944	11.8369	13.2813	14.7375	0.75254
contig_15233	141.97	221.569	71.3966	13.5085	8.61095	0	24.6529
contig_15234	0	0	12.3919	5.98786	11.9982	10.8457	No Xylem Expression Detected
contig_15245	18.3043	17.2873	9.73757	13.3204	11.2893	26.64	1.04171
contig_15247	27.3296	28.385	10.2933	10.7208	13.8214	0	3.40523
contig_15250	46.8879	55.7138	117.218	63.8299	76.4484	27.6968	0.916222
contig_15251	37.2919	8.42988	5.42367	3.82904	0	0	17.9112
contig_15254	47.1856	59.0041	81.52	42.6396	45.0764	33.6661	1.31226
contig_15257	7.75138	4.63983	8.48304	20.4945	17.2516	8.31591	0.403517
contig_15260	77.1697	76.3241	50.1014	52.7998	46.6162	59.8448	1.44568
contig_15261	11.2568	2.83088	0	6.76097	25.2321	21.9758	0.39155
contig_15264	11.9953	2.74967	0	10.8821	9.17253	35.7065	0.396646
contig_15274	10.8203	11.3715	18.7014	16.071	24.4539	0	0.821414
contig_15281	58.1212	33.8029	54.7211	59.2943	90.9908	94.1038	0.564208
contig_15282	22.6579	8.66821	5.14666	59.9535	60.328	65.8654	0.252431
contig_15287	98.3576	50.8491	173.263	37.286	44.7171	40.8696	1.82148
contig_15288	85.1652	176.431	144.625	140.215	83.7095	66.9339	1.34909
contig_15289	33.6923	16.3822	39.5509	36.3708	27.82	22.1941	0.869501
contig_15310	54.1892	66.5105	13.2454	34.1961	32.7496	43.8517	1.63406
contig_15311	26.1824	19.6035	51.2124	10.6548	8.64728	8.7047	2.45222
contig_15312	0	3.37824	5.68793	12.2211	18.008	28.9563	0.0856184
contig_15317	0	9.37844	19.8868	5.556	6.63596	0	1.15385
contig_15318	17.4636	2.91704	6.38185	21.3268	11.5834	24.135	0.535908
contig_1532	2754.93	2635.7	173.641	3.75504	12.9627	47.8138	125.302
contig_15324	24.792	2.53177	4.28312	140.336	324.668	917.973	0.0296358
contig_15326	47.7984	36.2833	18.5519	19.4036	17.9069	0	3.38035
contig_15335	20.3295	30.1519	30.8188	167.135	157.981	159.706	0.156185
[truncated: 16,896 more rows]
